# Supplementary material for: Integrated Analysis of Genome-Wide Copy Number Alterations and Gene Expression Profiling of Lung Cancer in Xuanwei, China
Source: PLoS One. 2017 Jan 5;12(1):e0169098. doi: 10.1371/journal.pone.0169098 (PMC5215791; doi:10.1371/journal.pone.0169098)
Supplement: S1 Table — (XLSX) [file pone.0169098.s014.xlsx]

## Sheet: Sheet1
S1 Table. Copy number alterations in lung cancer in Xuanwei identified by array-CGH analysis
Region	529550A01	529550A02	529550A03	529552A02	529564A02	529564A03	529609A02	529609A03	Cytogenetic_Ideogram	accession	Name	ncbi_gene_id	synonyms	description
chr1:6513674,6532237	0	0	0	0	0	-0.52663	0	0	p36.31
chr1:6513674,6532237	0	0	0	0	0	-0.52663	0	0		BC105095	NOL9	79707	FLJ23323|MGC131821|MGC138483	nucleolar protein 9
chr1:6513674,6532237	0	0	0	0	0	-0.52663	0	0		NM_024654	NOL9	79707	FLJ23323|MGC131821|MGC138483	nucleolar protein 9
chr1:6513674,6532237	0	0	0	0	0	-0.52663	0	0		BC110849	NOL9	79707	FLJ23323|MGC131821|MGC138483	nucleolar protein 9
chr1:6559266,25092235	0	0	0	0	0	-0.25054	0	0	p36.31|p36.23|p36.22|p36.21|p36.13|p36.12|p36.11
chr1:6559266,25092235	0	0	0	0	0	-0.25054	0	0		AF387618	TAS1R1	80835	GPR70|T1R1|TR1|gm148	taste receptor, type 1, member 1
chr1:6559266,25092235	0	0	0	0	0	-0.25054	0	0		NM_138697	TAS1R1	80835	GPR70|T1R1|TR1|gm148	taste receptor, type 1, member 1
chr1:6559266,25092235	0	0	0	0	0	-0.25054	0	0		NM_177539	TAS1R1	80835	GPR70|T1R1|TR1|gm148	taste receptor, type 1, member 1
chr1:6559266,25092235	0	0	0	0	0	-0.25054	0	0		NM_177540	TAS1R1	80835	GPR70|T1R1|TR1|gm148	taste receptor, type 1, member 1
chr1:6559266,25092235	0	0	0	0	0	-0.25054	0	0		NM_177541	TAS1R1	80835	GPR70|T1R1|TR1|gm148	taste receptor, type 1, member 1
chr1:6559266,25092235	0	0	0	0	0	-0.25054	0	0		NM_005341	HKR3	3104	pp9964	GLI-Kruppel family member HKR3
chr1:6559266,25092235	0	0	0	0	0	-0.25054	0	0		BC013573	HKR3	3104	pp9964	GLI-Kruppel family member HKR3
chr1:6559266,25092235	0	0	0	0	0	-0.25054	0	0		BC091648	KLHL21	9903	KIAA0469|MGC99635	kelch-like 21 (Drosophila)
chr1:6559266,25092235	0	0	0	0	0	-0.25054	0	0		NM_014851	KLHL21	9903	KIAA0469|MGC99635	kelch-like 21 (Drosophila)
chr1:6559266,25092235	0	0	0	0	0	-0.25054	0	0		BC034039	KLHL21	9903	KIAA0469|MGC99635	kelch-like 21 (Drosophila)
chr1:6559266,25092235	0	0	0	0	0	-0.25054	0	0		AB007938	KLHL21	9903	KIAA0469|MGC99635	kelch-like 21 (Drosophila)
chr1:6559266,25092235	0	0	0	0	0	-0.25054	0	0		NM_153812	PHF13	148479	MGC43399|PHF5|SPOC1	PHD finger protein 13
chr1:6559266,25092235	0	0	0	0	0	-0.25054	0	0		CR601567	N/A	N/A	N/A	full-length cDNA clone CS0DN003YI06 of Adult brain of Homo sapiens (human).
chr1:6559266,25092235	0	0	0	0	0	-0.25054	0	0		BC092427	THAP3	90326	MGC33488	THAP domain containing, apoptosis associated protein 3
chr1:6559266,25092235	0	0	0	0	0	-0.25054	0	0		NM_138350	THAP3	90326	MGC33488	THAP domain containing, apoptosis associated protein 3
chr1:6559266,25092235	0	0	0	0	0	-0.25054	0	0		AL109978	DNAJC11	55735	FLJ10737|RP1-126A5.3|dJ126A5.1	DnaJ (Hsp40) homolog, subfamily C, member 11
chr1:6559266,25092235	0	0	0	0	0	-0.25054	0	0		BC006086	DNAJC11	55735	FLJ10737|RP1-126A5.3|dJ126A5.1	DnaJ (Hsp40) homolog, subfamily C, member 11
chr1:6559266,25092235	0	0	0	0	0	-0.25054	0	0		NM_018198	DNAJC11	55735	FLJ10737|RP1-126A5.3|dJ126A5.1	DnaJ (Hsp40) homolog, subfamily C, member 11
chr1:6559266,25092235	0	0	0	0	0	-0.25054	0	0		BC014145	DNAJC11	55735	FLJ10737|RP1-126A5.3|dJ126A5.1	DnaJ (Hsp40) homolog, subfamily C, member 11
chr1:6559266,25092235	0	0	0	0	0	-0.25054	0	0		AY336749	DNAJC11	55735	FLJ10737|RP1-126A5.3|dJ126A5.1	DnaJ (Hsp40) homolog, subfamily C, member 11
chr1:6559266,25092235	0	0	0	0	0	-0.25054	0	0		AY037153	CAMTA1	23261	KIAA0833	calmodulin binding transcription activator 1
chr1:6559266,25092235	0	0	0	0	0	-0.25054	0	0		AK128074	N/A	N/A	N/A	Homo sapiens cDNA FLJ46195 fis, clone TESTI4006539.
chr1:6559266,25092235	0	0	0	0	0	-0.25054	0	0		BC051341	CAMTA1	23261	KIAA0833	calmodulin binding transcription activator 1
chr1:6559266,25092235	0	0	0	0	0	-0.25054	0	0		AF111804	CAMTA1	23261	KIAA0833	calmodulin binding transcription activator 1
chr1:6559266,25092235	0	0	0	0	0	-0.25054	0	0		NM_015215	CAMTA1	23261	KIAA0833	calmodulin binding transcription activator 1
chr1:6559266,25092235	0	0	0	0	0	-0.25054	0	0		BC005941	VAMP3	9341	CEB	vesicle-associated membrane protein 3 (cellubrevin)
chr1:6559266,25092235	0	0	0	0	0	-0.25054	0	0		BC007050	VAMP3	9341	CEB	vesicle-associated membrane protein 3 (cellubrevin)
chr1:6559266,25092235	0	0	0	0	0	-0.25054	0	0		BC003570	VAMP3	9341	CEB	vesicle-associated membrane protein 3 (cellubrevin)
chr1:6559266,25092235	0	0	0	0	0	-0.25054	0	0		NM_004781	VAMP3	9341	CEB	vesicle-associated membrane protein 3 (cellubrevin)
chr1:6559266,25092235	0	0	0	0	0	-0.25054	0	0		BC026102	PER3	8863	GIG13	period homolog 3 (Drosophila)
chr1:6559266,25092235	0	0	0	0	0	-0.25054	0	0		AB047686	PER3	8863	GIG13	period homolog 3 (Drosophila)
chr1:6559266,25092235	0	0	0	0	0	-0.25054	0	0		NM_016831	PER3	8863	GIG13	period homolog 3 (Drosophila)
chr1:6559266,25092235	0	0	0	0	0	-0.25054	0	0		NM_006786	UTS2	10911	PRO1068|U-II|UCN2|UII	urotensin 2
chr1:6559266,25092235	0	0	0	0	0	-0.25054	0	0		NM_021995	UTS2	10911	PRO1068|U-II|UCN2|UII	urotensin 2
chr1:6559266,25092235	0	0	0	0	0	-0.25054	0	0		BC025776	UTS2	10911	PRO1068|U-II|UCN2|UII	urotensin 2
chr1:6559266,25092235	0	0	0	0	0	-0.25054	0	0		AK125490	N/A	N/A	N/A	Homo sapiens cDNA FLJ43501 fis, clone PEBLM2004497.
chr1:6559266,25092235	0	0	0	0	0	-0.25054	0	0		BC006196	TNFRSF9	3604	4-1BB|CD137|CDw137|ILA|MGC2172	tumor necrosis factor receptor superfamily, member 9
chr1:6559266,25092235	0	0	0	0	0	-0.25054	0	0		NM_001561	TNFRSF9	3604	4-1BB|CD137|CDw137|ILA|MGC2172	tumor necrosis factor receptor superfamily, member 9
chr1:6559266,25092235	0	0	0	0	0	-0.25054	0	0		XM_932427	LOC644827	644827	-	hypothetical protein LOC644827
chr1:6559266,25092235	0	0	0	0	0	-0.25054	0	0		BC008188	PARK7	11315	DJ-1|DJ1|FLJ27376	Parkinson disease (autosomal recessive, early onset) 7
chr1:6559266,25092235	0	0	0	0	0	-0.25054	0	0		NM_007262	PARK7	11315	DJ-1|DJ1|FLJ27376	Parkinson disease (autosomal recessive, early onset) 7
chr1:6559266,25092235	0	0	0	0	0	-0.25054	0	0		NM_018948	ERRFI1	54206	GENE-33|MIG-6|MIG6|RALT	ERBB receptor feedback inhibitor 1
chr1:6559266,25092235	0	0	0	0	0	-0.25054	0	0		BC025337	ERRFI1	54206	GENE-33|MIG-6|MIG6|RALT	ERBB receptor feedback inhibitor 1
chr1:6559266,25092235	0	0	0	0	0	-0.25054	0	0		XM_089081	SLC45A1	50651	DNB5|KIAA0458	solute carrier family 45, member 1
chr1:6559266,25092235	0	0	0	0	0	-0.25054	0	0		BC113958	N/A	N/A	N/A	Homo sapiens cDNA clone MGC:134689 IMAGE:40021985, complete cds.
chr1:6559266,25092235	0	0	0	0	0	-0.25054	0	0		BC062342	RERE	473	ARG|ARP|ATN1L|ATN2|ATR2|DNB1|FLJ38775|KIAA0458	arginine-glutamic acid dipeptide (RE) repeats
chr1:6559266,25092235	0	0	0	0	0	-0.25054	0	0		NM_012102	RERE	473	ARG|ARP|ATN1L|ATN2|ATR2|DNB1|FLJ38775|KIAA0458	arginine-glutamic acid dipeptide (RE) repeats
chr1:6559266,25092235	0	0	0	0	0	-0.25054	0	0		BC073991	ENO1	2023	ENO1L1|MBP-1|MPB1|NNE|PPH	enolase 1, (alpha)
chr1:6559266,25092235	0	0	0	0	0	-0.25054	0	0		BC001810	ENO1	2023	ENO1L1|MBP-1|MPB1|NNE|PPH	enolase 1, (alpha)
chr1:6559266,25092235	0	0	0	0	0	-0.25054	0	0		BC011130	ENO1	2023	ENO1L1|MBP-1|MPB1|NNE|PPH	enolase 1, (alpha)
chr1:6559266,25092235	0	0	0	0	0	-0.25054	0	0		BC015641	ENO1	2023	ENO1L1|MBP-1|MPB1|NNE|PPH	enolase 1, (alpha)
chr1:6559266,25092235	0	0	0	0	0	-0.25054	0	0		BC027725	ENO1	2023	ENO1L1|MBP-1|MPB1|NNE|PPH	enolase 1, (alpha)
chr1:6559266,25092235	0	0	0	0	0	-0.25054	0	0		BC009912	ENO1	2023	ENO1L1|MBP-1|MPB1|NNE|PPH	enolase 1, (alpha)
chr1:6559266,25092235	0	0	0	0	0	-0.25054	0	0		BC022545	ENO1	2023	ENO1L1|MBP-1|MPB1|NNE|PPH	enolase 1, (alpha)
chr1:6559266,25092235	0	0	0	0	0	-0.25054	0	0		NM_001428	ENO1	2023	ENO1L1|MBP-1|MPB1|NNE|PPH	enolase 1, (alpha)
chr1:6559266,25092235	0	0	0	0	0	-0.25054	0	0		XM_086360	LOC148915	148915	-	similar to Nonhistone chromosomal protein HMG-17 (High-mobility group nucleosome binding domain 2)
chr1:6559266,25092235	0	0	0	0	0	-0.25054	0	0		BC034350	CA6	765	GUSTIN|MGC21256	carbonic anhydrase VI
chr1:6559266,25092235	0	0	0	0	0	-0.25054	0	0		NM_001215	CA6	765	GUSTIN|MGC21256	carbonic anhydrase VI
chr1:6559266,25092235	0	0	0	0	0	-0.25054	0	0		BC050642	ENO1	2023	ENO1L1|MBP-1|MPB1|NNE|PPH	enolase 1, (alpha)
chr1:6559266,25092235	0	0	0	0	0	-0.25054	0	0		NM_207420	SLC2A7	155184	GLUT7	solute carrier family 2 (facilitated glucose transporter), member 7
chr1:6559266,25092235	0	0	0	0	0	-0.25054	0	0		BC001692	SLC2A5	6518	GLUT5	solute carrier family 2 (facilitated glucose/fructose transporter), member 5
chr1:6559266,25092235	0	0	0	0	0	-0.25054	0	0		BC035878	SLC2A5	6518	GLUT5	solute carrier family 2 (facilitated glucose/fructose transporter), member 5
chr1:6559266,25092235	0	0	0	0	0	-0.25054	0	0		NM_003039	SLC2A5	6518	GLUT5	solute carrier family 2 (facilitated glucose/fructose transporter), member 5
chr1:6559266,25092235	0	0	0	0	0	-0.25054	0	0		NM_024980	GPR157	80045	FLJ12132	G protein-coupled receptor 157
chr1:6559266,25092235	0	0	0	0	0	-0.25054	0	0		XM_928017	LOC644929	644929	-	hypothetical protein LOC644929
chr1:6559266,25092235	0	0	0	0	0	-0.25054	0	0		AJ012590	H6PD	9563	DKFZp686A01246|G6PDH|GDH|MGC87643	hexose-6-phosphate dehydrogenase (glucose 1-dehydrogenase)
chr1:6559266,25092235	0	0	0	0	0	-0.25054	0	0		BC081559	H6PD	9563	DKFZp686A01246|G6PDH|GDH|MGC87643	hexose-6-phosphate dehydrogenase (glucose 1-dehydrogenase)
chr1:6559266,25092235	0	0	0	0	0	-0.25054	0	0		CR749282	H6PD	9563	DKFZp686A01246|G6PDH|GDH|MGC87643	hexose-6-phosphate dehydrogenase (glucose 1-dehydrogenase)
chr1:6559266,25092235	0	0	0	0	0	-0.25054	0	0		NM_004285	H6PD	9563	DKFZp686A01246|G6PDH|GDH|MGC87643	hexose-6-phosphate dehydrogenase (glucose 1-dehydrogenase)
chr1:6559266,25092235	0	0	0	0	0	-0.25054	0	0		BC015711	SPSB1	80176	SSB-1|SSB1	splA/ryanodine receptor domain and SOCS box containing 1
chr1:6559266,25092235	0	0	0	0	0	-0.25054	0	0		AK130055	SPSB1	80176	SSB-1|SSB1	splA/ryanodine receptor domain and SOCS box containing 1
chr1:6559266,25092235	0	0	0	0	0	-0.25054	0	0		NM_025106	SPSB1	80176	SSB-1|SSB1	splA/ryanodine receptor domain and SOCS box containing 1
chr1:6559266,25092235	0	0	0	0	0	-0.25054	0	0		XM_927197	LOC642740	642740	-	similar to ribosomal protein L9
chr1:6559266,25092235	0	0	0	0	0	-0.25054	0	0		AK130277	N/A	N/A	N/A	Homo sapiens cDNA FLJ26767 fis, clone PRS02825.
chr1:6559266,25092235	0	0	0	0	0	-0.25054	0	0		BC073135	BMSC-MCP	84275	MGC4399	PNC1 protein
chr1:6559266,25092235	0	0	0	0	0	-0.25054	0	0		NM_032315	BMSC-MCP	84275	MGC4399	PNC1 protein
chr1:6559266,25092235	0	0	0	0	0	-0.25054	0	0		BC004991	BMSC-MCP	84275	MGC4399	PNC1 protein
chr1:6559266,25092235	0	0	0	0	0	-0.25054	0	0		NM_001010866	RP13-15M17.2	199953	-	hypothetical protein LOC199953
chr1:6559266,25092235	0	0	0	0	0	-0.25054	0	0		XM_928065	LOC644997	644997	-	similar to Serine/threonine-protein kinase Nek4 (NimA-related protein kinase 4) (Serine/threonine-protein kinase 2) (Serine/threonine-protein kinase NRK2)
chr1:6559266,25092235	0	0	0	0	0	-0.25054	0	0		AK097325	N/A	N/A	N/A	Homo sapiens cDNA FLJ40006 fis, clone STOMA2004852.
chr1:6559266,25092235	0	0	0	0	0	-0.25054	0	0		U57843	PIK3CD	5293	p110D	phosphoinositide-3-kinase, catalytic, delta polypeptide
chr1:6559266,25092235	0	0	0	0	0	-0.25054	0	0		NM_005026	PIK3CD	5293	p110D	phosphoinositide-3-kinase, catalytic, delta polypeptide
chr1:6559266,25092235	0	0	0	0	0	-0.25054	0	0		BC033902	CLSTN1	22883	CSTN1|FLJ32258|KIAA0911|PIK3CD|XB31alpha|alcalpha1|alcalpha2	calsyntenin 1
chr1:6559266,25092235	0	0	0	0	0	-0.25054	0	0		NM_001009566	CLSTN1	22883	CSTN1|FLJ32258|KIAA0911|PIK3CD|XB31alpha|alcalpha1|alcalpha2	calsyntenin 1
chr1:6559266,25092235	0	0	0	0	0	-0.25054	0	0		NM_014944	CLSTN1	22883	CSTN1|FLJ32258|KIAA0911|PIK3CD|XB31alpha|alcalpha1|alcalpha2	calsyntenin 1
chr1:6559266,25092235	0	0	0	0	0	-0.25054	0	0		XM_928072	FLJ16126	645010	-	hypothetical protein LOC645010
chr1:6559266,25092235	0	0	0	0	0	-0.25054	0	0		NM_001039777	FLJ16126	645010	-	hypothetical protein LOC645010
chr1:6559266,25092235	0	0	0	0	0	-0.25054	0	0		BC014300	CTNNBIP1	56998	ICAT|MGC15093	catenin, beta interacting protein 1
chr1:6559266,25092235	0	0	0	0	0	-0.25054	0	0		NM_001012329	CTNNBIP1	56998	ICAT|MGC15093	catenin, beta interacting protein 1
chr1:6559266,25092235	0	0	0	0	0	-0.25054	0	0		NM_020248	CTNNBIP1	56998	ICAT|MGC15093	catenin, beta interacting protein 1
chr1:6559266,25092235	0	0	0	0	0	-0.25054	0	0		NM_032368	LZIC	84328	MGC15436	leucine zipper and CTNNBIP1 domain containing
chr1:6559266,25092235	0	0	0	0	0	-0.25054	0	0		BC063443	LZIC	84328	MGC15436	leucine zipper and CTNNBIP1 domain containing
chr1:6559266,25092235	0	0	0	0	0	-0.25054	0	0		AK026065	NMNAT1	64802	NMNAT|PNAT-1|PNAT1	nicotinamide nucleotide adenylyltransferase 1
chr1:6559266,25092235	0	0	0	0	0	-0.25054	0	0		BC014943	NMNAT1	64802	NMNAT|PNAT-1|PNAT1	nicotinamide nucleotide adenylyltransferase 1
chr1:6559266,25092235	0	0	0	0	0	-0.25054	0	0		NM_022787	NMNAT1	64802	NMNAT|PNAT-1|PNAT1	nicotinamide nucleotide adenylyltransferase 1
chr1:6559266,25092235	0	0	0	0	0	-0.25054	0	0		BC063013	RBP7	116362	CRBP4|CRBPIV|MGC70641	retinol binding protein 7, cellular
chr1:6559266,25092235	0	0	0	0	0	-0.25054	0	0		NM_052960	RBP7	116362	CRBP4|CRBPIV|MGC70641	retinol binding protein 7, cellular
chr1:6559266,25092235	0	0	0	0	0	-0.25054	0	0		BC093696	UBE4B	10277	686|E4|HDNB1|KIAA0684|UBOX3|UFD2	ubiquitination factor E4B (UFD2 homolog, yeast)
chr1:6559266,25092235	0	0	0	0	0	-0.25054	0	0		AF043117	UBE4B	10277	686|E4|HDNB1|KIAA0684|UBOX3|UFD2	ubiquitination factor E4B (UFD2 homolog, yeast)
chr1:6559266,25092235	0	0	0	0	0	-0.25054	0	0		NM_006048	UBE4B	10277	686|E4|HDNB1|KIAA0684|UBOX3|UFD2	ubiquitination factor E4B (UFD2 homolog, yeast)
chr1:6559266,25092235	0	0	0	0	0	-0.25054	0	0		AB040881	KIF1B	23095	CMT2|CMT2A|CMT2A1|FLJ23699|HMSNII|KIAA0591|KIAA1448|KLP	kinesin family member 1B
chr1:6559266,25092235	0	0	0	0	0	-0.25054	0	0		NM_183416	KIF1B	23095	CMT2|CMT2A|CMT2A1|FLJ23699|HMSNII|KIAA0591|KIAA1448|KLP	kinesin family member 1B
chr1:6559266,25092235	0	0	0	0	0	-0.25054	0	0		AB011163	KIF1B	23095	CMT2|CMT2A|CMT2A1|FLJ23699|HMSNII|KIAA0591|KIAA1448|KLP	kinesin family member 1B
chr1:6559266,25092235	0	0	0	0	0	-0.25054	0	0		AB017133	KIF1B	23095	CMT2|CMT2A|CMT2A1|FLJ23699|HMSNII|KIAA0591|KIAA1448|KLP	kinesin family member 1B
chr1:6559266,25092235	0	0	0	0	0	-0.25054	0	0		AB088210	KIF1B	23095	CMT2|CMT2A|CMT2A1|FLJ23699|HMSNII|KIAA0591|KIAA1448|KLP	kinesin family member 1B
chr1:6559266,25092235	0	0	0	0	0	-0.25054	0	0		AB088211	KIF1B	23095	CMT2|CMT2A|CMT2A1|FLJ23699|HMSNII|KIAA0591|KIAA1448|KLP	kinesin family member 1B
chr1:6559266,25092235	0	0	0	0	0	-0.25054	0	0		AB088212	KIF1B	23095	CMT2|CMT2A|CMT2A1|FLJ23699|HMSNII|KIAA0591|KIAA1448|KLP	kinesin family member 1B
chr1:6559266,25092235	0	0	0	0	0	-0.25054	0	0		AB088213	KIF1B	23095	CMT2|CMT2A|CMT2A1|FLJ23699|HMSNII|KIAA0591|KIAA1448|KLP	kinesin family member 1B
chr1:6559266,25092235	0	0	0	0	0	-0.25054	0	0		NM_015074	KIF1B	23095	CMT2|CMT2A|CMT2A1|FLJ23699|HMSNII|KIAA0591|KIAA1448|KLP	kinesin family member 1B
chr1:6559266,25092235	0	0	0	0	0	-0.25054	0	0		BC000368	PGD	5226	6PGD	phosphogluconate dehydrogenase
chr1:6559266,25092235	0	0	0	0	0	-0.25054	0	0		NM_002631	PGD	5226	6PGD	phosphogluconate dehydrogenase
chr1:6559266,25092235	0	0	0	0	0	-0.25054	0	0		BC029430	APITD1	378708	MGC32686	apoptosis-inducing, TAF9-like domain 1
chr1:6559266,25092235	0	0	0	0	0	-0.25054	0	0		NM_199294	APITD1	378708	MGC32686	apoptosis-inducing, TAF9-like domain 1
chr1:6559266,25092235	0	0	0	0	0	-0.25054	0	0		NM_199295	APITD1	378708	MGC32686	apoptosis-inducing, TAF9-like domain 1
chr1:6559266,25092235	0	0	0	0	0	-0.25054	0	0		AF516753	APITD1	378708	MGC32686	apoptosis-inducing, TAF9-like domain 1
chr1:6559266,25092235	0	0	0	0	0	-0.25054	0	0		BC040034	CORT	1325	CST-14|CST-17|CST-29	cortistatin
chr1:6559266,25092235	0	0	0	0	0	-0.25054	0	0		NM_001302	CORT	1325	CST-14|CST-17|CST-29	cortistatin
chr1:6559266,25092235	0	0	0	0	0	-0.25054	0	0		NM_198544	APITD1	378708	MGC32686	apoptosis-inducing, TAF9-like domain 1
chr1:6559266,25092235	0	0	0	0	0	-0.25054	0	0		BC000037	DFFA	1676	DFF-45|DFF1|ICAD	DNA fragmentation factor, 45kDa, alpha polypeptide
chr1:6559266,25092235	0	0	0	0	0	-0.25054	0	0		BC007721	DFFA	1676	DFF-45|DFF1|ICAD	DNA fragmentation factor, 45kDa, alpha polypeptide
chr1:6559266,25092235	0	0	0	0	0	-0.25054	0	0		BC007112	DFFA	1676	DFF-45|DFF1|ICAD	DNA fragmentation factor, 45kDa, alpha polypeptide
chr1:6559266,25092235	0	0	0	0	0	-0.25054	0	0		NM_004401	DFFA	1676	DFF-45|DFF1|ICAD	DNA fragmentation factor, 45kDa, alpha polypeptide
chr1:6559266,25092235	0	0	0	0	0	-0.25054	0	0		NM_213566	DFFA	1676	DFF-45|DFF1|ICAD	DNA fragmentation factor, 45kDa, alpha polypeptide
chr1:6559266,25092235	0	0	0	0	0	-0.25054	0	0		BC006327	PEX14	5195	NAPP2|dJ734G22.2	peroxisomal biogenesis factor 14
chr1:6559266,25092235	0	0	0	0	0	-0.25054	0	0		NM_004565	PEX14	5195	NAPP2|dJ734G22.2	peroxisomal biogenesis factor 14
chr1:6559266,25092235	0	0	0	0	0	-0.25054	0	0		NM_001039183	SRG	654487	-	survival-related gene
chr1:6559266,25092235	0	0	0	0	0	-0.25054	0	0		NM_001039183	SRG	654487	-	survival-related gene
chr1:6559266,25092235	0	0	0	0	0	-0.25054	0	0		NM_017766	CASZ1	54897	FLJ12223|FLJ20321|RP4-734G22.2|ZNF693|dJ734G22.1	castor homolog 1, zinc finger (Drosophila)
chr1:6559266,25092235	0	0	0	0	0	-0.25054	0	0		BC051883	CASZ1	54897	FLJ12223|FLJ20321|RP4-734G22.2|ZNF693|dJ734G22.1	castor homolog 1, zinc finger (Drosophila)
chr1:6559266,25092235	0	0	0	0	0	-0.25054	0	0		NM_173507	C1orf127	148345	FLJ37118|FLJ37833	chromosome 1 open reading frame 127
chr1:6559266,25092235	0	0	0	0	0	-0.25054	0	0		BC001487	TARDBP	23435	TDP-43	TAR DNA binding protein
chr1:6559266,25092235	0	0	0	0	0	-0.25054	0	0		BC095435	TARDBP	23435	TDP-43	TAR DNA binding protein
chr1:6559266,25092235	0	0	0	0	0	-0.25054	0	0		BC071657	TARDBP	23435	TDP-43	TAR DNA binding protein
chr1:6559266,25092235	0	0	0	0	0	-0.25054	0	0		AF311304	TARDBP	23435	TDP-43	TAR DNA binding protein
chr1:6559266,25092235	0	0	0	0	0	-0.25054	0	0		NM_007375	TARDBP	23435	TDP-43	TAR DNA binding protein
chr1:6559266,25092235	0	0	0	0	0	-0.25054	0	0		NM_006610	MASP2	10747	MAP19|MASP-2|sMAP	mannan-binding lectin serine peptidase 2
chr1:6559266,25092235	0	0	0	0	0	-0.25054	0	0		NM_139208	MASP2	10747	MAP19|MASP-2|sMAP	mannan-binding lectin serine peptidase 2
chr1:6559266,25092235	0	0	0	0	0	-0.25054	0	0		BC033106	SRM	6723	PAPT|SPDSY|SPS1|SRML1	spermidine synthase
chr1:6559266,25092235	0	0	0	0	0	-0.25054	0	0		BC000309	SRM	6723	PAPT|SPDSY|SPS1|SRML1	spermidine synthase
chr1:6559266,25092235	0	0	0	0	0	-0.25054	0	0		NM_003132	SRM	6723	PAPT|SPDSY|SPS1|SRML1	spermidine synthase
chr1:6559266,25092235	0	0	0	0	0	-0.25054	0	0		BC039901	EXOSC10	5394	PM-Scl|PM/Scl-100|PMSCL|PMSCL2|RRP6|Rrp6p|p2|p3|p4	exosome component 10
chr1:6559266,25092235	0	0	0	0	0	-0.25054	0	0		NM_001001998	EXOSC10	5394	PM-Scl|PM/Scl-100|PMSCL|PMSCL2|RRP6|Rrp6p|p2|p3|p4	exosome component 10
chr1:6559266,25092235	0	0	0	0	0	-0.25054	0	0		NM_002685	EXOSC10	5394	PM-Scl|PM/Scl-100|PMSCL|PMSCL2|RRP6|Rrp6p|p2|p3|p4	exosome component 10
chr1:6559266,25092235	0	0	0	0	0	-0.25054	0	0		BC073788	EXOSC10	5394	PM-Scl|PM/Scl-100|PMSCL|PMSCL2|RRP6|Rrp6p|p2|p3|p4	exosome component 10
chr1:6559266,25092235	0	0	0	0	0	-0.25054	0	0		BC001881	ANGPTL7	10218	AngX|CDT6|RP4-647M16.2|dJ647M16.1	angiopoietin-like 7
chr1:6559266,25092235	0	0	0	0	0	-0.25054	0	0		NM_021146	ANGPTL7	10218	AngX|CDT6|RP4-647M16.2|dJ647M16.1	angiopoietin-like 7
chr1:6559266,25092235	0	0	0	0	0	-0.25054	0	0		NM_004958	FRAP1	2475	FLJ44809|FRAP|FRAP2|MTOR|RAFT1|RAPT1	FK506 binding protein 12-rapamycin associated protein 1
chr1:6559266,25092235	0	0	0	0	0	-0.25054	0	0		AB209995	FRAP1	2475	FLJ44809|FRAP|FRAP2|MTOR|RAFT1|RAPT1	FK506 binding protein 12-rapamycin associated protein 1
chr1:6559266,25092235	0	0	0	0	0	-0.25054	0	0		BC004468	UBIAD1	29914	RP4-796F18.1|TERE1	UbiA prenyltransferase domain containing 1
chr1:6559266,25092235	0	0	0	0	0	-0.25054	0	0		NM_013319	UBIAD1	29914	RP4-796F18.1|TERE1	UbiA prenyltransferase domain containing 1
chr1:6559266,25092235	0	0	0	0	0	-0.25054	0	0		AL117236	PTCHD2	57540	DISP3|KIAA1337	patched domain containing 2
chr1:6559266,25092235	0	0	0	0	0	-0.25054	0	0		AL117235	PTCHD2	57540	DISP3|KIAA1337	patched domain containing 2
chr1:6559266,25092235	0	0	0	0	0	-0.25054	0	0		XM_052561	PTCHD2	57540	DISP3|KIAA1337	patched domain containing 2
chr1:6559266,25092235	0	0	0	0	0	-0.25054	0	0		BC025233	FBXO2	26232	FBG1|FBX2|Fbs1|NFB42	F-box protein 2
chr1:6559266,25092235	0	0	0	0	0	-0.25054	0	0		BC096747	FBXO2	26232	FBG1|FBX2|Fbs1|NFB42	F-box protein 2
chr1:6559266,25092235	0	0	0	0	0	-0.25054	0	0		BC014957	FBXO2	26232	FBG1|FBX2|Fbs1|NFB42	F-box protein 2
chr1:6559266,25092235	0	0	0	0	0	-0.25054	0	0		NM_012168	FBXO2	26232	FBG1|FBX2|Fbs1|NFB42	F-box protein 2
chr1:6559266,25092235	0	0	0	0	0	-0.25054	0	0		BC007832	FBXO44	93611	DKFZp781J0852|FBG3|FBX30|Fbx44|Fbxo6a|MGC14140	F-box protein 44
chr1:6559266,25092235	0	0	0	0	0	-0.25054	0	0		NM_183412	FBXO44	93611	DKFZp781J0852|FBG3|FBX30|Fbx44|Fbxo6a|MGC14140	F-box protein 44
chr1:6559266,25092235	0	0	0	0	0	-0.25054	0	0		NM_001014765	FBXO44	93611	DKFZp781J0852|FBG3|FBX30|Fbx44|Fbxo6a|MGC14140	F-box protein 44
chr1:6559266,25092235	0	0	0	0	0	-0.25054	0	0		NM_033182	FBXO44	93611	DKFZp781J0852|FBG3|FBX30|Fbx44|Fbxo6a|MGC14140	F-box protein 44
chr1:6559266,25092235	0	0	0	0	0	-0.25054	0	0		NM_183413	FBXO44	93611	DKFZp781J0852|FBG3|FBX30|Fbx44|Fbxo6a|MGC14140	F-box protein 44
chr1:6559266,25092235	0	0	0	0	0	-0.25054	0	0		BC020880	FBXO6	26270	FBG2|FBS2|FBX6|Fbx6b	F-box protein 6
chr1:6559266,25092235	0	0	0	0	0	-0.25054	0	0		NM_018438	FBXO6	26270	FBG2|FBS2|FBX6|Fbx6b	F-box protein 6
chr1:6559266,25092235	0	0	0	0	0	-0.25054	0	0		BC015244	MAD2L2	10459	MAD2B|REV7	MAD2 mitotic arrest deficient-like 2 (yeast)
chr1:6559266,25092235	0	0	0	0	0	-0.25054	0	0		NM_006341	MAD2L2	10459	MAD2B|REV7	MAD2 mitotic arrest deficient-like 2 (yeast)
chr1:6559266,25092235	0	0	0	0	0	-0.25054	0	0		BC111064	C1orf187	374946	AGPA3119|FLJ34999|MGC117222|UNQ3119	chromosome 1 open reading frame 187
chr1:6559266,25092235	0	0	0	0	0	-0.25054	0	0		NM_198545	C1orf187	374946	AGPA3119|FLJ34999|MGC117222|UNQ3119	chromosome 1 open reading frame 187
chr1:6559266,25092235	0	0	0	0	0	-0.25054	0	0		NM_020350	AGTRAP	57085	ATRAP	angiotensin II receptor-associated protein
chr1:6559266,25092235	0	0	0	0	0	-0.25054	0	0		BC017328	AGTRAP	57085	ATRAP	angiotensin II receptor-associated protein
chr1:6559266,25092235	0	0	0	0	0	-0.25054	0	0		AL833920	C1orf167	284498	DKFZp434E1410|RP11-56N19.2	chromosome 1 open reading frame 167
chr1:6559266,25092235	0	0	0	0	0	-0.25054	0	0		BC018766	MTHFR	4524	-	5,10-methylenetetrahydrofolate reductase (NADPH)
chr1:6559266,25092235	0	0	0	0	0	-0.25054	0	0		AL834308	C1orf167	284498	DKFZp434E1410|RP11-56N19.2	chromosome 1 open reading frame 167
chr1:6559266,25092235	0	0	0	0	0	-0.25054	0	0		XM_209234	C1orf167	284498	DKFZp434E1410|RP11-56N19.2	chromosome 1 open reading frame 167
chr1:6559266,25092235	0	0	0	0	0	-0.25054	0	0		AJ237672	MTHFR	4524	-	5,10-methylenetetrahydrofolate reductase (NADPH)
chr1:6559266,25092235	0	0	0	0	0	-0.25054	0	0		NM_005957	MTHFR	4524	-	5,10-methylenetetrahydrofolate reductase (NADPH)
chr1:6559266,25092235	0	0	0	0	0	-0.25054	0	0		BC053509	MTHFR	4524	-	5,10-methylenetetrahydrofolate reductase (NADPH)
chr1:6559266,25092235	0	0	0	0	0	-0.25054	0	0		NM_001286	CLCN6	1185	CLC-6|KIAA0046	chloride channel 6
chr1:6559266,25092235	0	0	0	0	0	-0.25054	0	0		NM_021735	CLCN6	1185	CLC-6|KIAA0046	chloride channel 6
chr1:6559266,25092235	0	0	0	0	0	-0.25054	0	0		NM_021736	CLCN6	1185	CLC-6|KIAA0046	chloride channel 6
chr1:6559266,25092235	0	0	0	0	0	-0.25054	0	0		NM_021737	CLCN6	1185	CLC-6|KIAA0046	chloride channel 6
chr1:6559266,25092235	0	0	0	0	0	-0.25054	0	0		NM_006172	NPPA	4878	ANF|ANP|CDD-ANF|PND	natriuretic peptide precursor A
chr1:6559266,25092235	0	0	0	0	0	-0.25054	0	0		BC005893	NPPA	4878	ANF|ANP|CDD-ANF|PND	natriuretic peptide precursor A
chr1:6559266,25092235	0	0	0	0	0	-0.25054	0	0		BC025785	NPPB	4879	BNP	natriuretic peptide precursor B
chr1:6559266,25092235	0	0	0	0	0	-0.25054	0	0		NM_002521	NPPB	4879	BNP	natriuretic peptide precursor B
chr1:6559266,25092235	0	0	0	0	0	-0.25054	0	0		NM_138346	KIAA2013	90231	MGC33867	KIAA2013
chr1:6559266,25092235	0	0	0	0	0	-0.25054	0	0		BC035033	KIAA2013	90231	MGC33867	KIAA2013
chr1:6559266,25092235	0	0	0	0	0	-0.25054	0	0		AB095933	KIAA2013	90231	MGC33867	KIAA2013
chr1:6559266,25092235	0	0	0	0	0	-0.25054	0	0		AK124035	N/A	N/A	N/A	Homo sapiens cDNA FLJ42041 fis, clone SPLEN2040222.
chr1:6559266,25092235	0	0	0	0	0	-0.25054	0	0		BC016657	PLOD1	5351	LH|LLH|PLOD	procollagen-lysine 1, 2-oxoglutarate 5-dioxygenase 1
chr1:6559266,25092235	0	0	0	0	0	-0.25054	0	0		NM_000302	PLOD1	5351	LH|LLH|PLOD	procollagen-lysine 1, 2-oxoglutarate 5-dioxygenase 1
chr1:6559266,25092235	0	0	0	0	0	-0.25054	0	0		BC017061	MFN2	9927	CMT2A|CMT2A2|CPRP1|HSG|KIAA0214|MARF	mitofusin 2
chr1:6559266,25092235	0	0	0	0	0	-0.25054	0	0		NM_014874	MFN2	9927	CMT2A|CMT2A2|CPRP1|HSG|KIAA0214|MARF	mitofusin 2
chr1:6559266,25092235	0	0	0	0	0	-0.25054	0	0		BC008068	RP5-1077B9.4	60672	FLJ12438|FLJ38609|IIP45	invasion inhibitory protein 45
chr1:6559266,25092235	0	0	0	0	0	-0.25054	0	0		AK022500	RP5-1077B9.4	60672	FLJ12438|FLJ38609|IIP45	invasion inhibitory protein 45
chr1:6559266,25092235	0	0	0	0	0	-0.25054	0	0		NM_001025374	RP5-1077B9.4	60672	FLJ12438|FLJ38609|IIP45	invasion inhibitory protein 45
chr1:6559266,25092235	0	0	0	0	0	-0.25054	0	0		NM_021933	RP5-1077B9.4	60672	FLJ12438|FLJ38609|IIP45	invasion inhibitory protein 45
chr1:6559266,25092235	0	0	0	0	0	-0.25054	0	0		D86042	TNFRSF8	943	CD30|D1S166E|KI-1	tumor necrosis factor receptor superfamily, member 8
chr1:6559266,25092235	0	0	0	0	0	-0.25054	0	0		NM_001243	TNFRSF8	943	CD30|D1S166E|KI-1	tumor necrosis factor receptor superfamily, member 8
chr1:6559266,25092235	0	0	0	0	0	-0.25054	0	0		NM_152942	TNFRSF8	943	CD30|D1S166E|KI-1	tumor necrosis factor receptor superfamily, member 8
chr1:6559266,25092235	0	0	0	0	0	-0.25054	0	0		AY148473	TNFRSF1B	7133	CD120b|TBPII|TNF-R-II|TNF-R75|TNFBR|TNFR2|TNFR80|p75|p75TNFR	tumor necrosis factor receptor superfamily, member 1B
chr1:6559266,25092235	0	0	0	0	0	-0.25054	0	0		BC052977	TNFRSF1B	7133	CD120b|TBPII|TNF-R-II|TNF-R75|TNFBR|TNFR2|TNFR80|p75|p75TNFR	tumor necrosis factor receptor superfamily, member 1B
chr1:6559266,25092235	0	0	0	0	0	-0.25054	0	0		NM_001066	TNFRSF1B	7133	CD120b|TBPII|TNF-R-II|TNF-R75|TNFBR|TNFR2|TNFR80|p75|p75TNFR	tumor necrosis factor receptor superfamily, member 1B
chr1:6559266,25092235	0	0	0	0	0	-0.25054	0	0		XM_372759	LOC390998	390998	-	similar to 60S ribosomal protein L10 (QM protein) (Tumor suppressor QM) (Laminin receptor homolog)
chr1:6559266,25092235	0	0	0	0	0	-0.25054	0	0		AK001481	VPS13D	55187	FLJ23066	vacuolar protein sorting 13 homolog D (S. cerevisiae)
chr1:6559266,25092235	0	0	0	0	0	-0.25054	0	0		AK125118	VPS13D	55187	FLJ23066	vacuolar protein sorting 13 homolog D (S. cerevisiae)
chr1:6559266,25092235	0	0	0	0	0	-0.25054	0	0		NM_015378	VPS13D	55187	FLJ23066	vacuolar protein sorting 13 homolog D (S. cerevisiae)
chr1:6559266,25092235	0	0	0	0	0	-0.25054	0	0		NM_018156	VPS13D	55187	FLJ23066	vacuolar protein sorting 13 homolog D (S. cerevisiae)
chr1:6559266,25092235	0	0	0	0	0	-0.25054	0	0		BC002730	DHRS3	9249	Rsdr1|SDR1|retSDR1	dehydrogenase/reductase (SDR family) member 3
chr1:6559266,25092235	0	0	0	0	0	-0.25054	0	0		NM_004753	DHRS3	9249	Rsdr1|SDR1|retSDR1	dehydrogenase/reductase (SDR family) member 3
chr1:6559266,25092235	0	0	0	0	0	-0.25054	0	0		NM_001013630	RP11-474O21.1	343066	LOC343066	similar to Arylacetamide deacetylase (AADAC)
chr1:6559266,25092235	0	0	0	0	0	-0.25054	0	0		XM_928294	LOC126767	126767	-	similar to arylacetamide deacetylase
chr1:6559266,25092235	0	0	0	0	0	-0.25054	0	0		AK127828	N/A	N/A	N/A	Homo sapiens cDNA FLJ45931 fis, clone PLACE7001759, weakly similar to Arylacetamide deacetylase (EC 3.1.1.-).
chr1:6559266,25092235	0	0	0	0	0	-0.25054	0	0		BC029894	C1orf158	93190	DKFZp686C0236|MGC35194|RP11-474O21.4	chromosome 1 open reading frame 158
chr1:6559266,25092235	0	0	0	0	0	-0.25054	0	0		NM_152290	C1orf158	93190	DKFZp686C0236|MGC35194|RP11-474O21.4	chromosome 1 open reading frame 158
chr1:6559266,25092235	0	0	0	0	0	-0.25054	0	0		XM_372760	LOC390999	390999	-	similar to Hypothetical protein DJ1198H6.2
chr1:6559266,25092235	0	0	0	0	0	-0.25054	0	0		NM_023013	PRAMEF1	65121	RP5-845O24.1|dJ1198H6.1	PRAME family member 1
chr1:6559266,25092235	0	0	0	0	0	-0.25054	0	0		BC040902	PRAMEF2	65122	DJ845O24.3|FLJ43580|RP5-845O24.1	PRAME family member 2
chr1:6559266,25092235	0	0	0	0	0	-0.25054	0	0		XM_497650	LOC441870	441870	-	similar to oogenesin 2
chr1:6559266,25092235	0	0	0	0	0	-0.25054	0	0		CR599515	N/A	N/A	N/A	full-length cDNA clone CS0DI030YB24 of Placenta Cot 25-normalized of Homo sapiens (human).
chr1:6559266,25092235	0	0	0	0	0	-0.25054	0	0		NM_001013631	HNRPCL1	343069	-	heterogeneous nuclear ribonucleoprotein C-like 1
chr1:6559266,25092235	0	0	0	0	0	-0.25054	0	0		BC075009	PRAMEF2	65122	DJ845O24.3|FLJ43580|RP5-845O24.1	PRAME family member 2
chr1:6559266,25092235	0	0	0	0	0	-0.25054	0	0		NM_023014	PRAMEF2	65122	DJ845O24.3|FLJ43580|RP5-845O24.1	PRAME family member 2
chr1:6559266,25092235	0	0	0	0	0	-0.25054	0	0		NM_001009611	PRAMEF4	400735	RP5-845O24.6	PRAME family member 4
chr1:6559266,25092235	0	0	0	0	0	-0.25054	0	0		NM_001039361	PRAMEF10	343071	MGC138413|MGC138415|RP5-845O24.7	PRAME family member 10
chr1:6559266,25092235	0	0	0	0	0	-0.25054	0	0		XM_496342	PRAMEF10	343071	MGC138413|MGC138415|RP5-845O24.7	PRAME family member 10
chr1:6559266,25092235	0	0	0	0	0	-0.25054	0	0		NM_001012277	PRAMEF7	441871	-	PRAME family member 7
chr1:6559266,25092235	0	0	0	0	0	-0.25054	0	0		NM_001010889	PRAMEF6	440561	-	PRAME family member 6
chr1:6559266,25092235	0	0	0	0	0	-0.25054	0	0		XM_928378	LOC653606	653606	-	similar to PRAME family member 3
chr1:6559266,25092235	0	0	0	0	0	-0.25054	0	0		XM_928384	LOC653609	653609	-	similar to PRAME family member 5
chr1:6559266,25092235	0	0	0	0	0	-0.25054	0	0		XM_497653	LOC441873	441873	-	similar to PRAME family member 9
chr1:6559266,25092235	0	0	0	0	0	-0.25054	0	0		XM_497654	LOC441874	441874	-	similar to PRAME family member 1
chr1:6559266,25092235	0	0	0	0	0	-0.25054	0	0		XM_496344	LOC440563	440563	-	similar to Heterogeneous nuclear ribonucleoprotein C-like dJ845O24.4 (hnRNP core protein C-like)
chr1:6559266,25092235	0	0	0	0	0	-0.25054	0	0		XM_928396	LOC645354	645354	-	similar to PRAME family member 1
chr1:6559266,25092235	0	0	0	0	0	-0.25054	0	0		XM_928401	LOC645359	645359	-	similar to PRAME family member 4
chr1:6559266,25092235	0	0	0	0	0	-0.25054	0	0		NM_001013692	PRAMEF3	401940	-	PRAME family member 3
chr1:6559266,25092235	0	0	0	0	0	-0.25054	0	0		NM_001013407	PRAMEF5	343068	-	PRAME family member 5
chr1:6559266,25092235	0	0	0	0	0	-0.25054	0	0		XM_928414	LOC645375	645375	-	similar to PRAME family member 1
chr1:6559266,25092235	0	0	0	0	0	-0.25054	0	0		NM_001012276	PRAMEF8	391002	-	PRAME family member 8
chr1:6559266,25092235	0	0	0	0	0	-0.25054	0	0		BC112208	PRAMEF10	343071	MGC138413|MGC138415|RP5-845O24.7	PRAME family member 10
chr1:6559266,25092235	0	0	0	0	0	-0.25054	0	0		XM_291625	LOC653619	653619	-	similar to PRAME family member 9
chr1:6559266,25092235	0	0	0	0	0	-0.25054	0	0		XM_946376	RP11-219C24.2	654348	LOC654348	hypothetical protein LOC654348
chr1:6559266,25092235	0	0	0	0	0	-0.25054	0	0		XM_497655	LOC653622	653622	-	similar to PRAME family member 8
chr1:6559266,25092235	0	0	0	0	0	-0.25054	0	0		BC112208	PRAMEF10	343071	MGC138413|MGC138415|RP5-845O24.7	PRAME family member 10
chr1:6559266,25092235	0	0	0	0	0	-0.25054	0	0		NM_001010890	PRAMEF9	343070	-	PRAME family member 9
chr1:6559266,25092235	0	0	0	0	0	-0.25054	0	0		CR622769	LRRC38	126755	RP4-597A16.1	leucine rich repeat containing 38
chr1:6559266,25092235	0	0	0	0	0	-0.25054	0	0		XM_059074	LRRC38	126755	RP4-597A16.1	leucine rich repeat containing 38
chr1:6559266,25092235	0	0	0	0	0	-0.25054	0	0		BC022812	PDPN	10630	GP36|GP40|Gp38|HT1A-1|OTS8|PA2.26|T1A|T1A-2	podoplanin
chr1:6559266,25092235	0	0	0	0	0	-0.25054	0	0		AK075345	PDPN	10630	GP36|GP40|Gp38|HT1A-1|OTS8|PA2.26|T1A|T1A-2	podoplanin
chr1:6559266,25092235	0	0	0	0	0	-0.25054	0	0		NM_006474	PDPN	10630	GP36|GP40|Gp38|HT1A-1|OTS8|PA2.26|T1A|T1A-2	podoplanin
chr1:6559266,25092235	0	0	0	0	0	-0.25054	0	0		NM_198389	PDPN	10630	GP36|GP40|Gp38|HT1A-1|OTS8|PA2.26|T1A|T1A-2	podoplanin
chr1:6559266,25092235	0	0	0	0	0	-0.25054	0	0		NM_001006624	PDPN	10630	GP36|GP40|Gp38|HT1A-1|OTS8|PA2.26|T1A|T1A-2	podoplanin
chr1:6559266,25092235	0	0	0	0	0	-0.25054	0	0		NM_001006625	PDPN	10630	GP36|GP40|Gp38|HT1A-1|OTS8|PA2.26|T1A|T1A-2	podoplanin
chr1:6559266,25092235	0	0	0	0	0	-0.25054	0	0		NM_015866	PRDM2	7799	HUMHOXY1|MTB-ZF|RIZ|RIZ1|RIZ2	PR domain containing 2, with ZNF domain
chr1:6559266,25092235	0	0	0	0	0	-0.25054	0	0		NM_001007257	PRDM2	7799	HUMHOXY1|MTB-ZF|RIZ|RIZ1|RIZ2	PR domain containing 2, with ZNF domain
chr1:6559266,25092235	0	0	0	0	0	-0.25054	0	0		BC014468	PRDM2	7799	HUMHOXY1|MTB-ZF|RIZ|RIZ1|RIZ2	PR domain containing 2, with ZNF domain
chr1:6559266,25092235	0	0	0	0	0	-0.25054	0	0		AK123605	N/A	N/A	N/A	Homo sapiens cDNA FLJ41611 fis, clone CTONG3002020.
chr1:6559266,25092235	0	0	0	0	0	-0.25054	0	0		AK124197	N/A	N/A	N/A	Homo sapiens cDNA FLJ42203 fis, clone THYMU2035388.
chr1:6559266,25092235	0	0	0	0	0	-0.25054	0	0		XM_930450	LOC653591	653591	-	similar to PR domain containing 2, with ZNF domain
chr1:6559266,25092235	0	0	0	0	0	-0.25054	0	0		XM_934857	LOC653591	653591	-	similar to PR domain containing 2, with ZNF domain
chr1:6559266,25092235	0	0	0	0	0	-0.25054	0	0		NM_012231	PRDM2	7799	HUMHOXY1|MTB-ZF|RIZ|RIZ1|RIZ2	PR domain containing 2, with ZNF domain
chr1:6559266,25092235	0	0	0	0	0	-0.25054	0	0		AK126562	N/A	N/A	N/A	Homo sapiens cDNA FLJ44599 fis, clone BLADE2007735.
chr1:6559266,25092235	0	0	0	0	0	-0.25054	0	0		NM_015209	KIAA1026	23254	RP1-21O18.1	kazrin
chr1:6559266,25092235	0	0	0	0	0	-0.25054	0	0		NM_001018001	KIAA1026	23254	RP1-21O18.1	kazrin
chr1:6559266,25092235	0	0	0	0	0	-0.25054	0	0		NM_001017999	KIAA1026	23254	RP1-21O18.1	kazrin
chr1:6559266,25092235	0	0	0	0	0	-0.25054	0	0		BC035501	KIAA1026	23254	RP1-21O18.1	kazrin
chr1:6559266,25092235	0	0	0	0	0	-0.25054	0	0		NM_001018000	KIAA1026	23254	RP1-21O18.1	kazrin
chr1:6559266,25092235	0	0	0	0	0	-0.25054	0	0		AB028949	KIAA1026	23254	RP1-21O18.1	kazrin
chr1:6559266,25092235	0	0	0	0	0	-0.25054	0	0		BC101637	FLJ43806	399563	MGC126686|RP1-21O18.1	hypothetical protein FLJ43806
chr1:6559266,25092235	0	0	0	0	0	-0.25054	0	0		NM_201628	FLJ43806	399563	MGC126686|RP1-21O18.1	hypothetical protein FLJ43806
chr1:6559266,25092235	0	0	0	0	0	-0.25054	0	0		NM_182534	C1orf126	200197	FLJ23703|RP1-21O18.2	chromosome 1 open reading frame 126
chr1:6559266,25092235	0	0	0	0	0	-0.25054	0	0		NM_018022	TMEM51	55092	C1orf72|FLJ10199	transmembrane protein 51
chr1:6559266,25092235	0	0	0	0	0	-0.25054	0	0		BC000593	TMEM51	55092	C1orf72|FLJ10199	transmembrane protein 51
chr1:6559266,25092235	0	0	0	0	0	-0.25054	0	0		BC005177	TMEM51	55092	C1orf72|FLJ10199	transmembrane protein 51
chr1:6559266,25092235	0	0	0	0	0	-0.25054	0	0		BC000202	TMEM51	55092	C1orf72|FLJ10199	transmembrane protein 51
chr1:6559266,25092235	0	0	0	0	0	-0.25054	0	0		XM_928539	LOC645516	645516	-	similar to KARP-1-binding protein
chr1:6559266,25092235	0	0	0	0	0	-0.25054	0	0		XM_934887	FHAD1	114827	DKFZp686G2134|KIAA1937	forkhead-associated (FHA) phosphopeptide binding domain 1
chr1:6559266,25092235	0	0	0	0	0	-0.25054	0	0		XM_934876	FHAD1	114827	DKFZp686G2134|KIAA1937	forkhead-associated (FHA) phosphopeptide binding domain 1
chr1:6559266,25092235	0	0	0	0	0	-0.25054	0	0		XM_057107	FHAD1	114827	DKFZp686G2134|KIAA1937	forkhead-associated (FHA) phosphopeptide binding domain 1
chr1:6559266,25092235	0	0	0	0	0	-0.25054	0	0		XM_934881	FHAD1	114827	DKFZp686G2134|KIAA1937	forkhead-associated (FHA) phosphopeptide binding domain 1
chr1:6559266,25092235	0	0	0	0	0	-0.25054	0	0		XM_934885	FHAD1	114827	DKFZp686G2134|KIAA1937	forkhead-associated (FHA) phosphopeptide binding domain 1
chr1:6559266,25092235	0	0	0	0	0	-0.25054	0	0		XM_934890	FHAD1	114827	DKFZp686G2134|KIAA1937	forkhead-associated (FHA) phosphopeptide binding domain 1
chr1:6559266,25092235	0	0	0	0	0	-0.25054	0	0		AK093883	FHAD1	114827	DKFZp686G2134|KIAA1937	forkhead-associated (FHA) phosphopeptide binding domain 1
chr1:6559266,25092235	0	0	0	0	0	-0.25054	0	0		AK096961	FHAD1	114827	DKFZp686G2134|KIAA1937	forkhead-associated (FHA) phosphopeptide binding domain 1
chr1:6559266,25092235	0	0	0	0	0	-0.25054	0	0		XM_934889	FHAD1	114827	DKFZp686G2134|KIAA1937	forkhead-associated (FHA) phosphopeptide binding domain 1
chr1:6559266,25092235	0	0	0	0	0	-0.25054	0	0		XM_934892	FHAD1	114827	DKFZp686G2134|KIAA1937	forkhead-associated (FHA) phosphopeptide binding domain 1
chr1:6559266,25092235	0	0	0	0	0	-0.25054	0	0		XM_934883	FHAD1	114827	DKFZp686G2134|KIAA1937	forkhead-associated (FHA) phosphopeptide binding domain 1
chr1:6559266,25092235	0	0	0	0	0	-0.25054	0	0		XM_934878	FHAD1	114827	DKFZp686G2134|KIAA1937	forkhead-associated (FHA) phosphopeptide binding domain 1
chr1:6559266,25092235	0	0	0	0	0	-0.25054	0	0		BC068473	EFHD2	79180	MGC4342|RP3-467K16.3	EF-hand domain family, member D2
chr1:6559266,25092235	0	0	0	0	0	-0.25054	0	0		BC014923	EFHD2	79180	MGC4342|RP3-467K16.3	EF-hand domain family, member D2
chr1:6559266,25092235	0	0	0	0	0	-0.25054	0	0		BC007233	EFHD2	79180	MGC4342|RP3-467K16.3	EF-hand domain family, member D2
chr1:6559266,25092235	0	0	0	0	0	-0.25054	0	0		BC023611	EFHD2	79180	MGC4342|RP3-467K16.3	EF-hand domain family, member D2
chr1:6559266,25092235	0	0	0	0	0	-0.25054	0	0		NM_024329	EFHD2	79180	MGC4342|RP3-467K16.3	EF-hand domain family, member D2
chr1:6559266,25092235	0	0	0	0	0	-0.25054	0	0		BC015118	CTRC	11330	CLCR|ELA4	chymotrypsin C (caldecrin)
chr1:6559266,25092235	0	0	0	0	0	-0.25054	0	0		NM_007272	CTRC	11330	CLCR|ELA4	chymotrypsin C (caldecrin)
chr1:6559266,25092235	0	0	0	0	0	-0.25054	0	0		CR749296	CTRC	11330	CLCR|ELA4	chymotrypsin C (caldecrin)
chr1:6559266,25092235	0	0	0	0	0	-0.25054	0	0		BC069432	ELA2A	63036	ELA1|PE-1	elastase 2A
chr1:6559266,25092235	0	0	0	0	0	-0.25054	0	0		BC069331	ELA2A	63036	ELA1|PE-1	elastase 2A
chr1:6559266,25092235	0	0	0	0	0	-0.25054	0	0		BC007031	ELA2A	63036	ELA1|PE-1	elastase 2A
chr1:6559266,25092235	0	0	0	0	0	-0.25054	0	0		NM_033440	ELA2A	63036	ELA1|PE-1	elastase 2A
chr1:6559266,25092235	0	0	0	0	0	-0.25054	0	0		BC069412	ELA2B	51032	MGC97052|RP11-265F14.2	elastase 2B
chr1:6559266,25092235	0	0	0	0	0	-0.25054	0	0		BC069455	ELA2B	51032	MGC97052|RP11-265F14.2	elastase 2B
chr1:6559266,25092235	0	0	0	0	0	-0.25054	0	0		NM_015849	ELA2B	51032	MGC97052|RP11-265F14.2	elastase 2B
chr1:6559266,25092235	0	0	0	0	0	-0.25054	0	0		AY732490	CASP9	842	APAF-3|APAF3|CASPASE-9c|ICE-LAP6|MCH6	caspase 9, apoptosis-related cysteine peptidase
chr1:6559266,25092235	0	0	0	0	0	-0.25054	0	0		AJ781267	CASP9	842	APAF-3|APAF3|CASPASE-9c|ICE-LAP6|MCH6	caspase 9, apoptosis-related cysteine peptidase
chr1:6559266,25092235	0	0	0	0	0	-0.25054	0	0		BC002452	CASP9	842	APAF-3|APAF3|CASPASE-9c|ICE-LAP6|MCH6	caspase 9, apoptosis-related cysteine peptidase
chr1:6559266,25092235	0	0	0	0	0	-0.25054	0	0		NM_001229	CASP9	842	APAF-3|APAF3|CASPASE-9c|ICE-LAP6|MCH6	caspase 9, apoptosis-related cysteine peptidase
chr1:6559266,25092235	0	0	0	0	0	-0.25054	0	0		NM_032996	CASP9	842	APAF-3|APAF3|CASPASE-9c|ICE-LAP6|MCH6	caspase 9, apoptosis-related cysteine peptidase
chr1:6559266,25092235	0	0	0	0	0	-0.25054	0	0		BC006463	CASP9	842	APAF-3|APAF3|CASPASE-9c|ICE-LAP6|MCH6	caspase 9, apoptosis-related cysteine peptidase
chr1:6559266,25092235	0	0	0	0	0	-0.25054	0	0		BC047363	DNAJC16	23341	DKFZp686G1298|DKFZp686N0387|DKFZp781I1547|KIAA0962	DnaJ (Hsp40) homolog, subfamily C, member 16
chr1:6559266,25092235	0	0	0	0	0	-0.25054	0	0		NM_015291	DNAJC16	23341	DKFZp686G1298|DKFZp686N0387|DKFZp781I1547|KIAA0962	DnaJ (Hsp40) homolog, subfamily C, member 16
chr1:6559266,25092235	0	0	0	0	0	-0.25054	0	0		AL833299	DNAJC16	23341	DKFZp686G1298|DKFZp686N0387|DKFZp781I1547|KIAA0962	DnaJ (Hsp40) homolog, subfamily C, member 16
chr1:6559266,25092235	0	0	0	0	0	-0.25054	0	0		BX648982	DNAJC16	23341	DKFZp686G1298|DKFZp686N0387|DKFZp781I1547|KIAA0962	DnaJ (Hsp40) homolog, subfamily C, member 16
chr1:6559266,25092235	0	0	0	0	0	-0.25054	0	0		NM_024758	AGMAT	79814	FLJ23384	agmatine ureohydrolase (agmatinase)
chr1:6559266,25092235	0	0	0	0	0	-0.25054	0	0		BC005090	AGMAT	79814	FLJ23384	agmatine ureohydrolase (agmatinase)
chr1:6559266,25092235	0	0	0	0	0	-0.25054	0	0		XM_934922	LOC645317	645317	-	similar to Coiled-coil-helix-coiled-coil-helix domain containing protein 2 (HCV NS2 trans-regulated protein) (NS2TP)
chr1:6559266,25092235	0	0	0	0	0	-0.25054	0	0		XM_934923	LOC645317	645317	-	similar to Coiled-coil-helix-coiled-coil-helix domain containing protein 2 (HCV NS2 trans-regulated protein) (NS2TP)
chr1:6559266,25092235	0	0	0	0	0	-0.25054	0	0		XM_934920	LOC645317	645317	-	similar to Coiled-coil-helix-coiled-coil-helix domain containing protein 2 (HCV NS2 trans-regulated protein) (NS2TP)
chr1:6559266,25092235	0	0	0	0	0	-0.25054	0	0		XM_930463	LOC645317	645317	-	similar to Coiled-coil-helix-coiled-coil-helix domain containing protein 2 (HCV NS2 trans-regulated protein) (NS2TP)
chr1:6559266,25092235	0	0	0	0	0	-0.25054	0	0		XM_934918	LOC645317	645317	-	similar to Coiled-coil-helix-coiled-coil-helix domain containing protein 2 (HCV NS2 trans-regulated protein) (NS2TP)
chr1:6559266,25092235	0	0	0	0	0	-0.25054	0	0		BC006011	DDI2	84301	MGC14844|RP4-680D5.5	DDI1, DNA-damage inducible 1, homolog 2 (S. cerevisiae)
chr1:6559266,25092235	0	0	0	0	0	-0.25054	0	0		NM_032341	DDI2	84301	MGC14844|RP4-680D5.5	DDI1, DNA-damage inducible 1, homolog 2 (S. cerevisiae)
chr1:6559266,25092235	0	0	0	0	0	-0.25054	0	0		NM_006511	RSC1A1	6248	RS1	regulatory solute carrier protein, family 1, member 1
chr1:6559266,25092235	0	0	0	0	0	-0.25054	0	0		XM_290944	PLEKHM2	23207	KIAA0842|RP11-169K16.1|SKIP	pleckstrin homology domain containing, family M (with RUN domain) member 2
chr1:6559266,25092235	0	0	0	0	0	-0.25054	0	0		BC040441	PLEKHM2	23207	KIAA0842|RP11-169K16.1|SKIP	pleckstrin homology domain containing, family M (with RUN domain) member 2
chr1:6559266,25092235	0	0	0	0	0	-0.25054	0	0		BC068599	PLEKHM2	23207	KIAA0842|RP11-169K16.1|SKIP	pleckstrin homology domain containing, family M (with RUN domain) member 2
chr1:6559266,25092235	0	0	0	0	0	-0.25054	0	0		NM_207348	SLC25A34	284723	DKFZp781A10161|RP11-169K16.2	solute carrier family 25, member 34
chr1:6559266,25092235	0	0	0	0	0	-0.25054	0	0		NM_001013641	RP11-169K16.3	388595	LOC388595	similar to Hypothetical protein MGC37938
chr1:6559266,25092235	0	0	0	0	0	-0.25054	0	0		NM_001024215	FBLIM1	54751	CAL|DKFZp434G171|FBLP-1|FBLP1|RP11-169K16.5	filamin binding LIM protein 1
chr1:6559266,25092235	0	0	0	0	0	-0.25054	0	0		BC019895	FBLIM1	54751	CAL|DKFZp434G171|FBLP-1|FBLP1|RP11-169K16.5	filamin binding LIM protein 1
chr1:6559266,25092235	0	0	0	0	0	-0.25054	0	0		NM_017556	FBLIM1	54751	CAL|DKFZp434G171|FBLP-1|FBLP1|RP11-169K16.5	filamin binding LIM protein 1
chr1:6559266,25092235	0	0	0	0	0	-0.25054	0	0		NM_001024216	FBLIM1	54751	CAL|DKFZp434G171|FBLP-1|FBLP1|RP11-169K16.5	filamin binding LIM protein 1
chr1:6559266,25092235	0	0	0	0	0	-0.25054	0	0		XM_934930	LOC440567	440567	-	similar to Ubiquinol-cytochrome c reductase complex 11 kDa protein, mitochondrial precursor (Mitochondrial hinge protein) (Cytochrome C1, nonheme 11 kDa protein) (Complex III subunit VIII)
chr1:6559266,25092235	0	0	0	0	0	-0.25054	0	0		XM_496348	LOC440567	440567	-	similar to Ubiquinol-cytochrome c reductase complex 11 kDa protein, mitochondrial precursor (Mitochondrial hinge protein) (Cytochrome C1, nonheme 11 kDa protein) (Complex III subunit VIII)
chr1:6559266,25092235	0	0	0	0	0	-0.25054	0	0		XM_497657	LOC441876	441876	-	similar to 40S ribosomal protein S16
chr1:6559266,25092235	0	0	0	0	0	-0.25054	0	0		XM_934931	LOC441876	441876	-	similar to 40S ribosomal protein S16
chr1:6559266,25092235	0	0	0	0	0	-0.25054	0	0		AK094772	N/A	N/A	N/A	Homo sapiens cDNA FLJ37453 fis, clone BRAWH2010754.
chr1:6559266,25092235	0	0	0	0	0	-0.25054	0	0		XM_928597	LOC645580	645580	-	hypothetical protein LOC645580
chr1:6559266,25092235	0	0	0	0	0	-0.25054	0	0		NM_015001	SPEN	23013	KIAA0929|MINT|RP1-134O19.1|SHARP	spen homolog, transcriptional regulator (Drosophila)
chr1:6559266,25092235	0	0	0	0	0	-0.25054	0	0		NM_003443	ZBTB17	7709	MIZ-1|ZNF151|pHZ-67	zinc finger and BTB domain containing 17
chr1:6559266,25092235	0	0	0	0	0	-0.25054	0	0		XM_928619	LOC645609	645609	-	similar to TBC1 domain family member 3 (Rab GTPase-activating protein PRC17) (Prostate cancer gene 17 protein) (TRE17 alpha protein)
chr1:6559266,25092235	0	0	0	0	0	-0.25054	0	0		BC017946	C1orf64	149563	MGC24047|RP11-5P18.4	chromosome 1 open reading frame 64
chr1:6559266,25092235	0	0	0	0	0	-0.25054	0	0		NM_178840	C1orf64	149563	MGC24047|RP11-5P18.4	chromosome 1 open reading frame 64
chr1:6559266,25092235	0	0	0	0	0	-0.25054	0	0		CR749298	HSPB7	27129	DKFZp779D0968|FLJ32733|cvHSP	heat shock 27kDa protein family, member 7 (cardiovascular)
chr1:6559266,25092235	0	0	0	0	0	-0.25054	0	0		CR749419	HSPB7	27129	DKFZp779D0968|FLJ32733|cvHSP	heat shock 27kDa protein family, member 7 (cardiovascular)
chr1:6559266,25092235	0	0	0	0	0	-0.25054	0	0		NM_014424	HSPB7	27129	DKFZp779D0968|FLJ32733|cvHSP	heat shock 27kDa protein family, member 7 (cardiovascular)
chr1:6559266,25092235	0	0	0	0	0	-0.25054	0	0		BC006319	HSPB7	27129	DKFZp779D0968|FLJ32733|cvHSP	heat shock 27kDa protein family, member 7 (cardiovascular)
chr1:6559266,25092235	0	0	0	0	0	-0.25054	0	0		AK092275	HSPB7	27129	DKFZp779D0968|FLJ32733|cvHSP	heat shock 27kDa protein family, member 7 (cardiovascular)
chr1:6559266,25092235	0	0	0	0	0	-0.25054	0	0		BC053869	CLCNKA	1187	hClC-Ka	chloride channel Ka
chr1:6559266,25092235	0	0	0	0	0	-0.25054	0	0		BC048282	CLCNKA	1187	hClC-Ka	chloride channel Ka
chr1:6559266,25092235	0	0	0	0	0	-0.25054	0	0		NM_004070	CLCNKA	1187	hClC-Ka	chloride channel Ka
chr1:6559266,25092235	0	0	0	0	0	-0.25054	0	0		NM_000085	CLCNKB	1188	CLCKB|MGC24087|hClC-Kb	chloride channel Kb
chr1:6559266,25092235	0	0	0	0	0	-0.25054	0	0		BC020873	CLCNKB	1188	CLCKB|MGC24087|hClC-Kb	chloride channel Kb
chr1:6559266,25092235	0	0	0	0	0	-0.25054	0	0		BC033806	CLCNKB	1188	CLCKB|MGC24087|hClC-Kb	chloride channel Kb
chr1:6559266,25092235	0	0	0	0	0	-0.25054	0	0		AK098217	CLCNKB	1188	CLCKB|MGC24087|hClC-Kb	chloride channel Kb
chr1:6559266,25092235	0	0	0	0	0	-0.25054	0	0		NM_182623	C1orf117	348487	FLJ36766|RP11-5P18.9	chromosome 1 open reading frame 117
chr1:6559266,25092235	0	0	0	0	0	-0.25054	0	0		BC037394	C1orf117	348487	FLJ36766|RP11-5P18.9	chromosome 1 open reading frame 117
chr1:6559266,25092235	0	0	0	0	0	-0.25054	0	0		BC016848	C1orf117	348487	FLJ36766|RP11-5P18.9	chromosome 1 open reading frame 117
chr1:6559266,25092235	0	0	0	0	0	-0.25054	0	0		BC037166	EPHA2	1969	ECK	EPH receptor A2
chr1:6559266,25092235	0	0	0	0	0	-0.25054	0	0		NM_004431	EPHA2	1969	ECK	EPH receptor A2
chr1:6559266,25092235	0	0	0	0	0	-0.25054	0	0		NM_153213	ARHGEF19	128272	FLJ33962|RP4-733M16.1|WGEF	Rho guanine nucleotide exchange factor (GEF) 19
chr1:6559266,25092235	0	0	0	0	0	-0.25054	0	0		AK091281	ARHGEF19	128272	FLJ33962|RP4-733M16.1|WGEF	Rho guanine nucleotide exchange factor (GEF) 19
chr1:6559266,25092235	0	0	0	0	0	-0.25054	0	0		NM_030907	C1orf89	79363	MGC10731|RP4-733M16.4	chromosome 1 open reading frame 89
chr1:6559266,25092235	0	0	0	0	0	-0.25054	0	0		BC008702	C1orf89	79363	MGC10731|RP4-733M16.4	chromosome 1 open reading frame 89
chr1:6559266,25092235	0	0	0	0	0	-0.25054	0	0		XM_928668	LOC645652	645652	-	hypothetical protein LOC645652
chr1:6559266,25092235	0	0	0	0	0	-0.25054	0	0		NM_018994	FBXO42	54455	Fbx42|KIAA1332	F-box protein 42
chr1:6559266,25092235	0	0	0	0	0	-0.25054	0	0		BC063864	FBXO42	54455	Fbx42|KIAA1332	F-box protein 42
chr1:6559266,25092235	0	0	0	0	0	-0.25054	0	0		BC043410	FBXO42	54455	Fbx42|KIAA1332	F-box protein 42
chr1:6559266,25092235	0	0	0	0	0	-0.25054	0	0		BC065538	C1orf144	26099	DKFZp566C0424|MGC70432	chromosome 1 open reading frame 144
chr1:6559266,25092235	0	0	0	0	0	-0.25054	0	0		CR598986	C1orf144	26099	DKFZp566C0424|MGC70432	chromosome 1 open reading frame 144
chr1:6559266,25092235	0	0	0	0	0	-0.25054	0	0		AB097046	C1orf144	26099	DKFZp566C0424|MGC70432	chromosome 1 open reading frame 144
chr1:6559266,25092235	0	0	0	0	0	-0.25054	0	0		CR624498	C1orf144	26099	DKFZp566C0424|MGC70432	chromosome 1 open reading frame 144
chr1:6559266,25092235	0	0	0	0	0	-0.25054	0	0		NM_015609	C1orf144	26099	DKFZp566C0424|MGC70432	chromosome 1 open reading frame 144
chr1:6559266,25092235	0	0	0	0	0	-0.25054	0	0		AK128106	SPATA21	374955	MGC27074|spergen-2|spergen2	spermatogenesis associated 21
chr1:6559266,25092235	0	0	0	0	0	-0.25054	0	0		BC022039	SPATA21	374955	MGC27074|spergen-2|spergen2	spermatogenesis associated 21
chr1:6559266,25092235	0	0	0	0	0	-0.25054	0	0		NM_198546	SPATA21	374955	MGC27074|spergen-2|spergen2	spermatogenesis associated 21
chr1:6559266,25092235	0	0	0	0	0	-0.25054	0	0		BC017014	NECAP2	55707	FLJ10420|RP4-798A10.1	NECAP endocytosis associated 2
chr1:6559266,25092235	0	0	0	0	0	-0.25054	0	0		BC018914	NECAP2	55707	FLJ10420|RP4-798A10.1	NECAP endocytosis associated 2
chr1:6559266,25092235	0	0	0	0	0	-0.25054	0	0		AK024468	NECAP2	55707	FLJ10420|RP4-798A10.1	NECAP endocytosis associated 2
chr1:6559266,25092235	0	0	0	0	0	-0.25054	0	0		NM_018090	NECAP2	55707	FLJ10420|RP4-798A10.1	NECAP endocytosis associated 2
chr1:6559266,25092235	0	0	0	0	0	-0.25054	0	0		XM_057040	KIAA1922	114819	KIAA0445|dJ798A10.2	KIAA1922 protein
chr1:6559266,25092235	0	0	0	0	0	-0.25054	0	0		BC033082	KIAA1922	114819	KIAA0445|dJ798A10.2	KIAA1922 protein
chr1:6559266,25092235	0	0	0	0	0	-0.25054	0	0		XM_928687	LOC645677	645677	-	similar to ciliary rootlet coiled-coil, rootletin
chr1:6559266,25092235	0	0	0	0	0	-0.25054	0	0		XM_928694	LOC645685	645685	-	hypothetical protein LOC645685
chr1:6559266,25092235	0	0	0	0	0	-0.25054	0	0		XM_934975	NBPF1	55672	AB13|AB14|AB23|AD2|FLJ20719|KIAA1693|NBG|NBPF	neuroblastoma breakpoint family, member 1
chr1:6559266,25092235	0	0	0	0	0	-0.25054	0	0		XM_498427	NBPF1	55672	AB13|AB14|AB23|AD2|FLJ20719|KIAA1693|NBG|NBPF	neuroblastoma breakpoint family, member 1
chr1:6559266,25092235	0	0	0	0	0	-0.25054	0	0		BC034418	NBPF1	55672	AB13|AB14|AB23|AD2|FLJ20719|KIAA1693|NBG|NBPF	neuroblastoma breakpoint family, member 1
chr1:6559266,25092235	0	0	0	0	0	-0.25054	0	0		XM_934962	NBPF1	55672	AB13|AB14|AB23|AD2|FLJ20719|KIAA1693|NBG|NBPF	neuroblastoma breakpoint family, member 1
chr1:6559266,25092235	0	0	0	0	0	-0.25054	0	0		XM_934976	NBPF1	55672	AB13|AB14|AB23|AD2|FLJ20719|KIAA1693|NBG|NBPF	neuroblastoma breakpoint family, member 1
chr1:6559266,25092235	0	0	0	0	0	-0.25054	0	0		NM_001039703	NBPF10	440673	AB6|AG1	neuroblastoma breakpoint family, member 10
chr1:6559266,25092235	0	0	0	0	0	-0.25054	0	0		XM_930478	NBPF1	55672	AB13|AB14|AB23|AD2|FLJ20719|KIAA1693|NBG|NBPF	neuroblastoma breakpoint family, member 1
chr1:6559266,25092235	0	0	0	0	0	-0.25054	0	0		XM_934957	NBPF1	55672	AB13|AB14|AB23|AD2|FLJ20719|KIAA1693|NBG|NBPF	neuroblastoma breakpoint family, member 1
chr1:6559266,25092235	0	0	0	0	0	-0.25054	0	0		XM_934974	NBPF1	55672	AB13|AB14|AB23|AD2|FLJ20719|KIAA1693|NBG|NBPF	neuroblastoma breakpoint family, member 1
chr1:6559266,25092235	0	0	0	0	0	-0.25054	0	0		XM_934973	NBPF1	55672	AB13|AB14|AB23|AD2|FLJ20719|KIAA1693|NBG|NBPF	neuroblastoma breakpoint family, member 1
chr1:6559266,25092235	0	0	0	0	0	-0.25054	0	0		XM_934972	NBPF1	55672	AB13|AB14|AB23|AD2|FLJ20719|KIAA1693|NBG|NBPF	neuroblastoma breakpoint family, member 1
chr1:6559266,25092235	0	0	0	0	0	-0.25054	0	0		XM_934969	NBPF1	55672	AB13|AB14|AB23|AD2|FLJ20719|KIAA1693|NBG|NBPF	neuroblastoma breakpoint family, member 1
chr1:6559266,25092235	0	0	0	0	0	-0.25054	0	0		XM_934967	NBPF1	55672	AB13|AB14|AB23|AD2|FLJ20719|KIAA1693|NBG|NBPF	neuroblastoma breakpoint family, member 1
chr1:6559266,25092235	0	0	0	0	0	-0.25054	0	0		XM_934966	NBPF1	55672	AB13|AB14|AB23|AD2|FLJ20719|KIAA1693|NBG|NBPF	neuroblastoma breakpoint family, member 1
chr1:6559266,25092235	0	0	0	0	0	-0.25054	0	0		XM_934964	NBPF1	55672	AB13|AB14|AB23|AD2|FLJ20719|KIAA1693|NBG|NBPF	neuroblastoma breakpoint family, member 1
chr1:6559266,25092235	0	0	0	0	0	-0.25054	0	0		XM_934958	NBPF1	55672	AB13|AB14|AB23|AD2|FLJ20719|KIAA1693|NBG|NBPF	neuroblastoma breakpoint family, member 1
chr1:6559266,25092235	0	0	0	0	0	-0.25054	0	0		XM_934960	NBPF1	55672	AB13|AB14|AB23|AD2|FLJ20719|KIAA1693|NBG|NBPF	neuroblastoma breakpoint family, member 1
chr1:6559266,25092235	0	0	0	0	0	-0.25054	0	0		XM_934978	NBPF1	55672	AB13|AB14|AB23|AD2|FLJ20719|KIAA1693|NBG|NBPF	neuroblastoma breakpoint family, member 1
chr1:6559266,25092235	0	0	0	0	0	-0.25054	0	0		XM_928722	LOC645711	645711	-	similar to ciliary rootlet coiled-coil, rootletin
chr1:6559266,25092235	0	0	0	0	0	-0.25054	0	0		BC047736	MGC12760	84809	-	hypothetical protein MGC12760
chr1:6559266,25092235	0	0	0	0	0	-0.25054	0	0		BC006312	MGC12760	84809	-	hypothetical protein MGC12760
chr1:6559266,25092235	0	0	0	0	0	-0.25054	0	0		XM_928729	LOC645719	645719	-	similar to ciliary rootlet coiled-coil, rootletin
chr1:6559266,25092235	0	0	0	0	0	-0.25054	0	0		XM_934982	MGC12760	84809	-	hypothetical protein MGC12760
chr1:6559266,25092235	0	0	0	0	0	-0.25054	0	0		XM_934984	MGC12760	84809	-	hypothetical protein MGC12760
chr1:6559266,25092235	0	0	0	0	0	-0.25054	0	0		XM_934983	MGC12760	84809	-	hypothetical protein MGC12760
chr1:6559266,25092235	0	0	0	0	0	-0.25054	0	0		XM_496351	MGC12760	84809	-	hypothetical protein MGC12760
chr1:6559266,25092235	0	0	0	0	0	-0.25054	0	0		XM_934987	MGC12760	84809	-	hypothetical protein MGC12760
chr1:6559266,25092235	0	0	0	0	0	-0.25054	0	0		XM_930480	MGC12760	84809	-	hypothetical protein MGC12760
chr1:6559266,25092235	0	0	0	0	0	-0.25054	0	0		AK123337	MGC12760	84809	-	hypothetical protein MGC12760
chr1:6559266,25092235	0	0	0	0	0	-0.25054	0	0		XM_934986	MGC12760	84809	-	hypothetical protein MGC12760
chr1:6559266,25092235	0	0	0	0	0	-0.25054	0	0		BC044862	MST1	4485	D3F15S2|DNF15S2|HGFL|MSP|NF15S2	macrophage stimulating 1 (hepatocyte growth factor-like)
chr1:6559266,25092235	0	0	0	0	0	-0.25054	0	0		XM_928757	ESPNP	284729	RP1-163M9.1|dJ1182A14.1	espin pseudogene
chr1:6559266,25092235	0	0	0	0	0	-0.25054	0	0		NM_001013708	LOC440570	440570	-	LOC440570
chr1:6559266,25092235	0	0	0	0	0	-0.25054	0	0		DQ139275	CROCC	9696	KIAA0445	ciliary rootlet coiled-coil, rootletin
chr1:6559266,25092235	0	0	0	0	0	-0.25054	0	0		NM_014675	CROCC	9696	KIAA0445	ciliary rootlet coiled-coil, rootletin
chr1:6559266,25092235	0	0	0	0	0	-0.25054	0	0		AB007914	CROCC	9696	KIAA0445	ciliary rootlet coiled-coil, rootletin
chr1:6559266,25092235	0	0	0	0	0	-0.25054	0	0		AK222751	MFAP2	4237	MAGP|MAGP-1|MAGP1	microfibrillar-associated protein 2
chr1:6559266,25092235	0	0	0	0	0	-0.25054	0	0		NM_002403	MFAP2	4237	MAGP|MAGP-1|MAGP1	microfibrillar-associated protein 2
chr1:6559266,25092235	0	0	0	0	0	-0.25054	0	0		BC015039	MFAP2	4237	MAGP|MAGP-1|MAGP1	microfibrillar-associated protein 2
chr1:6559266,25092235	0	0	0	0	0	-0.25054	0	0		NM_017459	MFAP2	4237	MAGP|MAGP-1|MAGP1	microfibrillar-associated protein 2
chr1:6559266,25092235	0	0	0	0	0	-0.25054	0	0		AY987009	ATP13A2	23400	HSA9947	ATPase type 13A2
chr1:6559266,25092235	0	0	0	0	0	-0.25054	0	0		AK130020	N/A	N/A	N/A	Homo sapiens cDNA FLJ26510 fis, clone KDN07328, highly similar to Probable cation-transporting ATPase 1 (EC 3.6.1.-).
chr1:6559266,25092235	0	0	0	0	0	-0.25054	0	0		NM_022089	ATP13A2	23400	HSA9947	ATPase type 13A2
chr1:6559266,25092235	0	0	0	0	0	-0.25054	0	0		AY461712	ATP13A2	23400	HSA9947	ATPase type 13A2
chr1:6559266,25092235	0	0	0	0	0	-0.25054	0	0		BC030267	ATP13A2	23400	HSA9947	ATPase type 13A2
chr1:6559266,25092235	0	0	0	0	0	-0.25054	0	0		NM_003000	SDHB	6390	IP|PGL4|SDH|SDH1|SDHIP	succinate dehydrogenase complex, subunit B, iron sulfur (Ip)
chr1:6559266,25092235	0	0	0	0	0	-0.25054	0	0		BC007840	SDHB	6390	IP|PGL4|SDH|SDH1|SDHIP	succinate dehydrogenase complex, subunit B, iron sulfur (Ip)
chr1:6559266,25092235	0	0	0	0	0	-0.25054	0	0		AK123164	N/A	N/A	N/A	Homo sapiens cDNA FLJ41169 fis, clone BRACE2041200, highly similar to PROTEIN-ARGININE DEIMINASE TYPE II (EC 3.5.3.15).
chr1:6559266,25092235	0	0	0	0	0	-0.25054	0	0		NM_007365	PADI2	11240	KIAA0994|PDI2	peptidyl arginine deiminase, type II
chr1:6559266,25092235	0	0	0	0	0	-0.25054	0	0		BC009701	PADI2	11240	KIAA0994|PDI2	peptidyl arginine deiminase, type II
chr1:6559266,25092235	0	0	0	0	0	-0.25054	0	0		AK127830	LOC400743	400743	FLJ45933	FLJ45933 protein
chr1:6559266,25092235	0	0	0	0	0	-0.25054	0	0		NM_013358	PADI1	29943	HPAD10|PDI|PDI1	peptidyl arginine deiminase, type I
chr1:6559266,25092235	0	0	0	0	0	-0.25054	0	0		BC109091	PADI3	51702	MGC126307|MGC126308|PDI3	peptidyl arginine deiminase, type III
chr1:6559266,25092235	0	0	0	0	0	-0.25054	0	0		BC109092	PADI3	51702	MGC126307|MGC126308|PDI3	peptidyl arginine deiminase, type III
chr1:6559266,25092235	0	0	0	0	0	-0.25054	0	0		BC041592	PADI3	51702	MGC126307|MGC126308|PDI3	peptidyl arginine deiminase, type III
chr1:6559266,25092235	0	0	0	0	0	-0.25054	0	0		NM_016233	PADI3	51702	MGC126307|MGC126308|PDI3	peptidyl arginine deiminase, type III
chr1:6559266,25092235	0	0	0	0	0	-0.25054	0	0		NM_012387	PADI4	23569	PAD|PADI5|PDI4|PDI5	peptidyl arginine deiminase, type IV
chr1:6559266,25092235	0	0	0	0	0	-0.25054	0	0		BC025718	PADI4	23569	PAD|PADI5|PDI4|PDI5	peptidyl arginine deiminase, type IV
chr1:6559266,25092235	0	0	0	0	0	-0.25054	0	0		NM_207421	PADI6	353238	-	peptidyl arginine deiminase, type VI
chr1:6559266,25092235	0	0	0	0	0	-0.25054	0	0		AK126021	N/A	N/A	N/A	Homo sapiens cDNA FLJ44033 fis, clone TESTI4028062.
chr1:6559266,25092235	0	0	0	0	0	-0.25054	0	0		BC042141	RCC2	55920	DKFZp762N0610|KIAA1470|TD-60	regulator of chromosome condensation 2
chr1:6559266,25092235	0	0	0	0	0	-0.25054	0	0		BC053908	RCC2	55920	DKFZp762N0610|KIAA1470|TD-60	regulator of chromosome condensation 2
chr1:6559266,25092235	0	0	0	0	0	-0.25054	0	0		NM_018715	RCC2	55920	DKFZp762N0610|KIAA1470|TD-60	regulator of chromosome condensation 2
chr1:6559266,25092235	0	0	0	0	0	-0.25054	0	0		DQ139833	ARHGEF10L	55160	FLJ10521|GrinchGEF|KIAA1626|RP11-473A10.1	Rho guanine nucleotide exchange factor (GEF) 10-like
chr1:6559266,25092235	0	0	0	0	0	-0.25054	0	0		AK001383	ARHGEF10L	55160	FLJ10521|GrinchGEF|KIAA1626|RP11-473A10.1	Rho guanine nucleotide exchange factor (GEF) 10-like
chr1:6559266,25092235	0	0	0	0	0	-0.25054	0	0		NM_018125	ARHGEF10L	55160	FLJ10521|GrinchGEF|KIAA1626|RP11-473A10.1	Rho guanine nucleotide exchange factor (GEF) 10-like
chr1:6559266,25092235	0	0	0	0	0	-0.25054	0	0		NM_001011722	ARHGEF10L	55160	FLJ10521|GrinchGEF|KIAA1626|RP11-473A10.1	Rho guanine nucleotide exchange factor (GEF) 10-like
chr1:6559266,25092235	0	0	0	0	0	-0.25054	0	0		BC028909	ACTL8	81569	-	actin-like 8
chr1:6559266,25092235	0	0	0	0	0	-0.25054	0	0		NM_030812	ACTL8	81569	-	actin-like 8
chr1:6559266,25092235	0	0	0	0	0	-0.25054	0	0		NM_032880	IGSF21	84966	MGC15730	immunoglobin superfamily, member 21
chr1:6559266,25092235	0	0	0	0	0	-0.25054	0	0		BC007618	IGSF21	84966	MGC15730	immunoglobin superfamily, member 21
chr1:6559266,25092235	0	0	0	0	0	-0.25054	0	0		NM_152375	KLHDC7A	127707	FLJ38753|RP11-422P22.2	kelch domain containing 7A
chr1:6559266,25092235	0	0	0	0	0	-0.25054	0	0		NM_002584	PAX7	5081	HUP1|PAX7B	paired box gene 7
chr1:6559266,25092235	0	0	0	0	0	-0.25054	0	0		NM_013945	PAX7	5081	HUP1|PAX7B	paired box gene 7
chr1:6559266,25092235	0	0	0	0	0	-0.25054	0	0		NM_152232	TAS1R2	80834	GPR71|T1R2|TR2	taste receptor, type 1, member 2
chr1:6559266,25092235	0	0	0	0	0	-0.25054	0	0		BC007581	ALDH4A1	8659	ALDH4|P5CD|P5CDh|P5CDhL|P5CDhS	aldehyde dehydrogenase 4 family, member A1
chr1:6559266,25092235	0	0	0	0	0	-0.25054	0	0		BC023600	ALDH4A1	8659	ALDH4|P5CD|P5CDh|P5CDhL|P5CDhS	aldehyde dehydrogenase 4 family, member A1
chr1:6559266,25092235	0	0	0	0	0	-0.25054	0	0		NM_003748	ALDH4A1	8659	ALDH4|P5CD|P5CDh|P5CDhL|P5CDhS	aldehyde dehydrogenase 4 family, member A1
chr1:6559266,25092235	0	0	0	0	0	-0.25054	0	0		NM_170726	ALDH4A1	8659	ALDH4|P5CD|P5CDh|P5CDhL|P5CDhS	aldehyde dehydrogenase 4 family, member A1
chr1:6559266,25092235	0	0	0	0	0	-0.25054	0	0		XM_928886	LOC126917	126917	-	hypothetical protein LOC126917
chr1:6559266,25092235	0	0	0	0	0	-0.25054	0	0		XM_930059	LOC643993	643993	-	hypothetical protein LOC643993
chr1:6559266,25092235	0	0	0	0	0	-0.25054	0	0		AK125800	N/A	N/A	N/A	Homo sapiens cDNA FLJ43812 fis, clone TESTI4001206.
chr1:6559266,25092235	0	0	0	0	0	-0.25054	0	0		BC007962	ZUBR1	23352	FLJ41863|KIAA0462|KIAA1307|RBAF600|RP5-1126H10.1|p600	zinc finger, UBR1 type 1
chr1:6559266,25092235	0	0	0	0	0	-0.25054	0	0		BC096758	ZUBR1	23352	FLJ41863|KIAA0462|KIAA1307|RBAF600|RP5-1126H10.1|p600	zinc finger, UBR1 type 1
chr1:6559266,25092235	0	0	0	0	0	-0.25054	0	0		AK022322	ZUBR1	23352	FLJ41863|KIAA0462|KIAA1307|RBAF600|RP5-1126H10.1|p600	zinc finger, UBR1 type 1
chr1:6559266,25092235	0	0	0	0	0	-0.25054	0	0		AB007931	ZUBR1	23352	FLJ41863|KIAA0462|KIAA1307|RBAF600|RP5-1126H10.1|p600	zinc finger, UBR1 type 1
chr1:6559266,25092235	0	0	0	0	0	-0.25054	0	0		NM_020765	ZUBR1	23352	FLJ41863|KIAA0462|KIAA1307|RBAF600|RP5-1126H10.1|p600	zinc finger, UBR1 type 1
chr1:6559266,25092235	0	0	0	0	0	-0.25054	0	0		D42044	KIAA0090	23065	RP1-43E13.1	KIAA0090
chr1:6559266,25092235	0	0	0	0	0	-0.25054	0	0		BX648708	KIAA0090	23065	RP1-43E13.1	KIAA0090
chr1:6559266,25092235	0	0	0	0	0	-0.25054	0	0		AK075563	KIAA0090	23065	RP1-43E13.1	KIAA0090
chr1:6559266,25092235	0	0	0	0	0	-0.25054	0	0		NM_015047	KIAA0090	23065	RP1-43E13.1	KIAA0090
chr1:6559266,25092235	0	0	0	0	0	-0.25054	0	0		BC034589	KIAA0090	23065	RP1-43E13.1	KIAA0090
chr1:6559266,25092235	0	0	0	0	0	-0.25054	0	0		BC006504	C1orf33	51154	dJ657E11.4	chromosome 1 open reading frame 33
chr1:6559266,25092235	0	0	0	0	0	-0.25054	0	0		NM_016183	C1orf33	51154	dJ657E11.4	chromosome 1 open reading frame 33
chr1:6559266,25092235	0	0	0	0	0	-0.25054	0	0		NM_201252	AFAR3	246181	AKR7A4	aflatoxin B1 aldehyde reductase 3
chr1:6559266,25092235	0	0	0	0	0	-0.25054	0	0		BC035351	AFAR3	246181	AKR7A4	aflatoxin B1 aldehyde reductase 3
chr1:6559266,25092235	0	0	0	0	0	-0.25054	0	0		BC031562	AKR7A3	22977	AFAR2	aldo-keto reductase family 7, member A3 (aflatoxin aldehyde reductase)
chr1:6559266,25092235	0	0	0	0	0	-0.25054	0	0		BC025709	AKR7A3	22977	AFAR2	aldo-keto reductase family 7, member A3 (aflatoxin aldehyde reductase)
chr1:6559266,25092235	0	0	0	0	0	-0.25054	0	0		NM_012067	AKR7A3	22977	AFAR2	aldo-keto reductase family 7, member A3 (aflatoxin aldehyde reductase)
chr1:6559266,25092235	0	0	0	0	0	-0.25054	0	0		AK094604	N/A	N/A	N/A	Homo sapiens cDNA FLJ37285 fis, clone BRAMY2013621.
chr1:6559266,25092235	0	0	0	0	0	-0.25054	0	0		BC004111	AKR7A2	8574	AFAR|AFAR1|AFB1-AR1|AKR7	aldo-keto reductase family 7, member A2 (aflatoxin aldehyde reductase)
chr1:6559266,25092235	0	0	0	0	0	-0.25054	0	0		BC013996	AKR7A2	8574	AFAR|AFAR1|AFB1-AR1|AKR7	aldo-keto reductase family 7, member A2 (aflatoxin aldehyde reductase)
chr1:6559266,25092235	0	0	0	0	0	-0.25054	0	0		BC012171	AKR7A2	8574	AFAR|AFAR1|AFB1-AR1|AKR7	aldo-keto reductase family 7, member A2 (aflatoxin aldehyde reductase)
chr1:6559266,25092235	0	0	0	0	0	-0.25054	0	0		BC010852	AKR7A2	8574	AFAR|AFAR1|AFB1-AR1|AKR7	aldo-keto reductase family 7, member A2 (aflatoxin aldehyde reductase)
chr1:6559266,25092235	0	0	0	0	0	-0.25054	0	0		NM_003689	AKR7A2	8574	AFAR|AFAR1|AFB1-AR1|AKR7	aldo-keto reductase family 7, member A2 (aflatoxin aldehyde reductase)
chr1:6559266,25092235	0	0	0	0	0	-0.25054	0	0		AK172745	PQLC2	54896	FLJ20320|FLJ23906|FLJ26661|FLJ26665|RP4-657E11.5	PQ loop repeat containing 2
chr1:6559266,25092235	0	0	0	0	0	-0.25054	0	0		BC015324	PQLC2	54896	FLJ20320|FLJ23906|FLJ26661|FLJ26665|RP4-657E11.5	PQ loop repeat containing 2
chr1:6559266,25092235	0	0	0	0	0	-0.25054	0	0		AK000327	PQLC2	54896	FLJ20320|FLJ23906|FLJ26661|FLJ26665|RP4-657E11.5	PQ loop repeat containing 2
chr1:6559266,25092235	0	0	0	0	0	-0.25054	0	0		NM_017765	PQLC2	54896	FLJ20320|FLJ23906|FLJ26661|FLJ26665|RP4-657E11.5	PQ loop repeat containing 2
chr1:6559266,25092235	0	0	0	0	0	-0.25054	0	0		AK095564	N/A	N/A	N/A	Homo sapiens cDNA FLJ38245 fis, clone FCBBF2007186.
chr1:6559266,25092235	0	0	0	0	0	-0.25054	0	0		BC008095	CAPZB	832	CAPB|CAPPB|CAPZ|MGC104401|MGC129749|MGC129750	capping protein (actin filament) muscle Z-line, beta
chr1:6559266,25092235	0	0	0	0	0	-0.25054	0	0		XM_930109	LOC644075	644075	-	hypothetical protein LOC644075
chr1:6559266,25092235	0	0	0	0	0	-0.25054	0	0		AK130267	N/A	N/A	N/A	Homo sapiens cDNA FLJ26757 fis, clone PRS02255.
chr1:6559266,25092235	0	0	0	0	0	-0.25054	0	0		XM_930110	LOC644083	644083	-	hypothetical protein LOC644083
chr1:6559266,25092235	0	0	0	0	0	-0.25054	0	0		NM_001039773	LOC644083	644083	-	hypothetical protein LOC644083
chr1:6559266,25092235	0	0	0	0	0	-0.25054	0	0		AK096102	N/A	N/A	N/A	Homo sapiens cDNA FLJ38783 fis, clone LIVER2001191.
chr1:6559266,25092235	0	0	0	0	0	-0.25054	0	0		NM_004930	CAPZB	832	CAPB|CAPPB|CAPZ|MGC104401|MGC129749|MGC129750	capping protein (actin filament) muscle Z-line, beta
chr1:6559266,25092235	0	0	0	0	0	-0.25054	0	0		BC109241	CAPZB	832	CAPB|CAPPB|CAPZ|MGC104401|MGC129749|MGC129750	capping protein (actin filament) muscle Z-line, beta
chr1:6559266,25092235	0	0	0	0	0	-0.25054	0	0		BC107752	CAPZB	832	CAPB|CAPPB|CAPZ|MGC104401|MGC129749|MGC129750	capping protein (actin filament) muscle Z-line, beta
chr1:6559266,25092235	0	0	0	0	0	-0.25054	0	0		AK125085	CAPZB	832	CAPB|CAPPB|CAPZ|MGC104401|MGC129749|MGC129750	capping protein (actin filament) muscle Z-line, beta
chr1:6559266,25092235	0	0	0	0	0	-0.25054	0	0		XM_930106	LOC644068	644068	-	similar to ribosomal protein S14
chr1:6559266,25092235	0	0	0	0	0	-0.25054	0	0		BC072682	N/A	N/A	N/A	Homo sapiens cDNA clone MGC:87895 IMAGE:6201343, complete cds.
chr1:6559266,25092235	0	0	0	0	0	-0.25054	0	0		NM_001032363	C1orf151	440574	FLJ36999	chromosome 1 open reading frame 151
chr1:6559266,25092235	0	0	0	0	0	-0.25054	0	0		NM_182744	NBL1	4681	D1S1733E|DAN|DAND1|MGC8972|NB|NO3	neuroblastoma, suppression of tumorigenicity 1
chr1:6559266,25092235	0	0	0	0	0	-0.25054	0	0		NM_005380	NBL1	4681	D1S1733E|DAN|DAND1|MGC8972|NB|NO3	neuroblastoma, suppression of tumorigenicity 1
chr1:6559266,25092235	0	0	0	0	0	-0.25054	0	0		BC012037	NBL1	4681	D1S1733E|DAN|DAND1|MGC8972|NB|NO3	neuroblastoma, suppression of tumorigenicity 1
chr1:6559266,25092235	0	0	0	0	0	-0.25054	0	0		XM_933313	LOC645970	645970	-	hypothetical protein LOC645970
chr1:6559266,25092235	0	0	0	0	0	-0.25054	0	0		BC074995	HTR6	3362	5-HT6	5-hydroxytryptamine (serotonin) receptor 6
chr1:6559266,25092235	0	0	0	0	0	-0.25054	0	0		NM_000871	HTR6	3362	5-HT6	5-hydroxytryptamine (serotonin) receptor 6
chr1:6559266,25092235	0	0	0	0	0	-0.25054	0	0		BC053600	TMCO4	255104	RP5-1056L3.6	transmembrane and coiled-coil domains 4
chr1:6559266,25092235	0	0	0	0	0	-0.25054	0	0		AX775875	N/A	N/A	N/A	Sequence 145 from Patent WO03048202.
chr1:6559266,25092235	0	0	0	0	0	-0.25054	0	0		AX775877	N/A	N/A	N/A	Sequence 147 from Patent WO03048202.
chr1:6559266,25092235	0	0	0	0	0	-0.25054	0	0		NM_181719	TMCO4	255104	RP5-1056L3.6	transmembrane and coiled-coil domains 4
chr1:6559266,25092235	0	0	0	0	0	-0.25054	0	0		AX775879	N/A	N/A	N/A	Sequence 149 from Patent WO03048202.
chr1:6559266,25092235	0	0	0	0	0	-0.25054	0	0		BC051880	RNF186	54546	FLJ20225|RP11-91K11.1	ring finger protein 186
chr1:6559266,25092235	0	0	0	0	0	-0.25054	0	0		BC030960	RNF186	54546	FLJ20225|RP11-91K11.1	ring finger protein 186
chr1:6559266,25092235	0	0	0	0	0	-0.25054	0	0		NM_019062	RNF186	54546	FLJ20225|RP11-91K11.1	ring finger protein 186
chr1:6559266,25092235	0	0	0	0	0	-0.25054	0	0		XM_375697	OTUD3	23252	KIAA0459|RP11-460G22.1	OTU domain containing 3
chr1:6559266,25092235	0	0	0	0	0	-0.25054	0	0		AB007928	OTUD3	23252	KIAA0459|RP11-460G22.1	OTU domain containing 3
chr1:6559266,25092235	0	0	0	0	0	-0.25054	0	0		NM_014589	PLA2G2E	30814	-	phospholipase A2, group IIE
chr1:6559266,25092235	0	0	0	0	0	-0.25054	0	0		NM_000300	PLA2G2A	5320	MOM1|PLA2|PLA2B|PLA2L|PLA2S|PLAS1|sPLA2	phospholipase A2, group IIA (platelets, synovial fluid)
chr1:6559266,25092235	0	0	0	0	0	-0.25054	0	0		NM_000929	PLA2G5	5322	DKFZp686C2294	phospholipase A2, group V
chr1:6559266,25092235	0	0	0	0	0	-0.25054	0	0		BC036792	PLA2G5	5322	DKFZp686C2294	phospholipase A2, group V
chr1:6559266,25092235	0	0	0	0	0	-0.25054	0	0		NM_012400	PLA2G2D	26279	SPLASH|sPLA2S	phospholipase A2, group IID
chr1:6559266,25092235	0	0	0	0	0	-0.25054	0	0		BC025706	PLA2G2D	26279	SPLASH|sPLA2S	phospholipase A2, group IID
chr1:6559266,25092235	0	0	0	0	0	-0.25054	0	0		NM_022819	PLA2G2F	64600	FLJ25429|FLJ36326	phospholipase A2, group IIF
chr1:6559266,25092235	0	0	0	0	0	-0.25054	0	0		XM_928991	LOC646028	646028	-	similar to Group IIC secretory phospholipase A2 precursor (Phosphatidylcholine 2-acylhydrolase GIIC) (GIIC sPLA2) (PLA2-8) (14 kDa phospholipase A2)
chr1:6559266,25092235	0	0	0	0	0	-0.25054	0	0		XM_372769	RP3-340N1.3	391013	LOC391013	similar to Group IIC secretory phospholipase A2 precursor (Phosphatidylcholine 2-acylhydrolase GIIC) (GIIC sPLA2) (PLA2-8) (14 kDa phospholipase A2)
chr1:6559266,25092235	0	0	0	0	0	-0.25054	0	0		BC047428	UBXD3	127733	FLJ25429	UBX domain containing 3
chr1:6559266,25092235	0	0	0	0	0	-0.25054	0	0		NM_152376	UBXD3	127733	FLJ25429	UBX domain containing 3
chr1:6559266,25092235	0	0	0	0	0	-0.25054	0	0		NM_001039500	FLJ32784	127731	FLJ43845	hypothetical protein FLJ32784
chr1:6559266,25092235	0	0	0	0	0	-0.25054	0	0		NM_144623	FLJ32784	127731	FLJ43845	hypothetical protein FLJ32784
chr1:6559266,25092235	0	0	0	0	0	-0.25054	0	0		AK057346	FLJ32784	127731	FLJ43845	hypothetical protein FLJ32784
chr1:6559266,25092235	0	0	0	0	0	-0.25054	0	0		BC020630	CAMK2N1	55450	CaMKIINalpha|MGC22256|PRO1489|RP11-401M16.1	calcium/calmodulin-dependent protein kinase II inhibitor 1
chr1:6559266,25092235	0	0	0	0	0	-0.25054	0	0		NM_018584	CAMK2N1	55450	CaMKIINalpha|MGC22256|PRO1489|RP11-401M16.1	calcium/calmodulin-dependent protein kinase II inhibitor 1
chr1:6559266,25092235	0	0	0	0	0	-0.25054	0	0		BC014010	C1orf166	79594	FLJ12875|RP11-401M16.2	chromosome 1 open reading frame 166
chr1:6559266,25092235	0	0	0	0	0	-0.25054	0	0		BC010101	C1orf166	79594	FLJ12875|RP11-401M16.2	chromosome 1 open reading frame 166
chr1:6559266,25092235	0	0	0	0	0	-0.25054	0	0		NM_024544	C1orf166	79594	FLJ12875|RP11-401M16.2	chromosome 1 open reading frame 166
chr1:6559266,25092235	0	0	0	0	0	-0.25054	0	0		NM_207334	FAM43B	163933	FLJ44952	family with sequence similarity 43, member B
chr1:6559266,25092235	0	0	0	0	0	-0.25054	0	0		AY634312	CDA	978	CDD	cytidine deaminase
chr1:6559266,25092235	0	0	0	0	0	-0.25054	0	0		NM_001785	CDA	978	CDD	cytidine deaminase
chr1:6559266,25092235	0	0	0	0	0	-0.25054	0	0		BC054036	CDA	978	CDD	cytidine deaminase
chr1:6559266,25092235	0	0	0	0	0	-0.25054	0	0		BC028215	PINK1	65018	BRPK|PARK6	PTEN induced putative kinase 1
chr1:6559266,25092235	0	0	0	0	0	-0.25054	0	0		NM_032409	PINK1	65018	BRPK|PARK6	PTEN induced putative kinase 1
chr1:6559266,25092235	0	0	0	0	0	-0.25054	0	0		AK090466	N/A	N/A	N/A	Homo sapiens mRNA for FLJ00387 protein.
chr1:6559266,25092235	0	0	0	0	0	-0.25054	0	0		CR610703	DDOST	1650	KIAA0115|OST|OST48|WBP1	dolichyl-diphosphooligosaccharide-protein glycosyltransferase
chr1:6559266,25092235	0	0	0	0	0	-0.25054	0	0		CR607247	DDOST	1650	KIAA0115|OST|OST48|WBP1	dolichyl-diphosphooligosaccharide-protein glycosyltransferase
chr1:6559266,25092235	0	0	0	0	0	-0.25054	0	0		NM_005216	DDOST	1650	KIAA0115|OST|OST48|WBP1	dolichyl-diphosphooligosaccharide-protein glycosyltransferase
chr1:6559266,25092235	0	0	0	0	0	-0.25054	0	0		BC002594	DDOST	1650	KIAA0115|OST|OST48|WBP1	dolichyl-diphosphooligosaccharide-protein glycosyltransferase
chr1:6559266,25092235	0	0	0	0	0	-0.25054	0	0		D29643	DDOST	1650	KIAA0115|OST|OST48|WBP1	dolichyl-diphosphooligosaccharide-protein glycosyltransferase
chr1:6559266,25092235	0	0	0	0	0	-0.25054	0	0		BC065927	KIF17	57576	KIAA1405|KIF17B|KIF3X	kinesin family member 17
chr1:6559266,25092235	0	0	0	0	0	-0.25054	0	0		NM_020816	KIF17	57576	KIAA1405|KIF17B|KIF3X	kinesin family member 17
chr1:6559266,25092235	0	0	0	0	0	-0.25054	0	0		AK124869	SH2D5	400745	FLJ41242|FLJ41847|FLJ42879	SH2 domain containing 5
chr1:6559266,25092235	0	0	0	0	0	-0.25054	0	0		XM_375698	SH2D5	400745	FLJ41242|FLJ41847|FLJ42879	SH2 domain containing 5
chr1:6559266,25092235	0	0	0	0	0	-0.25054	0	0		BC045660	HP1BP3	50809	HP1-BP74|MGC43701|RP5-930J4.3	heterochromatin protein 1, binding protein 3
chr1:6559266,25092235	0	0	0	0	0	-0.25054	0	0		NM_016287	HP1BP3	50809	HP1-BP74|MGC43701|RP5-930J4.3	heterochromatin protein 1, binding protein 3
chr1:6559266,25092235	0	0	0	0	0	-0.25054	0	0		BC053327	HP1BP3	50809	HP1-BP74|MGC43701|RP5-930J4.3	heterochromatin protein 1, binding protein 3
chr1:6559266,25092235	0	0	0	0	0	-0.25054	0	0		BC032139	N/A	N/A	N/A	Homo sapiens cDNA clone IMAGE:5013089, complete cds.
chr1:6559266,25092235	0	0	0	0	0	-0.25054	0	0		AK023129	HP1BP3	50809	HP1-BP74|MGC43701|RP5-930J4.3	heterochromatin protein 1, binding protein 3
chr1:6559266,25092235	0	0	0	0	0	-0.25054	0	0		XM_933427	LOC653706	653706	-	similar to heterochromatin protein 1, binding protein 3
chr1:6559266,25092235	0	0	0	0	0	-0.25054	0	0		BC094683	EIF4G3	8672	eIF4GII	eukaryotic translation initiation factor 4 gamma, 3
chr1:6559266,25092235	0	0	0	0	0	-0.25054	0	0		NM_003760	EIF4G3	8672	eIF4GII	eukaryotic translation initiation factor 4 gamma, 3
chr1:6559266,25092235	0	0	0	0	0	-0.25054	0	0		BC030578	EIF4G3	8672	eIF4GII	eukaryotic translation initiation factor 4 gamma, 3
chr1:6559266,25092235	0	0	0	0	0	-0.25054	0	0		BC072413	EIF4G3	8672	eIF4GII	eukaryotic translation initiation factor 4 gamma, 3
chr1:6559266,25092235	0	0	0	0	0	-0.25054	0	0		AB209119	EIF4G3	8672	eIF4GII	eukaryotic translation initiation factor 4 gamma, 3
chr1:6559266,25092235	0	0	0	0	0	-0.25054	0	0		AK123231	N/A	N/A	N/A	Homo sapiens cDNA FLJ41237 fis, clone BRAMY2031442.
chr1:6559266,25092235	0	0	0	0	0	-0.25054	0	0		D43698	ECE1	1889	ECE	endothelin converting enzyme 1
chr1:6559266,25092235	0	0	0	0	0	-0.25054	0	0		Z35307	ECE1	1889	ECE	endothelin converting enzyme 1
chr1:6559266,25092235	0	0	0	0	0	-0.25054	0	0		NM_001397	ECE1	1889	ECE	endothelin converting enzyme 1
chr1:6559266,25092235	0	0	0	0	0	-0.25054	0	0		XM_933448	LOC646155	646155	-	hypothetical protein LOC646155
chr1:6559266,25092235	0	0	0	0	0	-0.25054	0	0		BC024011	NBPF3	84224	AE2|DKFZp434D177|RP11-293F5.5	neuroblastoma breakpoint family, member 3
chr1:6559266,25092235	0	0	0	0	0	-0.25054	0	0		AK095602	NBPF3	84224	AE2|DKFZp434D177|RP11-293F5.5	neuroblastoma breakpoint family, member 3
chr1:6559266,25092235	0	0	0	0	0	-0.25054	0	0		AL834330	NBPF3	84224	AE2|DKFZp434D177|RP11-293F5.5	neuroblastoma breakpoint family, member 3
chr1:6559266,25092235	0	0	0	0	0	-0.25054	0	0		NM_032264	NBPF3	84224	AE2|DKFZp434D177|RP11-293F5.5	neuroblastoma breakpoint family, member 3
chr1:6559266,25092235	0	0	0	0	0	-0.25054	0	0		NM_000478	ALPL	249	AP-TNAP|FLJ40094|HOPS|TNAP|TNSALP	alkaline phosphatase, liver/bone/kidney
chr1:6559266,25092235	0	0	0	0	0	-0.25054	0	0		AB209814	ALPL	249	AP-TNAP|FLJ40094|HOPS|TNAP|TNSALP	alkaline phosphatase, liver/bone/kidney
chr1:6559266,25092235	0	0	0	0	0	-0.25054	0	0		BC035030	RAP1GAP	5909	KIAA0474|RAP1GA1|rap1GAPII	RAP1 GTPase activating protein
chr1:6559266,25092235	0	0	0	0	0	-0.25054	0	0		BC054490	RAP1GAP	5909	KIAA0474|RAP1GA1|rap1GAPII	RAP1 GTPase activating protein
chr1:6559266,25092235	0	0	0	0	0	-0.25054	0	0		AB007943	RAP1GAP	5909	KIAA0474|RAP1GA1|rap1GAPII	RAP1 GTPase activating protein
chr1:6559266,25092235	0	0	0	0	0	-0.25054	0	0		NM_002885	RAP1GAP	5909	KIAA0474|RAP1GA1|rap1GAPII	RAP1 GTPase activating protein
chr1:6559266,25092235	0	0	0	0	0	-0.25054	0	0		AK000110	USP48	84196	DKFZp762M1713|MGC132556|MGC14879|RAP1GA1|USP31	ubiquitin specific peptidase 48
chr1:6559266,25092235	0	0	0	0	0	-0.25054	0	0		BC013567	USP48	84196	DKFZp762M1713|MGC132556|MGC14879|RAP1GA1|USP31	ubiquitin specific peptidase 48
chr1:6559266,25092235	0	0	0	0	0	-0.25054	0	0		AK026707	USP48	84196	DKFZp762M1713|MGC132556|MGC14879|RAP1GA1|USP31	ubiquitin specific peptidase 48
chr1:6559266,25092235	0	0	0	0	0	-0.25054	0	0		BC104896	USP48	84196	DKFZp762M1713|MGC132556|MGC14879|RAP1GA1|USP31	ubiquitin specific peptidase 48
chr1:6559266,25092235	0	0	0	0	0	-0.25054	0	0		AF502942	USP48	84196	DKFZp762M1713|MGC132556|MGC14879|RAP1GA1|USP31	ubiquitin specific peptidase 48
chr1:6559266,25092235	0	0	0	0	0	-0.25054	0	0		NM_032236	USP48	84196	DKFZp762M1713|MGC132556|MGC14879|RAP1GA1|USP31	ubiquitin specific peptidase 48
chr1:6559266,25092235	0	0	0	0	0	-0.25054	0	0		NM_001032730	USP48	84196	DKFZp762M1713|MGC132556|MGC14879|RAP1GA1|USP31	ubiquitin specific peptidase 48
chr1:6559266,25092235	0	0	0	0	0	-0.25054	0	0		CR619608	USP48	84196	DKFZp762M1713|MGC132556|MGC14879|RAP1GA1|USP31	ubiquitin specific peptidase 48
chr1:6559266,25092235	0	0	0	0	0	-0.25054	0	0		NM_001013693	LDLRAD2	401944	-	low density lipoprotein receptor class A domain containing 2
chr1:6559266,25092235	0	0	0	0	0	-0.25054	0	0		X62515	HSPG2	3339	PLC|SJA|SJS|SJS1	heparan sulfate proteoglycan 2 (perlecan)
chr1:6559266,25092235	0	0	0	0	0	-0.25054	0	0		NM_005529	HSPG2	3339	PLC|SJA|SJS|SJS1	heparan sulfate proteoglycan 2 (perlecan)
chr1:6559266,25092235	0	0	0	0	0	-0.25054	0	0		BC005216	ELA3B	23436	-	elastase 3B, pancreatic
chr1:6559266,25092235	0	0	0	0	0	-0.25054	0	0		NM_007352	ELA3B	23436	-	elastase 3B, pancreatic
chr1:6559266,25092235	0	0	0	0	0	-0.25054	0	0		BC007028	ELA3A	10136	ELA3	elastase 3A, pancreatic
chr1:6559266,25092235	0	0	0	0	0	-0.25054	0	0		BC008383	ELA3A	10136	ELA3	elastase 3A, pancreatic
chr1:6559266,25092235	0	0	0	0	0	-0.25054	0	0		BC015103	ELA3A	10136	ELA3	elastase 3A, pancreatic
chr1:6559266,25092235	0	0	0	0	0	-0.25054	0	0		BC005918	ELA3A	10136	ELA3	elastase 3A, pancreatic
chr1:6559266,25092235	0	0	0	0	0	-0.25054	0	0		NM_005747	ELA3A	10136	ELA3	elastase 3A, pancreatic
chr1:6559266,25092235	0	0	0	0	0	-0.25054	0	0		BC056896	HSPC157	29092	-	HSPC157 protein
chr1:6559266,25092235	0	0	0	0	0	-0.25054	0	0		XM_933452	LOC646172	646172	-	hypothetical protein LOC646172
chr1:6559266,25092235	0	0	0	0	0	-0.25054	0	0		NM_044472	CDC42	998	CDC42Hs|G25K	cell division cycle 42 (GTP binding protein, 25kDa)
chr1:6559266,25092235	0	0	0	0	0	-0.25054	0	0		BC002711	CDC42	998	CDC42Hs|G25K	cell division cycle 42 (GTP binding protein, 25kDa)
chr1:6559266,25092235	0	0	0	0	0	-0.25054	0	0		NM_001039802	CDC42	998	CDC42Hs|G25K	cell division cycle 42 (GTP binding protein, 25kDa)
chr1:6559266,25092235	0	0	0	0	0	-0.25054	0	0		BC018266	CDC42	998	CDC42Hs|G25K	cell division cycle 42 (GTP binding protein, 25kDa)
chr1:6559266,25092235	0	0	0	0	0	-0.25054	0	0		BC003682	CDC42	998	CDC42Hs|G25K	cell division cycle 42 (GTP binding protein, 25kDa)
chr1:6559266,25092235	0	0	0	0	0	-0.25054	0	0		NM_001791	CDC42	998	CDC42Hs|G25K	cell division cycle 42 (GTP binding protein, 25kDa)
chr1:6559266,25092235	0	0	0	0	0	-0.25054	0	0		NM_030761	WNT4	54361	WNT-4	wingless-type MMTV integration site family, member 4
chr1:6559266,25092235	0	0	0	0	0	-0.25054	0	0		BC057781	WNT4	54361	WNT-4	wingless-type MMTV integration site family, member 4
chr1:6559266,25092235	0	0	0	0	0	-0.25054	0	0		XM_933461	LOC646191	646191	-	hypothetical protein LOC646191
chr1:6559266,25092235	0	0	0	0	0	-0.25054	0	0		XM_291544	LOC343384	343384	-	similar to peptidylprolyl isomerase A isoform 1
chr1:6559266,25092235	0	0	0	0	0	-0.25054	0	0		NM_014870	ZBTB40	9923	KIAA0478	zinc finger and BTB domain containing 40
chr1:6559266,25092235	0	0	0	0	0	-0.25054	0	0		NM_001006943	EPHA8	2046	EEK|HEK3|KIAA1459	EPH receptor A8
chr1:6559266,25092235	0	0	0	0	0	-0.25054	0	0		NM_020526	EPHA8	2046	EEK|HEK3|KIAA1459	EPH receptor A8
chr1:6559266,25092235	0	0	0	0	0	-0.25054	0	0		BC030153	C1QA	712	-	complement component 1, q subcomponent, A chain
chr1:6559266,25092235	0	0	0	0	0	-0.25054	0	0		BC071986	C1QA	712	-	complement component 1, q subcomponent, A chain
chr1:6559266,25092235	0	0	0	0	0	-0.25054	0	0		NM_015991	C1QA	712	-	complement component 1, q subcomponent, A chain
chr1:6559266,25092235	0	0	0	0	0	-0.25054	0	0		BC009016	C1QC	714	C1QG|C1q-C|FLJ27103	complement component 1, q subcomponent, C chain
chr1:6559266,25092235	0	0	0	0	0	-0.25054	0	0		NM_172369	C1QC	714	C1QG|C1q-C|FLJ27103	complement component 1, q subcomponent, C chain
chr1:6559266,25092235	0	0	0	0	0	-0.25054	0	0		BC008983	C1QB	713	-	complement component 1, q subcomponent, B chain
chr1:6559266,25092235	0	0	0	0	0	-0.25054	0	0		NM_000491	C1QB	713	-	complement component 1, q subcomponent, B chain
chr1:6559266,25092235	0	0	0	0	0	-0.25054	0	0		BC067861	EPHB2	2048	DRT|EPHT3|ERK|Hek5|MGC87492|Tyro5	EPH receptor B2
chr1:6559266,25092235	0	0	0	0	0	-0.25054	0	0		D31661	EPHB2	2048	DRT|EPHT3|ERK|Hek5|MGC87492|Tyro5	EPH receptor B2
chr1:6559266,25092235	0	0	0	0	0	-0.25054	0	0		AB210018	EPHB2	2048	DRT|EPHT3|ERK|Hek5|MGC87492|Tyro5	EPH receptor B2
chr1:6559266,25092235	0	0	0	0	0	-0.25054	0	0		NM_004442	EPHB2	2048	DRT|EPHT3|ERK|Hek5|MGC87492|Tyro5	EPH receptor B2
chr1:6559266,25092235	0	0	0	0	0	-0.25054	0	0		NM_017449	EPHB2	2048	DRT|EPHT3|ERK|Hek5|MGC87492|Tyro5	EPH receptor B2
chr1:6559266,25092235	0	0	0	0	0	-0.25054	0	0		XM_929207	LOC646262	646262	-	hypothetical protein LOC646262
chr1:6559266,25092235	0	0	0	0	0	-0.25054	0	0		BC040194	AOF2	23028	BHC110|KIAA0601|LSD1	amine oxidase (flavin containing) domain 2
chr1:6559266,25092235	0	0	0	0	0	-0.25054	0	0		BC048134	AOF2	23028	BHC110|KIAA0601|LSD1	amine oxidase (flavin containing) domain 2
chr1:6559266,25092235	0	0	0	0	0	-0.25054	0	0		NM_015013	AOF2	23028	BHC110|KIAA0601|LSD1	amine oxidase (flavin containing) domain 2
chr1:6559266,25092235	0	0	0	0	0	-0.25054	0	0		BC033219	LUZP1	7798	KIAA0601|LUZP	leucine zipper protein 1
chr1:6559266,25092235	0	0	0	0	0	-0.25054	0	0		BC051733	LUZP1	7798	KIAA0601|LUZP	leucine zipper protein 1
chr1:6559266,25092235	0	0	0	0	0	-0.25054	0	0		NM_033631	LUZP1	7798	KIAA0601|LUZP	leucine zipper protein 1
chr1:6559266,25092235	0	0	0	0	0	-0.25054	0	0		NM_000864	HTR1D	3352	5-HT1D|HT1DA|HTR1DA|HTRL|RDC4	5-hydroxytryptamine (serotonin) receptor 1D
chr1:6559266,25092235	0	0	0	0	0	-0.25054	0	0		BC007720	HTR1D	3352	5-HT1D|HT1DA|HTR1DA|HTRL|RDC4	5-hydroxytryptamine (serotonin) receptor 1D
chr1:6559266,25092235	0	0	0	0	0	-0.25054	0	0		DQ351905	HNRPR	10236	FLJ25714|HNRNPR|hnRNP-R	heterogeneous nuclear ribonucleoprotein R
chr1:6559266,25092235	0	0	0	0	0	-0.25054	0	0		AF000364	HNRPR	10236	FLJ25714|HNRNPR|hnRNP-R	heterogeneous nuclear ribonucleoprotein R
chr1:6559266,25092235	0	0	0	0	0	-0.25054	0	0		NM_005826	HNRPR	10236	FLJ25714|HNRNPR|hnRNP-R	heterogeneous nuclear ribonucleoprotein R
chr1:6559266,25092235	0	0	0	0	0	-0.25054	0	0		BC001449	HNRPR	10236	FLJ25714|HNRNPR|hnRNP-R	heterogeneous nuclear ribonucleoprotein R
chr1:6559266,25092235	0	0	0	0	0	-0.25054	0	0		BC056400	ZNF436	80818	KIAA1710|ZNF	zinc finger protein 436
chr1:6559266,25092235	0	0	0	0	0	-0.25054	0	0		NM_030634	ZNF436	80818	KIAA1710|ZNF	zinc finger protein 436
chr1:6559266,25092235	0	0	0	0	0	-0.25054	0	0		BC068594	LOC148898	148898	-	hypothetical protein BC007899
chr1:6559266,25092235	0	0	0	0	0	-0.25054	0	0		BC028411	LOC148898	148898	-	hypothetical protein BC007899
chr1:6559266,25092235	0	0	0	0	0	-0.25054	0	0		BC054115	LOC148898	148898	-	hypothetical protein BC007899
chr1:6559266,25092235	0	0	0	0	0	-0.25054	0	0		NM_001008896	LOC148898	148898	-	hypothetical protein BC007899
chr1:6559266,25092235	0	0	0	0	0	-0.25054	0	0		NM_138479	LOC148898	148898	-	hypothetical protein BC007899
chr1:6559266,25092235	0	0	0	0	0	-0.25054	0	0		BC041613	TCEA3	6920	TFIIS|TFIIS.H	transcription elongation factor A (SII), 3
chr1:6559266,25092235	0	0	0	0	0	-0.25054	0	0		AY540752	TCEA3	6920	TFIIS|TFIIS.H	transcription elongation factor A (SII), 3
chr1:6559266,25092235	0	0	0	0	0	-0.25054	0	0		NM_003196	TCEA3	6920	TFIIS|TFIIS.H	transcription elongation factor A (SII), 3
chr1:6559266,25092235	0	0	0	0	0	-0.25054	0	0		AK000206	DDEFL1	55616	FLJ20199|UPLC1	development and differentiation enhancing factor-like 1
chr1:6559266,25092235	0	0	0	0	0	-0.25054	0	0		AK000253	DDEFL1	55616	FLJ20199|UPLC1	development and differentiation enhancing factor-like 1
chr1:6559266,25092235	0	0	0	0	0	-0.25054	0	0		BC024651	N/A	N/A	N/A	Homo sapiens cDNA clone MGC:25116 IMAGE:4509288, complete cds.
chr1:6559266,25092235	0	0	0	0	0	-0.25054	0	0		NM_017707	DDEFL1	55616	FLJ20199|UPLC1	development and differentiation enhancing factor-like 1
chr1:6559266,25092235	0	0	0	0	0	-0.25054	0	0		BC060786	DDEFL1	55616	FLJ20199|UPLC1	development and differentiation enhancing factor-like 1
chr1:6559266,25092235	0	0	0	0	0	-0.25054	0	0		BC023519	DDEFL1	55616	FLJ20199|UPLC1	development and differentiation enhancing factor-like 1
chr1:6559266,25092235	0	0	0	0	0	-0.25054	0	0		BC053676	E2F2	1870	E2F-2	E2F transcription factor 2
chr1:6559266,25092235	0	0	0	0	0	-0.25054	0	0		NM_004091	E2F2	1870	E2F-2	E2F transcription factor 2
chr1:6559266,25092235	0	0	0	0	0	-0.25054	0	0		BC003107	ID3	3399	HEIR-1	inhibitor of DNA binding 3, dominant negative helix-loop-helix protein
chr1:6559266,25092235	0	0	0	0	0	-0.25054	0	0		NM_002167	ID3	3399	HEIR-1	inhibitor of DNA binding 3, dominant negative helix-loop-helix protein
chr1:6559266,25092235	0	0	0	0	0	-0.25054	0	0		BC069164	N/A	N/A	N/A	Homo sapiens cDNA clone IMAGE:7216993.
chr1:6559266,25092235	0	0	0	0	0	-0.25054	0	0		BC018970	RPL11	6135	-	ribosomal protein L11
chr1:6559266,25092235	0	0	0	0	0	-0.25054	0	0		NM_000975	RPL11	6135	-	ribosomal protein L11
chr1:6559266,25092235	0	0	0	0	0	-0.25054	0	0		NM_003198	TCEB3	6924	SIII|TCEB3A	transcription elongation factor B (SIII), polypeptide 3 (110kDa, elongin A)
chr1:6559266,25092235	0	0	0	0	0	-0.25054	0	0		BC002883	TCEB3	6924	SIII|TCEB3A	transcription elongation factor B (SIII), polypeptide 3 (110kDa, elongin A)
chr1:6559266,25092235	0	0	0	0	0	-0.25054	0	0		AF116729	TCEB3	6924	SIII|TCEB3A	transcription elongation factor B (SIII), polypeptide 3 (110kDa, elongin A)
chr1:6559266,25092235	0	0	0	0	0	-0.25054	0	0		BC017208	C1orf128	57095	HT014|RP5-886K2.4|TXNL1CL	chromosome 1 open reading frame 128
chr1:6559266,25092235	0	0	0	0	0	-0.25054	0	0		NM_020362	C1orf128	57095	HT014|RP5-886K2.4|TXNL1CL	chromosome 1 open reading frame 128
chr1:6559266,25092235	0	0	0	0	0	-0.25054	0	0		AF090423	LYPLA2	11313	APT-2|DJ886K2.4	lysophospholipase II
chr1:6559266,25092235	0	0	0	0	0	-0.25054	0	0		CR605682	LYPLA2	11313	APT-2|DJ886K2.4	lysophospholipase II
chr1:6559266,25092235	0	0	0	0	0	-0.25054	0	0		BC017034	LYPLA2	11313	APT-2|DJ886K2.4	lysophospholipase II
chr1:6559266,25092235	0	0	0	0	0	-0.25054	0	0		BC017193	LYPLA2	11313	APT-2|DJ886K2.4	lysophospholipase II
chr1:6559266,25092235	0	0	0	0	0	-0.25054	0	0		NM_007260	LYPLA2	11313	APT-2|DJ886K2.4	lysophospholipase II
chr1:6559266,25092235	0	0	0	0	0	-0.25054	0	0		NM_000403	GALE	2582	-	UDP-galactose-4-epimerase
chr1:6559266,25092235	0	0	0	0	0	-0.25054	0	0		BC001273	GALE	2582	-	UDP-galactose-4-epimerase
chr1:6559266,25092235	0	0	0	0	0	-0.25054	0	0		BC050685	GALE	2582	-	UDP-galactose-4-epimerase
chr1:6559266,25092235	0	0	0	0	0	-0.25054	0	0		NM_001008216	GALE	2582	-	UDP-galactose-4-epimerase
chr1:6559266,25092235	0	0	0	0	0	-0.25054	0	0		CR613735	N/A	N/A	N/A	full-length cDNA clone CS0DI031YE03 of Placenta Cot 25-normalized of Homo sapiens (human).
chr1:6559266,25092235	0	0	0	0	0	-0.25054	0	0		BC010570	HMGCL	3155	HL	3-hydroxymethyl-3-methylglutaryl-Coenzyme A lyase (hydroxymethylglutaricaciduria)
chr1:6559266,25092235	0	0	0	0	0	-0.25054	0	0		NM_000191	HMGCL	3155	HL	3-hydroxymethyl-3-methylglutaryl-Coenzyme A lyase (hydroxymethylglutaricaciduria)
chr1:6559266,25092235	0	0	0	0	0	-0.25054	0	0		NM_000147	FUCA1	2517	-	fucosidase, alpha-L- 1, tissue
chr1:6559266,25092235	0	0	0	0	0	-0.25054	0	0		AK092914	FUCA1	2517	-	fucosidase, alpha-L- 1, tissue
chr1:6559266,25092235	0	0	0	0	0	-0.25054	0	0		BC017338	FUCA1	2517	-	fucosidase, alpha-L- 1, tissue
chr1:6559266,25092235	0	0	0	0	0	-0.25054	0	0		BC074767	CNR2	1269	CB2|CX5	cannabinoid receptor 2 (macrophage)
chr1:6559266,25092235	0	0	0	0	0	-0.25054	0	0		BC069722	CNR2	1269	CB2|CX5	cannabinoid receptor 2 (macrophage)
chr1:6559266,25092235	0	0	0	0	0	-0.25054	0	0		NM_001841	CNR2	1269	CB2|CX5	cannabinoid receptor 2 (macrophage)
chr1:6559266,25092235	0	0	0	0	0	-0.25054	0	0		BC001959	PNRC2	55629	FLJ20312|MGC99541	proline-rich nuclear receptor coactivator 2
chr1:6559266,25092235	0	0	0	0	0	-0.25054	0	0		NM_017761	PNRC2	55629	FLJ20312|MGC99541	proline-rich nuclear receptor coactivator 2
chr1:6559266,25092235	0	0	0	0	0	-0.25054	0	0		BC085018	PNRC2	55629	FLJ20312|MGC99541	proline-rich nuclear receptor coactivator 2
chr1:6559266,25092235	0	0	0	0	0	-0.25054	0	0		BC078177	PNRC2	55629	FLJ20312|MGC99541	proline-rich nuclear receptor coactivator 2
chr1:6559266,25092235	0	0	0	0	0	-0.25054	0	0		AY007101	FUSIP1	10772	FUSIP2|NSSR|SRp38|SRrp40|TASR|TASR1|TASR2	FUS interacting protein (serine/arginine-rich) 1
chr1:6559266,25092235	0	0	0	0	0	-0.25054	0	0		BC010074	FUSIP1	10772	FUSIP2|NSSR|SRp38|SRrp40|TASR|TASR1|TASR2	FUS interacting protein (serine/arginine-rich) 1
chr1:6559266,25092235	0	0	0	0	0	-0.25054	0	0		BC005039	FUSIP1	10772	FUSIP2|NSSR|SRp38|SRrp40|TASR|TASR1|TASR2	FUS interacting protein (serine/arginine-rich) 1
chr1:6559266,25092235	0	0	0	0	0	-0.25054	0	0		AK001656	FUSIP1	10772	FUSIP2|NSSR|SRp38|SRrp40|TASR|TASR1|TASR2	FUS interacting protein (serine/arginine-rich) 1
chr1:6559266,25092235	0	0	0	0	0	-0.25054	0	0		BC071575	FUSIP1	10772	FUSIP2|NSSR|SRp38|SRrp40|TASR|TASR1|TASR2	FUS interacting protein (serine/arginine-rich) 1
chr1:6559266,25092235	0	0	0	0	0	-0.25054	0	0		NM_006625	FUSIP1	10772	FUSIP2|NSSR|SRp38|SRrp40|TASR|TASR1|TASR2	FUS interacting protein (serine/arginine-rich) 1
chr1:6559266,25092235	0	0	0	0	0	-0.25054	0	0		NM_054016	FUSIP1	10772	FUSIP2|NSSR|SRp38|SRrp40|TASR|TASR1|TASR2	FUS interacting protein (serine/arginine-rich) 1
chr1:6559266,25092235	0	0	0	0	0	-0.25054	0	0		BC001107	FUSIP1	10772	FUSIP2|NSSR|SRp38|SRrp40|TASR|TASR1|TASR2	FUS interacting protein (serine/arginine-rich) 1
chr1:6559266,25092235	0	0	0	0	0	-0.25054	0	0		XM_060417	LOC127295	127295	-	similar to ribosomal protein L36
chr1:6559266,25092235	0	0	0	0	0	-0.25054	0	0		AK093280	MYOM3	127294	FLJ35961|MGC71483|RP11-293P20.1	myomesin family, member 3
chr1:6559266,25092235	0	0	0	0	0	-0.25054	0	0		NM_152372	MYOM3	127294	FLJ35961|MGC71483|RP11-293P20.1	myomesin family, member 3
chr1:6559266,25092235	0	0	0	0	0	-0.25054	0	0		AK125972	N/A	N/A	N/A	Homo sapiens cDNA FLJ43984 fis, clone TESTI4018886, weakly similar to M-protein, striated muscle.
chr1:6559266,25092235	0	0	0	0	0	-0.25054	0	0		BC067101	MYOM3	127294	FLJ35961|MGC71483|RP11-293P20.1	myomesin family, member 3
chr1:6559266,25092235	0	0	0	0	0	-0.25054	0	0		NM_021258	IL22RA1	58985	CRF2-9|IL22R	interleukin 22 receptor, alpha 1
chr1:6559266,25092235	0	0	0	0	0	-0.25054	0	0		AY129153	IL28RA	163702	CRF2/12|IFNLR|IFNLR1|LICR2	interleukin 28 receptor, alpha (interferon, lambda receptor)
chr1:6559266,25092235	0	0	0	0	0	-0.25054	0	0		NM_170743	IL28RA	163702	CRF2/12|IFNLR|IFNLR1|LICR2	interleukin 28 receptor, alpha (interferon, lambda receptor)
chr1:6559266,25092235	0	0	0	0	0	-0.25054	0	0		NM_173064	IL28RA	163702	CRF2/12|IFNLR|IFNLR1|LICR2	interleukin 28 receptor, alpha (interferon, lambda receptor)
chr1:6559266,25092235	0	0	0	0	0	-0.25054	0	0		NM_173065	IL28RA	163702	CRF2/12|IFNLR|IFNLR1|LICR2	interleukin 28 receptor, alpha (interferon, lambda receptor)
chr1:6559266,25092235	0	0	0	0	0	-0.25054	0	0		BC036890	GRHL3	57822	MGC46624|SOM|TFCP2L4	grainyhead-like 3 (Drosophila)
chr1:6559266,25092235	0	0	0	0	0	-0.25054	0	0		NM_198173	GRHL3	57822	MGC46624|SOM|TFCP2L4	grainyhead-like 3 (Drosophila)
chr1:6559266,25092235	0	0	0	0	0	-0.25054	0	0		NM_021180	GRHL3	57822	MGC46624|SOM|TFCP2L4	grainyhead-like 3 (Drosophila)
chr1:6559266,25092235	0	0	0	0	0	-0.25054	0	0		NM_198174	GRHL3	57822	MGC46624|SOM|TFCP2L4	grainyhead-like 3 (Drosophila)
chr1:6559266,25092235	0	0	0	0	0	-0.25054	0	0		AK074386	GRHL3	57822	MGC46624|SOM|TFCP2L4	grainyhead-like 3 (Drosophila)
chr1:6559266,25092235	0	0	0	0	0	-0.25054	0	0		BC063891	C1orf201	90529	FLJ33340	chromosome 1 open reading frame 201
chr1:6559266,25092235	0	0	0	0	0	-0.25054	0	0		NM_178122	C1orf201	90529	FLJ33340	chromosome 1 open reading frame 201
chr1:6559266,25092235	0	0	0	0	0	-0.25054	0	0		BC047705	C1orf201	90529	FLJ33340	chromosome 1 open reading frame 201
chr1:6559266,25092235	0	0	0	0	0	-0.25054	0	0		BC035061	C1orf201	90529	FLJ33340	chromosome 1 open reading frame 201
chr1:6559266,25092235	0	0	0	0	0	-0.25054	0	0		BC040212	C1orf201	90529	FLJ33340	chromosome 1 open reading frame 201
chr1:6559266,25092235	0	0	0	0	0	-0.25054	0	0		BC001265	NPAL3	57185	DJ462O23.2|DKFZp686E22155|RP3-462O23.3	NIPA-like domain containing 3
chr1:6559266,25092235	0	0	0	0	0	-0.25054	0	0		BC063583	NPAL3	57185	DJ462O23.2|DKFZp686E22155|RP3-462O23.3	NIPA-like domain containing 3
chr1:6559266,25092235	0	0	0	0	0	-0.25054	0	0		NM_020448	NPAL3	57185	DJ462O23.2|DKFZp686E22155|RP3-462O23.3	NIPA-like domain containing 3
chr1:6559266,25092235	0	0	0	0	0	-0.25054	0	0		AY906854	DSCR1L2	11123	MCIP3|RCN3|hRCN3	Down syndrome critical region gene 1-like 2
chr1:6559266,25092235	0	0	0	0	0	-0.25054	0	0		NM_013441	DSCR1L2	11123	MCIP3|RCN3|hRCN3	Down syndrome critical region gene 1-like 2
chr1:6559266,25092235	0	0	0	0	0	-0.25054	0	0		BC035854	DSCR1L2	11123	MCIP3|RCN3|hRCN3	Down syndrome critical region gene 1-like 2
chr1:6559266,25092235	0	0	0	0	0	-0.25054	0	0		NM_001010980	C1orf130	400746	FLJ42528	chromosome 1 open reading frame 130
chr1:6559266,25092235	0	0	0	0	0	-0.25054	0	0		NM_005839	SRRM1	10250	160-KD|MGC39488|POP101|SRM160	serine/arginine repetitive matrix 1
chr1:6559266,25092235	0	0	0	0	0	-0.25054	0	0		BC036187	SRRM1	10250	160-KD|MGC39488|POP101|SRM160	serine/arginine repetitive matrix 1
chr1:6559266,25092235	0	0	0	0	0	-0.25054	0	0		BC012444	CLIC4	25932	CLIC4L|DKFZP566G223|FLJ38640|H1|huH1|p64H1	chloride intracellular channel 4
chr1:6559266,25092235	0	0	0	0	0	-0.25054	0	0		NM_013943	CLIC4	25932	CLIC4L|DKFZP566G223|FLJ38640|H1|huH1|p64H1	chloride intracellular channel 4
chr1:25175920,30604071	0	0	0	0	0	-0.26219	0	0	p36.11|p35.3|p35.2
chr1:25175920,30604071	0	0	0	0	0	-0.26219	0	0		BC010862	SYF2	25949	CBPIN|NTC31|P29	SYF2 homolog, RNA splicing factor (S. cerevisiae)
chr1:25175920,30604071	0	0	0	0	0	-0.26219	0	0		NM_015484	SYF2	25949	CBPIN|NTC31|P29	SYF2 homolog, RNA splicing factor (S. cerevisiae)
chr1:25175920,30604071	0	0	0	0	0	-0.26219	0	0		NM_207170	SYF2	25949	CBPIN|NTC31|P29	SYF2 homolog, RNA splicing factor (S. cerevisiae)
chr1:25175920,30604071	0	0	0	0	0	-0.26219	0	0		BC065040	C1orf63	57035	DJ465N24.2.1|NPD014|RP3-465N24.4	chromosome 1 open reading frame 63
chr1:25175920,30604071	0	0	0	0	0	-0.26219	0	0		BC001892	C1orf63	57035	DJ465N24.2.1|NPD014|RP3-465N24.4	chromosome 1 open reading frame 63
chr1:25175920,30604071	0	0	0	0	0	-0.26219	0	0		NM_020317	C1orf63	57035	DJ465N24.2.1|NPD014|RP3-465N24.4	chromosome 1 open reading frame 63
chr1:25175920,30604071	0	0	0	0	0	-0.26219	0	0		NM_207035	C1orf63	57035	DJ465N24.2.1|NPD014|RP3-465N24.4	chromosome 1 open reading frame 63
chr1:25175920,30604071	0	0	0	0	0	-0.26219	0	0		AK024382	N/A	N/A	N/A	Homo sapiens cDNA FLJ14320 fis, clone PLACE3000455.
chr1:25175920,30604071	0	0	0	0	0	-0.26219	0	0		AF037626	RHCE	6006	CD240CE|MGC103977|RH|RH30A|RHC|RHD|RHD/RHCE|RHE|RHIXB|RHPI|Rh4|RhIVb(J)|RhVI|RhVIII	Rh blood group, CcEe antigens
chr1:25175920,30604071	0	0	0	0	0	-0.26219	0	0		AY751491	RHD	6007	CD240D|DIIIc|RH|RH30|RHCE|RHCED|RHDVA(TT)|RHDel|RHPII|RHXIII|Rh30a|Rh4|RhDCw|RhII|RhK562-II|RhPI|rhesus	Rh blood group, D antigen
chr1:25175920,30604071	0	0	0	0	0	-0.26219	0	0		AY751492	RHD	6007	CD240D|DIIIc|RH|RH30|RHCE|RHCED|RHDVA(TT)|RHDel|RHPII|RHXIII|Rh30a|Rh4|RhDCw|RhII|RhK562-II|RhPI|rhesus	Rh blood group, D antigen
chr1:25175920,30604071	0	0	0	0	0	-0.26219	0	0		AY751493	RHD	6007	CD240D|DIIIc|RH|RH30|RHCE|RHCED|RHDVA(TT)|RHDel|RHPII|RHXIII|Rh30a|Rh4|RhDCw|RhII|RhK562-II|RhPI|rhesus	Rh blood group, D antigen
chr1:25175920,30604071	0	0	0	0	0	-0.26219	0	0		AY751494	RHD	6007	CD240D|DIIIc|RH|RH30|RHCE|RHCED|RHDVA(TT)|RHDel|RHPII|RHXIII|Rh30a|Rh4|RhDCw|RhII|RhK562-II|RhPI|rhesus	Rh blood group, D antigen
chr1:25175920,30604071	0	0	0	0	0	-0.26219	0	0		AY751495	RHD	6007	CD240D|DIIIc|RH|RH30|RHCE|RHCED|RHDVA(TT)|RHDel|RHPII|RHXIII|Rh30a|Rh4|RhDCw|RhII|RhK562-II|RhPI|rhesus	Rh blood group, D antigen
chr1:25175920,30604071	0	0	0	0	0	-0.26219	0	0		AY751496	RHD	6007	CD240D|DIIIc|RH|RH30|RHCE|RHCED|RHDVA(TT)|RHDel|RHPII|RHXIII|Rh30a|Rh4|RhDCw|RhII|RhK562-II|RhPI|rhesus	Rh blood group, D antigen
chr1:25175920,30604071	0	0	0	0	0	-0.26219	0	0		NM_016124	RHD	6007	CD240D|DIIIc|RH|RH30|RHCE|RHCED|RHDVA(TT)|RHDel|RHPII|RHXIII|Rh30a|Rh4|RhDCw|RhII|RhK562-II|RhPI|rhesus	Rh blood group, D antigen
chr1:25175920,30604071	0	0	0	0	0	-0.26219	0	0		NM_016225	RHD	6007	CD240D|DIIIc|RH|RH30|RHCE|RHCED|RHDVA(TT)|RHDel|RHPII|RHXIII|Rh30a|Rh4|RhDCw|RhII|RhK562-II|RhPI|rhesus	Rh blood group, D antigen
chr1:25175920,30604071	0	0	0	0	0	-0.26219	0	0		BC041843	C1orf63	57035	DJ465N24.2.1|NPD014|RP3-465N24.4	chromosome 1 open reading frame 63
chr1:25175920,30604071	0	0	0	0	0	-0.26219	0	0		BC007341	TMEM50A	23585	IFNRC|RP11-335G20.3|SMP1	transmembrane protein 50A
chr1:25175920,30604071	0	0	0	0	0	-0.26219	0	0		BC066908	TMEM50A	23585	IFNRC|RP11-335G20.3|SMP1	transmembrane protein 50A
chr1:25175920,30604071	0	0	0	0	0	-0.26219	0	0		NM_014313	TMEM50A	23585	IFNRC|RP11-335G20.3|SMP1	transmembrane protein 50A
chr1:25175920,30604071	0	0	0	0	0	-0.26219	0	0		BC075081	RHCE	6006	CD240CE|MGC103977|RH|RH30A|RHC|RHD|RHD/RHCE|RHE|RHIXB|RHPI|Rh4|RhIVb(J)|RhVI|RhVIII	Rh blood group, CcEe antigens
chr1:25175920,30604071	0	0	0	0	0	-0.26219	0	0		AF510065	RHCE	6006	CD240CE|MGC103977|RH|RH30A|RHC|RHD|RHD/RHCE|RHE|RHIXB|RHPI|Rh4|RhIVb(J)|RhVI|RhVIII	Rh blood group, CcEe antigens
chr1:25175920,30604071	0	0	0	0	0	-0.26219	0	0		NM_020485	RHCE	6006	CD240CE|MGC103977|RH|RH30A|RHC|RHD|RHD/RHCE|RHE|RHIXB|RHPI|Rh4|RhIVb(J)|RhVI|RhVIII	Rh blood group, CcEe antigens
chr1:25175920,30604071	0	0	0	0	0	-0.26219	0	0		NM_138616	RHCE	6006	CD240CE|MGC103977|RH|RH30A|RHC|RHD|RHD/RHCE|RHE|RHIXB|RHPI|Rh4|RhIVb(J)|RhVI|RhVIII	Rh blood group, CcEe antigens
chr1:25175920,30604071	0	0	0	0	0	-0.26219	0	0		NM_138617	RHCE	6006	CD240CE|MGC103977|RH|RH30A|RHC|RHD|RHD/RHCE|RHE|RHIXB|RHPI|Rh4|RhIVb(J)|RhVI|RhVIII	Rh blood group, CcEe antigens
chr1:25175920,30604071	0	0	0	0	0	-0.26219	0	0		NM_138618	RHCE	6006	CD240CE|MGC103977|RH|RH30A|RHC|RHD|RHD/RHCE|RHE|RHIXB|RHPI|Rh4|RhIVb(J)|RhVI|RhVIII	Rh blood group, CcEe antigens
chr1:25175920,30604071	0	0	0	0	0	-0.26219	0	0		AK127547	N/A	N/A	N/A	Homo sapiens cDNA FLJ45640 fis, clone COLON2005735, highly similar to Blood group RH(CE) polypeptide.
chr1:25175920,30604071	0	0	0	0	0	-0.26219	0	0		AY845035	TMEM57	55219	FLJ10747|FLJ23007	transmembrane protein 57
chr1:25175920,30604071	0	0	0	0	0	-0.26219	0	0		AY845036	TMEM57	55219	FLJ10747|FLJ23007	transmembrane protein 57
chr1:25175920,30604071	0	0	0	0	0	-0.26219	0	0		BC032427	TMEM57	55219	FLJ10747|FLJ23007	transmembrane protein 57
chr1:25175920,30604071	0	0	0	0	0	-0.26219	0	0		NM_018202	TMEM57	55219	FLJ10747|FLJ23007	transmembrane protein 57
chr1:25175920,30604071	0	0	0	0	0	-0.26219	0	0		BC029770	LDLRAP1	26119	ARH|ARH2|DKFZp586D0624|FHCB1|FHCB2|MGC34705	low density lipoprotein receptor adaptor protein 1
chr1:25175920,30604071	0	0	0	0	0	-0.26219	0	0		AK024397	LDLRAP1	26119	ARH|ARH2|DKFZp586D0624|FHCB1|FHCB2|MGC34705	low density lipoprotein receptor adaptor protein 1
chr1:25175920,30604071	0	0	0	0	0	-0.26219	0	0		NM_015627	LDLRAP1	26119	ARH|ARH2|DKFZp586D0624|FHCB1|FHCB2|MGC34705	low density lipoprotein receptor adaptor protein 1
chr1:25175920,30604071	0	0	0	0	0	-0.26219	0	0		XM_933632	LOC646451	646451	-	hypothetical protein LOC646451
chr1:25175920,30604071	0	0	0	0	0	-0.26219	0	0		AF261655	MAN1C1	57134	HMIC|MAN1A3|MAN1C|pp6318	mannosidase, alpha, class 1C, member 1
chr1:25175920,30604071	0	0	0	0	0	-0.26219	0	0		NM_020379	MAN1C1	57134	HMIC|MAN1A3|MAN1C|pp6318	mannosidase, alpha, class 1C, member 1
chr1:25175920,30604071	0	0	0	0	0	-0.26219	0	0		NM_020451	SEPN1	57190	MDRS1|RSMD1|RSS|SELN	selenoprotein N, 1
chr1:25175920,30604071	0	0	0	0	0	-0.26219	0	0		NM_206926	SEPN1	57190	MDRS1|RSMD1|RSS|SELN	selenoprotein N, 1
chr1:25175920,30604071	0	0	0	0	0	-0.26219	0	0		AK054768	N/A	N/A	N/A	Homo sapiens cDNA FLJ30206 fis, clone BRACE2001508, weakly similar to PROTEIN-LYSINE 6-OXIDASE PRECURSOR (EC 1.4.3.13).
chr1:25175920,30604071	0	0	0	0	0	-0.26219	0	0		XM_929392	LOC646471	646471	-	hypothetical protein LOC646471
chr1:25175920,30604071	0	0	0	0	0	-0.26219	0	0		AF173891	FAM54B	56181	HYST1888|MST116|MSTP116	family with sequence similarity 54, member B
chr1:25175920,30604071	0	0	0	0	0	-0.26219	0	0		BC017175	FAM54B	56181	HYST1888|MST116|MSTP116	family with sequence similarity 54, member B
chr1:25175920,30604071	0	0	0	0	0	-0.26219	0	0		AK056721	FAM54B	56181	HYST1888|MST116|MSTP116	family with sequence similarity 54, member B
chr1:25175920,30604071	0	0	0	0	0	-0.26219	0	0		NM_019557	FAM54B	56181	HYST1888|MST116|MSTP116	family with sequence similarity 54, member B
chr1:25175920,30604071	0	0	0	0	0	-0.26219	0	0		NM_024037	C1orf135	79000	FLJ14264|MGC2603	chromosome 1 open reading frame 135
chr1:25175920,30604071	0	0	0	0	0	-0.26219	0	0		BC000209	C1orf135	79000	FLJ14264|MGC2603	chromosome 1 open reading frame 135
chr1:25175920,30604071	0	0	0	0	0	-0.26219	0	0		BC034015	PAQR7	164091	MPRA|mSR	progestin and adipoQ receptor family member VII
chr1:25175920,30604071	0	0	0	0	0	-0.26219	0	0		NM_178422	PAQR7	164091	MPRA|mSR	progestin and adipoQ receptor family member VII
chr1:25175920,30604071	0	0	0	0	0	-0.26219	0	0		NM_152497	FLJ32206	149421	-	hypothetical protein FLJ32206
chr1:25175920,30604071	0	0	0	0	0	-0.26219	0	0		NM_203401	STMN1	3925	LAP18|Lag|OP18|PP17|PP19|PR22|SMN	stathmin 1/oncoprotein 18
chr1:25175920,30604071	0	0	0	0	0	-0.26219	0	0		BC082228	STMN1	3925	LAP18|Lag|OP18|PP17|PP19|PR22|SMN	stathmin 1/oncoprotein 18
chr1:25175920,30604071	0	0	0	0	0	-0.26219	0	0		BC014353	STMN1	3925	LAP18|Lag|OP18|PP17|PP19|PR22|SMN	stathmin 1/oncoprotein 18
chr1:25175920,30604071	0	0	0	0	0	-0.26219	0	0		NM_005563	STMN1	3925	LAP18|Lag|OP18|PP17|PP19|PR22|SMN	stathmin 1/oncoprotein 18
chr1:25175920,30604071	0	0	0	0	0	-0.26219	0	0		NM_203399	STMN1	3925	LAP18|Lag|OP18|PP17|PP19|PR22|SMN	stathmin 1/oncoprotein 18
chr1:25175920,30604071	0	0	0	0	0	-0.26219	0	0		BC001158	PAFAH2	5051	HSD-PLA2	platelet-activating factor acetylhydrolase 2, 40kDa
chr1:25175920,30604071	0	0	0	0	0	-0.26219	0	0		NM_000437	PAFAH2	5051	HSD-PLA2	platelet-activating factor acetylhydrolase 2, 40kDa
chr1:25175920,30604071	0	0	0	0	0	-0.26219	0	0		NM_004455	EXTL1	2134	EXTL	exostoses (multiple)-like 1
chr1:25175920,30604071	0	0	0	0	0	-0.26219	0	0		BC065528	EXTL1	2134	EXTL	exostoses (multiple)-like 1
chr1:25175920,30604071	0	0	0	0	0	-0.26219	0	0		NM_001004434	SLC30A2	7780	FLJ36708|MGC11303|PP12488|ZNT2|ZnT-2	solute carrier family 30 (zinc transporter), member 2
chr1:25175920,30604071	0	0	0	0	0	-0.26219	0	0		NM_032513	SLC30A2	7780	FLJ36708|MGC11303|PP12488|ZNT2|ZnT-2	solute carrier family 30 (zinc transporter), member 2
chr1:25175920,30604071	0	0	0	0	0	-0.26219	0	0		BC006251	SLC30A2	7780	FLJ36708|MGC11303|PP12488|ZNT2|ZnT-2	solute carrier family 30 (zinc transporter), member 2
chr1:25175920,30604071	0	0	0	0	0	-0.26219	0	0		BC080529	TRIM63	84676	FLJ32380|IRF|MURF1|MURF2|RNF28|SMRZ	tripartite motif-containing 63
chr1:25175920,30604071	0	0	0	0	0	-0.26219	0	0		NM_032588	TRIM63	84676	FLJ32380|IRF|MURF1|MURF2|RNF28|SMRZ	tripartite motif-containing 63
chr1:25175920,30604071	0	0	0	0	0	-0.26219	0	0		BC028713	PDIK1L	149420	CLIK1L|RP11-96L14.4	PDLIM1 interacting kinase 1 like
chr1:25175920,30604071	0	0	0	0	0	-0.26219	0	0		NM_152835	PDIK1L	149420	CLIK1L|RP11-96L14.4	PDLIM1 interacting kinase 1 like
chr1:25175920,30604071	0	0	0	0	0	-0.26219	0	0		NM_024869	GRRP1	79927	FLJ14050|RP11-96L14.5	glycine/arginine rich protein 1
chr1:25175920,30604071	0	0	0	0	0	-0.26219	0	0		BC025658	GRRP1	79927	FLJ14050|RP11-96L14.5	glycine/arginine rich protein 1
chr1:25175920,30604071	0	0	0	0	0	-0.26219	0	0		BC002580	ZNF593	51042	ZT86	zinc finger protein 593
chr1:25175920,30604071	0	0	0	0	0	-0.26219	0	0		BC019267	ZNF593	51042	ZT86	zinc finger protein 593
chr1:25175920,30604071	0	0	0	0	0	-0.26219	0	0		NM_015871	ZNF593	51042	ZT86	zinc finger protein 593
chr1:25175920,30604071	0	0	0	0	0	-0.26219	0	0		BC011604	CNKSR1	10256	CNK|CNK1|KSR	connector enhancer of kinase suppressor of Ras 1
chr1:25175920,30604071	0	0	0	0	0	-0.26219	0	0		NM_006314	CNKSR1	10256	CNK|CNK1|KSR	connector enhancer of kinase suppressor of Ras 1
chr1:25175920,30604071	0	0	0	0	0	-0.26219	0	0		NM_198137	CATSPER4	378807	-	cation channel, sperm associated 4
chr1:25175920,30604071	0	0	0	0	0	-0.26219	0	0		AK024038	CCDC21	64793	DKFZP434L0117|DKFZp434P232|FLJ13976|FLJ22000	coiled-coil domain containing 21
chr1:25175920,30604071	0	0	0	0	0	-0.26219	0	0		AL133609	CCDC21	64793	DKFZP434L0117|DKFZp434P232|FLJ13976|FLJ22000	coiled-coil domain containing 21
chr1:25175920,30604071	0	0	0	0	0	-0.26219	0	0		NM_022778	CCDC21	64793	DKFZP434L0117|DKFZp434P232|FLJ13976|FLJ22000	coiled-coil domain containing 21
chr1:25175920,30604071	0	0	0	0	0	-0.26219	0	0		BC030135	SH3BGRL3	83442	TIP-B1	SH3 domain binding glutamic acid-rich protein like 3
chr1:25175920,30604071	0	0	0	0	0	-0.26219	0	0		NM_031286	SH3BGRL3	83442	TIP-B1	SH3 domain binding glutamic acid-rich protein like 3
chr1:25175920,30604071	0	0	0	0	0	-0.26219	0	0		AF370425	UBXD5	91544	DKFZp686F04228|PP2243|SOC	UBX domain containing 5
chr1:25175920,30604071	0	0	0	0	0	-0.26219	0	0		NM_145345	UBXD5	91544	DKFZp686F04228|PP2243|SOC	UBX domain containing 5
chr1:25175920,30604071	0	0	0	0	0	-0.26219	0	0		AK094198	UBXD5	91544	DKFZp686F04228|PP2243|SOC	UBX domain containing 5
chr1:25175920,30604071	0	0	0	0	0	-0.26219	0	0		BX648412	UBXD5	91544	DKFZp686F04228|PP2243|SOC	UBX domain containing 5
chr1:25175920,30604071	0	0	0	0	0	-0.26219	0	0		BC038106	UBXD5	91544	DKFZp686F04228|PP2243|SOC	UBX domain containing 5
chr1:25175920,30604071	0	0	0	0	0	-0.26219	0	0		NM_183008	UBXD5	91544	DKFZp686F04228|PP2243|SOC	UBX domain containing 5
chr1:25175920,30604071	0	0	0	0	0	-0.26219	0	0		AK097368	UBXD5	91544	DKFZp686F04228|PP2243|SOC	UBX domain containing 5
chr1:25175920,30604071	0	0	0	0	0	-0.26219	0	0		BC000644	CD52	1043	CDW52	CD52 molecule
chr1:25175920,30604071	0	0	0	0	0	-0.26219	0	0		NM_001803	CD52	1043	CDW52	CD52 molecule
chr1:25175920,30604071	0	0	0	0	0	-0.26219	0	0		XM_934725	FLJ38020	644849	DKFZp434L1713	similar to absent in melanoma 1
chr1:25175920,30604071	0	0	0	0	0	-0.26219	0	0		NM_001039775	FLJ38020	644849	DKFZp434L1713	similar to absent in melanoma 1
chr1:25175920,30604071	0	0	0	0	0	-0.26219	0	0		XM_930398	FLJ38020	644849	DKFZp434L1713	similar to absent in melanoma 1
chr1:25175920,30604071	0	0	0	0	0	-0.26219	0	0		BC096750	N/A	N/A	N/A	Homo sapiens cDNA clone MGC:104612 IMAGE:30531721, complete cds.
chr1:25175920,30604071	0	0	0	0	0	-0.26219	0	0		NM_017977	AIM1L	55057	FLJ10040	absent in melanoma 1-like
chr1:25175920,30604071	0	0	0	0	0	-0.26219	0	0		BC028731	ZNF683	257101	MGC33414|RP11-569G9.6	zinc finger protein 683
chr1:25175920,30604071	0	0	0	0	0	-0.26219	0	0		NM_173574	ZNF683	257101	MGC33414|RP11-569G9.6	zinc finger protein 683
chr1:25175920,30604071	0	0	0	0	0	-0.26219	0	0		BC029505	ZNF683	257101	MGC33414|RP11-569G9.6	zinc finger protein 683
chr1:25175920,30604071	0	0	0	0	0	-0.26219	0	0		BC028566	LIN28	79727	CSDD1|FLJ12457|LIN-28|LIN28A|ZCCHC1	lin-28 homolog (C. elegans)
chr1:25175920,30604071	0	0	0	0	0	-0.26219	0	0		AK022519	LIN28	79727	CSDD1|FLJ12457|LIN-28|LIN28A|ZCCHC1	lin-28 homolog (C. elegans)
chr1:25175920,30604071	0	0	0	0	0	-0.26219	0	0		NM_024674	LIN28	79727	CSDD1|FLJ12457|LIN-28|LIN28A|ZCCHC1	lin-28 homolog (C. elegans)
chr1:25175920,30604071	0	0	0	0	0	-0.26219	0	0		BC004117	DHDDS	79947	CIT|CPT|DS|FLJ13102|HDS	dehydrodolichyl diphosphate synthase
chr1:25175920,30604071	0	0	0	0	0	-0.26219	0	0		BC003643	DHDDS	79947	CIT|CPT|DS|FLJ13102|HDS	dehydrodolichyl diphosphate synthase
chr1:25175920,30604071	0	0	0	0	0	-0.26219	0	0		BX648507	DHDDS	79947	CIT|CPT|DS|FLJ13102|HDS	dehydrodolichyl diphosphate synthase
chr1:25175920,30604071	0	0	0	0	0	-0.26219	0	0		NM_024887	DHDDS	79947	CIT|CPT|DS|FLJ13102|HDS	dehydrodolichyl diphosphate synthase
chr1:25175920,30604071	0	0	0	0	0	-0.26219	0	0		NM_205861	DHDDS	79947	CIT|CPT|DS|FLJ13102|HDS	dehydrodolichyl diphosphate synthase
chr1:25175920,30604071	0	0	0	0	0	-0.26219	0	0		BC071707	HMGN2	3151	HMG17|MGC5629|MGC88718	high-mobility group nucleosomal binding domain 2
chr1:25175920,30604071	0	0	0	0	0	-0.26219	0	0		BC075837	HMGN2	3151	HMG17|MGC5629|MGC88718	high-mobility group nucleosomal binding domain 2
chr1:25175920,30604071	0	0	0	0	0	-0.26219	0	0		BC000378	HMGN2	3151	HMG17|MGC5629|MGC88718	high-mobility group nucleosomal binding domain 2
chr1:25175920,30604071	0	0	0	0	0	-0.26219	0	0		BC003050	HMGN2	3151	HMG17|MGC5629|MGC88718	high-mobility group nucleosomal binding domain 2
chr1:25175920,30604071	0	0	0	0	0	-0.26219	0	0		BC032140	HMGN2	3151	HMG17|MGC5629|MGC88718	high-mobility group nucleosomal binding domain 2
chr1:25175920,30604071	0	0	0	0	0	-0.26219	0	0		BC072010	HMGN2	3151	HMG17|MGC5629|MGC88718	high-mobility group nucleosomal binding domain 2
chr1:25175920,30604071	0	0	0	0	0	-0.26219	0	0		BC081567	HMGN2	3151	HMG17|MGC5629|MGC88718	high-mobility group nucleosomal binding domain 2
chr1:25175920,30604071	0	0	0	0	0	-0.26219	0	0		BC014644	HMGN2	3151	HMG17|MGC5629|MGC88718	high-mobility group nucleosomal binding domain 2
chr1:25175920,30604071	0	0	0	0	0	-0.26219	0	0		BC070297	HMGN2	3151	HMG17|MGC5629|MGC88718	high-mobility group nucleosomal binding domain 2
chr1:25175920,30604071	0	0	0	0	0	-0.26219	0	0		NM_005517	HMGN2	3151	HMG17|MGC5629|MGC88718	high-mobility group nucleosomal binding domain 2
chr1:25175920,30604071	0	0	0	0	0	-0.26219	0	0		BC014966	RPS6KA1	6195	HU-1|MAPKAPK1A|RSK|RSK1|S6K-alpha	ribosomal protein S6 kinase, 90kDa, polypeptide 1
chr1:25175920,30604071	0	0	0	0	0	-0.26219	0	0		NM_002953	RPS6KA1	6195	HU-1|MAPKAPK1A|RSK|RSK1|S6K-alpha	ribosomal protein S6 kinase, 90kDa, polypeptide 1
chr1:25175920,30604071	0	0	0	0	0	-0.26219	0	0		NM_001006665	RPS6KA1	6195	HU-1|MAPKAPK1A|RSK|RSK1|S6K-alpha	ribosomal protein S6 kinase, 90kDa, polypeptide 1
chr1:25175920,30604071	0	0	0	0	0	-0.26219	0	0		AF268913	ARID1A	8289	B120|BAF250|BAF250a|BM029|C1orf4|P270|SMARCF1	AT rich interactive domain 1A (SWI- like)
chr1:25175920,30604071	0	0	0	0	0	-0.26219	0	0		AF231056	ARID1A	8289	B120|BAF250|BAF250a|BM029|C1orf4|P270|SMARCF1	AT rich interactive domain 1A (SWI- like)
chr1:25175920,30604071	0	0	0	0	0	-0.26219	0	0		AF521670	ARID1A	8289	B120|BAF250|BAF250a|BM029|C1orf4|P270|SMARCF1	AT rich interactive domain 1A (SWI- like)
chr1:25175920,30604071	0	0	0	0	0	-0.26219	0	0		NM_006015	ARID1A	8289	B120|BAF250|BAF250a|BM029|C1orf4|P270|SMARCF1	AT rich interactive domain 1A (SWI- like)
chr1:25175920,30604071	0	0	0	0	0	-0.26219	0	0		NM_018450	ARID1A	8289	B120|BAF250|BAF250a|BM029|C1orf4|P270|SMARCF1	AT rich interactive domain 1A (SWI- like)
chr1:25175920,30604071	0	0	0	0	0	-0.26219	0	0		NM_139135	ARID1A	8289	B120|BAF250|BAF250a|BM029|C1orf4|P270|SMARCF1	AT rich interactive domain 1A (SWI- like)
chr1:25175920,30604071	0	0	0	0	0	-0.26219	0	0		BC013568	PIGV	55650	FLJ20477	phosphatidylinositol glycan, class V
chr1:25175920,30604071	0	0	0	0	0	-0.26219	0	0		NM_017837	PIGV	55650	FLJ20477	phosphatidylinositol glycan, class V
chr1:25175920,30604071	0	0	0	0	0	-0.26219	0	0		XM_929488	LOC646554	646554	-	similar to microtubule associated serine/threonine kinase 2
chr1:25175920,30604071	0	0	0	0	0	-0.26219	0	0		BC066776	ZDHHC18	84243	DKFZp667O2416	zinc finger, DHHC-type containing 18
chr1:25175920,30604071	0	0	0	0	0	-0.26219	0	0		NM_032283	ZDHHC18	84243	DKFZp667O2416	zinc finger, DHHC-type containing 18
chr1:25175920,30604071	0	0	0	0	0	-0.26219	0	0		NM_006142	SFN	2810	-	stratifin
chr1:25175920,30604071	0	0	0	0	0	-0.26219	0	0		BC001550	SFN	2810	-	stratifin
chr1:25175920,30604071	0	0	0	0	0	-0.26219	0	0		BC002995	SFN	2810	-	stratifin
chr1:25175920,30604071	0	0	0	0	0	-0.26219	0	0		BC000995	SFN	2810	-	stratifin
chr1:25175920,30604071	0	0	0	0	0	-0.26219	0	0		BC023552	SFN	2810	-	stratifin
chr1:25175920,30604071	0	0	0	0	0	-0.26219	0	0		BC007815	ATPBD1B	54707	FLJ10349	ATP binding domain 1 family, member B
chr1:25175920,30604071	0	0	0	0	0	-0.26219	0	0		BC008634	ATPBD1B	54707	FLJ10349	ATP binding domain 1 family, member B
chr1:25175920,30604071	0	0	0	0	0	-0.26219	0	0		NM_018066	ATPBD1B	54707	FLJ10349	ATP binding domain 1 family, member B
chr1:25175920,30604071	0	0	0	0	0	-0.26219	0	0		BC007767	GPATC3	63906	DKFZp686E0221|FLJ12455	G patch domain containing 3
chr1:25175920,30604071	0	0	0	0	0	-0.26219	0	0		NM_022078	GPATC3	63906	DKFZp686E0221|FLJ12455	G patch domain containing 3
chr1:25175920,30604071	0	0	0	0	0	-0.26219	0	0		BC030207	NR0B2	8431	SHP|SHP1	nuclear receptor subfamily 0, group B, member 2
chr1:25175920,30604071	0	0	0	0	0	-0.26219	0	0		NM_021969	NR0B2	8431	SHP|SHP1	nuclear receptor subfamily 0, group B, member 2
chr1:25175920,30604071	0	0	0	0	0	-0.26219	0	0		CR612818	NUDC	10726	HNUDC|MNUDC|NPD011	nuclear distribution gene C homolog (A. nidulans)
chr1:25175920,30604071	0	0	0	0	0	-0.26219	0	0		BC021139	NUDC	10726	HNUDC|MNUDC|NPD011	nuclear distribution gene C homolog (A. nidulans)
chr1:25175920,30604071	0	0	0	0	0	-0.26219	0	0		BC003132	NUDC	10726	HNUDC|MNUDC|NPD011	nuclear distribution gene C homolog (A. nidulans)
chr1:25175920,30604071	0	0	0	0	0	-0.26219	0	0		NM_006600	NUDC	10726	HNUDC|MNUDC|NPD011	nuclear distribution gene C homolog (A. nidulans)
chr1:25175920,30604071	0	0	0	0	0	-0.26219	0	0		BC006147	NUDC	10726	HNUDC|MNUDC|NPD011	nuclear distribution gene C homolog (A. nidulans)
chr1:25175920,30604071	0	0	0	0	0	-0.26219	0	0		BC015153	NUDC	10726	HNUDC|MNUDC|NPD011	nuclear distribution gene C homolog (A. nidulans)
chr1:25175920,30604071	0	0	0	0	0	-0.26219	0	0		BC002399	NUDC	10726	HNUDC|MNUDC|NPD011	nuclear distribution gene C homolog (A. nidulans)
chr1:25175920,30604071	0	0	0	0	0	-0.26219	0	0		BC033143	C1orf172	126695	FLJ34633|RP11-344H11.3	chromosome 1 open reading frame 172
chr1:25175920,30604071	0	0	0	0	0	-0.26219	0	0		NM_152365	C1orf172	126695	FLJ34633|RP11-344H11.3	chromosome 1 open reading frame 172
chr1:25175920,30604071	0	0	0	0	0	-0.26219	0	0		XM_377579	LOC401945	401945	-	similar to proline-rich proteoglycan 2
chr1:25175920,30604071	0	0	0	0	0	-0.26219	0	0		XM_929503	LOC646567	646567	-	similar to DC2 protein
chr1:25175920,30604071	0	0	0	0	0	-0.26219	0	0		BC069216	LOC388610	388610	-	hypothetical LOC388610
chr1:25175920,30604071	0	0	0	0	0	-0.26219	0	0		NM_001013642	LOC388610	388610	-	hypothetical LOC388610
chr1:25175920,30604071	0	0	0	0	0	-0.26219	0	0		NM_052943	FAM46B	115572	MGC16491|MGC20845|RP11-344H11.8	family with sequence similarity 46, member B
chr1:25175920,30604071	0	0	0	0	0	-0.26219	0	0		BC012790	FAM46B	115572	MGC16491|MGC20845|RP11-344H11.8	family with sequence similarity 46, member B
chr1:25175920,30604071	0	0	0	0	0	-0.26219	0	0		BC012121	SLC9A1	6548	APNH|FLJ42224|NHE1	solute carrier family 9 (sodium/hydrogen exchanger), member 1 (antiporter, Na+/H+, amiloride sensitive)
chr1:25175920,30604071	0	0	0	0	0	-0.26219	0	0		S68616	SLC9A1	6548	APNH|FLJ42224|NHE1	solute carrier family 9 (sodium/hydrogen exchanger), member 1 (antiporter, Na+/H+, amiloride sensitive)
chr1:25175920,30604071	0	0	0	0	0	-0.26219	0	0		NM_003047	SLC9A1	6548	APNH|FLJ42224|NHE1	solute carrier family 9 (sodium/hydrogen exchanger), member 1 (antiporter, Na+/H+, amiloride sensitive)
chr1:25175920,30604071	0	0	0	0	0	-0.26219	0	0		XM_496355	LOC440577	440577	-	similar to nucleophosmin 1 isoform 2
chr1:25175920,30604071	0	0	0	0	0	-0.26219	0	0		AK001734	WDTC1	23038	KIAA1037|RP11-4K3__A.1	WD and tetratricopeptide repeats 1
chr1:25175920,30604071	0	0	0	0	0	-0.26219	0	0		NM_015023	WDTC1	23038	KIAA1037|RP11-4K3__A.1	WD and tetratricopeptide repeats 1
chr1:25175920,30604071	0	0	0	0	0	-0.26219	0	0		AK023778	WDTC1	23038	KIAA1037|RP11-4K3__A.1	WD and tetratricopeptide repeats 1
chr1:25175920,30604071	0	0	0	0	0	-0.26219	0	0		XM_930420	LOC644961	644961	-	similar to cytoplasmic beta-actin
chr1:25175920,30604071	0	0	0	0	0	-0.26219	0	0		BC011579	C1orf160	84065	DKFZP564D0478|MGC111002|RP11-4K3__A.4	chromosome 1 open reading frame 160
chr1:25175920,30604071	0	0	0	0	0	-0.26219	0	0		BC090039	C1orf160	84065	DKFZP564D0478|MGC111002|RP11-4K3__A.4	chromosome 1 open reading frame 160
chr1:25175920,30604071	0	0	0	0	0	-0.26219	0	0		NM_032125	C1orf160	84065	DKFZP564D0478|MGC111002|RP11-4K3__A.4	chromosome 1 open reading frame 160
chr1:25175920,30604071	0	0	0	0	0	-0.26219	0	0		NM_032872	SYTL1	84958	FLJ14996|JFC1|SLP1|exophilin-7	synaptotagmin-like 1
chr1:25175920,30604071	0	0	0	0	0	-0.26219	0	0		AK096437	SYTL1	84958	FLJ14996|JFC1|SLP1|exophilin-7	synaptotagmin-like 1
chr1:25175920,30604071	0	0	0	0	0	-0.26219	0	0		BC035725	SYTL1	84958	FLJ14996|JFC1|SLP1|exophilin-7	synaptotagmin-like 1
chr1:25175920,30604071	0	0	0	0	0	-0.26219	0	0		AK074154	SYTL1	84958	FLJ14996|JFC1|SLP1|exophilin-7	synaptotagmin-like 1
chr1:25175920,30604071	0	0	0	0	0	-0.26219	0	0		BC015764	SYTL1	84958	FLJ14996|JFC1|SLP1|exophilin-7	synaptotagmin-like 1
chr1:25175920,30604071	0	0	0	0	0	-0.26219	0	0		AK097172	SYTL1	84958	FLJ14996|JFC1|SLP1|exophilin-7	synaptotagmin-like 1
chr1:25175920,30604071	0	0	0	0	0	-0.26219	0	0		AK126120	SYTL1	84958	FLJ14996|JFC1|SLP1|exophilin-7	synaptotagmin-like 1
chr1:25175920,30604071	0	0	0	0	0	-0.26219	0	0		BC109032	MAP3K6	9064	ASK2|MAPKKK6|MGC125653|MGC20114	mitogen-activated protein kinase kinase kinase 6
chr1:25175920,30604071	0	0	0	0	0	-0.26219	0	0		BC015914	MAP3K6	9064	ASK2|MAPKKK6|MGC125653|MGC20114	mitogen-activated protein kinase kinase kinase 6
chr1:25175920,30604071	0	0	0	0	0	-0.26219	0	0		AB208805	MAP3K6	9064	ASK2|MAPKKK6|MGC125653|MGC20114	mitogen-activated protein kinase kinase kinase 6
chr1:25175920,30604071	0	0	0	0	0	-0.26219	0	0		NM_004672	MAP3K6	9064	ASK2|MAPKKK6|MGC125653|MGC20114	mitogen-activated protein kinase kinase kinase 6
chr1:25175920,30604071	0	0	0	0	0	-0.26219	0	0		CR604997	N/A	N/A	N/A	full-length cDNA clone CS0DJ003YB07 of T cells (Jurkat cell line) Cot 10-normalized of Homo sapiens (human).
chr1:25175920,30604071	0	0	0	0	0	-0.26219	0	0		D88587	N/A	N/A	N/A	Homo sapiens mRNA for Hakata antigen, complete cds.
chr1:25175920,30604071	0	0	0	0	0	-0.26219	0	0		NM_003665	FCN3	8547	FCNH|HAKA1|MGC22543	ficolin (collagen/fibrinogen domain containing) 3 (Hakata antigen)
chr1:25175920,30604071	0	0	0	0	0	-0.26219	0	0		NM_173452	FCN3	8547	FCNH|HAKA1|MGC22543	ficolin (collagen/fibrinogen domain containing) 3 (Hakata antigen)
chr1:25175920,30604071	0	0	0	0	0	-0.26219	0	0		BC020731	FCN3	8547	FCNH|HAKA1|MGC22543	ficolin (collagen/fibrinogen domain containing) 3 (Hakata antigen)
chr1:25175920,30604071	0	0	0	0	0	-0.26219	0	0		NM_207397	CD164L2	388611	UNQ6122	CD164 sialomucin-like 2
chr1:25175920,30604071	0	0	0	0	0	-0.26219	0	0		BC032702	GPR3	2827	ACCA	G protein-coupled receptor 3
chr1:25175920,30604071	0	0	0	0	0	-0.26219	0	0		NM_005281	GPR3	2827	ACCA	G protein-coupled receptor 3
chr1:25175920,30604071	0	0	0	0	0	-0.26219	0	0		BC050093	N/A	N/A	N/A	Homo sapiens cDNA clone MGC:48503 IMAGE:5296257, complete cds.
chr1:25175920,30604071	0	0	0	0	0	-0.26219	0	0		BC040943	WASF2	10163	SCAR2|WAVE2|dJ393P12.2	WAS protein family, member 2
chr1:25175920,30604071	0	0	0	0	0	-0.26219	0	0		NM_006990	WASF2	10163	SCAR2|WAVE2|dJ393P12.2	WAS protein family, member 2
chr1:25175920,30604071	0	0	0	0	0	-0.26219	0	0		BC014394	AHDC1	27245	CL23945|DJ159A19.3|RP1-159A19.1	AT hook, DNA binding motif, containing 1
chr1:25175920,30604071	0	0	0	0	0	-0.26219	0	0		AK125431	AHDC1	27245	CL23945|DJ159A19.3|RP1-159A19.1	AT hook, DNA binding motif, containing 1
chr1:25175920,30604071	0	0	0	0	0	-0.26219	0	0		NM_001029882	AHDC1	27245	CL23945|DJ159A19.3|RP1-159A19.1	AT hook, DNA binding motif, containing 1
chr1:25175920,30604071	0	0	0	0	0	-0.26219	0	0		NM_005248	FGR	2268	FLJ43153|SRC2|c-fgr|p55c-fgr	Gardner-Rasheed feline sarcoma viral (v-fgr) oncogene homolog
chr1:25175920,30604071	0	0	0	0	0	-0.26219	0	0		BC064382	FGR	2268	FLJ43153|SRC2|c-fgr|p55c-fgr	Gardner-Rasheed feline sarcoma viral (v-fgr) oncogene homolog
chr1:25175920,30604071	0	0	0	0	0	-0.26219	0	0		XM_933741	LOC646591	646591	-	hypothetical protein LOC646591
chr1:25175920,30604071	0	0	0	0	0	-0.26219	0	0		BC011601	G1P3	2537	6-16|IFI616	interferon, alpha-inducible protein (clone IFI-6-16)
chr1:25175920,30604071	0	0	0	0	0	-0.26219	0	0		BC015603	G1P3	2537	6-16|IFI616	interferon, alpha-inducible protein (clone IFI-6-16)
chr1:25175920,30604071	0	0	0	0	0	-0.26219	0	0		NM_002038	G1P3	2537	6-16|IFI616	interferon, alpha-inducible protein (clone IFI-6-16)
chr1:25175920,30604071	0	0	0	0	0	-0.26219	0	0		NM_022872	G1P3	2537	6-16|IFI616	interferon, alpha-inducible protein (clone IFI-6-16)
chr1:25175920,30604071	0	0	0	0	0	-0.26219	0	0		NM_022873	G1P3	2537	6-16|IFI616	interferon, alpha-inducible protein (clone IFI-6-16)
chr1:25175920,30604071	0	0	0	0	0	-0.26219	0	0		BC025768	FAM76A	199870	MGC34648|RP3-426I6.1	family with sequence similarity 76, member A
chr1:25175920,30604071	0	0	0	0	0	-0.26219	0	0		NM_152660	FAM76A	199870	MGC34648|RP3-426I6.1	family with sequence similarity 76, member A
chr1:25175920,30604071	0	0	0	0	0	-0.26219	0	0		AK098318	FAM76A	199870	MGC34648|RP3-426I6.1	family with sequence similarity 76, member A
chr1:25175920,30604071	0	0	0	0	0	-0.26219	0	0		BC046999	STX12	23673	MGC51957|STX13|STX14	syntaxin 12
chr1:25175920,30604071	0	0	0	0	0	-0.26219	0	0		NM_177424	STX12	23673	MGC51957|STX13|STX14	syntaxin 12
chr1:25175920,30604071	0	0	0	0	0	-0.26219	0	0		BC013360	PPP1R8	5511	ARD-1|ARD1|NIPP-1|NIPP1|PRO2047	protein phosphatase 1, regulatory (inhibitor) subunit 8
chr1:25175920,30604071	0	0	0	0	0	-0.26219	0	0		BC093017	PPP1R8	5511	ARD-1|ARD1|NIPP-1|NIPP1|PRO2047	protein phosphatase 1, regulatory (inhibitor) subunit 8
chr1:25175920,30604071	0	0	0	0	0	-0.26219	0	0		NM_002713	PPP1R8	5511	ARD-1|ARD1|NIPP-1|NIPP1|PRO2047	protein phosphatase 1, regulatory (inhibitor) subunit 8
chr1:25175920,30604071	0	0	0	0	0	-0.26219	0	0		NM_014110	PPP1R8	5511	ARD-1|ARD1|NIPP-1|NIPP1|PRO2047	protein phosphatase 1, regulatory (inhibitor) subunit 8
chr1:25175920,30604071	0	0	0	0	0	-0.26219	0	0		NM_138558	PPP1R8	5511	ARD-1|ARD1|NIPP-1|NIPP1|PRO2047	protein phosphatase 1, regulatory (inhibitor) subunit 8
chr1:25175920,30604071	0	0	0	0	0	-0.26219	0	0		BC081568	C1orf38	9473	ICB-1	chromosome 1 open reading frame 38
chr1:25175920,30604071	0	0	0	0	0	-0.26219	0	0		NM_004848	C1orf38	9473	ICB-1	chromosome 1 open reading frame 38
chr1:25175920,30604071	0	0	0	0	0	-0.26219	0	0		AK094833	C1orf38	9473	ICB-1	chromosome 1 open reading frame 38
chr1:25175920,30604071	0	0	0	0	0	-0.26219	0	0		BC031655	C1orf38	9473	ICB-1	chromosome 1 open reading frame 38
chr1:25175920,30604071	0	0	0	0	0	-0.26219	0	0		NM_001039477	C1orf38	9473	ICB-1	chromosome 1 open reading frame 38
chr1:25175920,30604071	0	0	0	0	0	-0.26219	0	0		BC001630	RPA2	6118	REPA2|RPA32	replication protein A2, 32kDa
chr1:25175920,30604071	0	0	0	0	0	-0.26219	0	0		BC012157	RPA2	6118	REPA2|RPA32	replication protein A2, 32kDa
chr1:25175920,30604071	0	0	0	0	0	-0.26219	0	0		CR612693	RPA2	6118	REPA2|RPA32	replication protein A2, 32kDa
chr1:25175920,30604071	0	0	0	0	0	-0.26219	0	0		NM_002946	RPA2	6118	REPA2|RPA32	replication protein A2, 32kDa
chr1:25175920,30604071	0	0	0	0	0	-0.26219	0	0		BC021257	RPA2	6118	REPA2|RPA32	replication protein A2, 32kDa
chr1:25175920,30604071	0	0	0	0	0	-0.26219	0	0		BC014444	SMPDL3B	27293	ASML3B	sphingomyelin phosphodiesterase, acid-like 3B
chr1:25175920,30604071	0	0	0	0	0	-0.26219	0	0		NM_001009568	SMPDL3B	27293	ASML3B	sphingomyelin phosphodiesterase, acid-like 3B
chr1:25175920,30604071	0	0	0	0	0	-0.26219	0	0		NM_014474	SMPDL3B	27293	ASML3B	sphingomyelin phosphodiesterase, acid-like 3B
chr1:25175920,30604071	0	0	0	0	0	-0.26219	0	0		NM_018053	XKR8	55113	FLJ10307|RP11-460I13.3|XRG8	XK, Kell blood group complex subunit-related family, member 8
chr1:25175920,30604071	0	0	0	0	0	-0.26219	0	0		BC028564	XKR8	55113	FLJ10307|RP11-460I13.3|XRG8	XK, Kell blood group complex subunit-related family, member 8
chr1:25175920,30604071	0	0	0	0	0	-0.26219	0	0		BC041667	EYA3	2140	DKFZp686C132	eyes absent homolog 3 (Drosophila)
chr1:25175920,30604071	0	0	0	0	0	-0.26219	0	0		BX648945	EYA3	2140	DKFZp686C132	eyes absent homolog 3 (Drosophila)
chr1:25175920,30604071	0	0	0	0	0	-0.26219	0	0		NM_001990	EYA3	2140	DKFZp686C132	eyes absent homolog 3 (Drosophila)
chr1:25175920,30604071	0	0	0	0	0	-0.26219	0	0		NM_172098	EYA3	2140	DKFZp686C132	eyes absent homolog 3 (Drosophila)
chr1:25175920,30604071	0	0	0	0	0	-0.26219	0	0		XM_934795	LOC653566	653566	-	similar to Signal peptidase complex subunit 2 (Microsomal signal peptidase 25 kDa subunit) (SPase 25 kDa subunit)
chr1:25175920,30604071	0	0	0	0	0	-0.26219	0	0		XM_934796	LOC653566	653566	-	similar to Signal peptidase complex subunit 2 (Microsomal signal peptidase 25 kDa subunit) (SPase 25 kDa subunit)
chr1:25175920,30604071	0	0	0	0	0	-0.26219	0	0		XM_930430	LOC653566	653566	-	similar to Signal peptidase complex subunit 2 (Microsomal signal peptidase 25 kDa subunit) (SPase 25 kDa subunit)
chr1:25175920,30604071	0	0	0	0	0	-0.26219	0	0		XM_934797	LOC653566	653566	-	similar to Signal peptidase complex subunit 2 (Microsomal signal peptidase 25 kDa subunit) (SPase 25 kDa subunit)
chr1:25175920,30604071	0	0	0	0	0	-0.26219	0	0		NM_000952	PTAFR	5724	PAFR	platelet-activating factor receptor
chr1:25175920,30604071	0	0	0	0	0	-0.26219	0	0		BC063000	PTAFR	5724	PAFR	platelet-activating factor receptor
chr1:25175920,30604071	0	0	0	0	0	-0.26219	0	0		S52624	PTAFR	5724	PAFR	platelet-activating factor receptor
chr1:25175920,30604071	0	0	0	0	0	-0.26219	0	0		BC033159	DNAJC8	22826	HSPC331|SPF31	DnaJ (Hsp40) homolog, subfamily C, member 8
chr1:25175920,30604071	0	0	0	0	0	-0.26219	0	0		NM_014280	DNAJC8	22826	HSPC331|SPF31	DnaJ (Hsp40) homolog, subfamily C, member 8
chr1:25175920,30604071	0	0	0	0	0	-0.26219	0	0		BC009677	ATPIF1	93974	ATPI|ATPIP|IP|MGC1167|MGC8898	ATPase inhibitory factor 1
chr1:25175920,30604071	0	0	0	0	0	-0.26219	0	0		BC004955	ATPIF1	93974	ATPI|ATPIP|IP|MGC1167|MGC8898	ATPase inhibitory factor 1
chr1:25175920,30604071	0	0	0	0	0	-0.26219	0	0		NM_016311	ATPIF1	93974	ATPI|ATPIP|IP|MGC1167|MGC8898	ATPase inhibitory factor 1
chr1:25175920,30604071	0	0	0	0	0	-0.26219	0	0		NM_178190	ATPIF1	93974	ATPI|ATPIP|IP|MGC1167|MGC8898	ATPase inhibitory factor 1
chr1:25175920,30604071	0	0	0	0	0	-0.26219	0	0		NM_178191	ATPIF1	93974	ATPI|ATPIP|IP|MGC1167|MGC8898	ATPase inhibitory factor 1
chr1:25175920,30604071	0	0	0	0	0	-0.26219	0	0		BC013304	SESN2	83667	DKFZp761M0212|DKFZp761M02121|HI95|SES2|SEST2	sestrin 2
chr1:25175920,30604071	0	0	0	0	0	-0.26219	0	0		BC033719	SESN2	83667	DKFZp761M0212|DKFZp761M02121|HI95|SES2|SEST2	sestrin 2
chr1:25175920,30604071	0	0	0	0	0	-0.26219	0	0		NM_031459	SESN2	83667	DKFZp761M0212|DKFZp761M02121|HI95|SES2|SEST2	sestrin 2
chr1:25175920,30604071	0	0	0	0	0	-0.26219	0	0		NM_017638	MED18	54797	FLJ20045|p28b	mediator of RNA polymerase II transcription, subunit 18 homolog (S. cerevisiae)
chr1:25175920,30604071	0	0	0	0	0	-0.26219	0	0		BC002694	MED18	54797	FLJ20045|p28b	mediator of RNA polymerase II transcription, subunit 18 homolog (S. cerevisiae)
chr1:25175920,30604071	0	0	0	0	0	-0.26219	0	0		BC068508	PHACTR4	65979	DKFZp686L07205|FLJ13171|RP11-442N24__A.1	phosphatase and actin regulator 4
chr1:25175920,30604071	0	0	0	0	0	-0.26219	0	0		BC029266	PHACTR4	65979	DKFZp686L07205|FLJ13171|RP11-442N24__A.1	phosphatase and actin regulator 4
chr1:25175920,30604071	0	0	0	0	0	-0.26219	0	0		BC021247	PHACTR4	65979	DKFZp686L07205|FLJ13171|RP11-442N24__A.1	phosphatase and actin regulator 4
chr1:25175920,30604071	0	0	0	0	0	-0.26219	0	0		NM_023923	PHACTR4	65979	DKFZp686L07205|FLJ13171|RP11-442N24__A.1	phosphatase and actin regulator 4
chr1:25175920,30604071	0	0	0	0	0	-0.26219	0	0		BC069198	RCC1	1104	CHC1|RCC1-I	regulator of chromosome condensation 1
chr1:25175920,30604071	0	0	0	0	0	-0.26219	0	0		BC036903	RCC1	1104	CHC1|RCC1-I	regulator of chromosome condensation 1
chr1:25175920,30604071	0	0	0	0	0	-0.26219	0	0		BC010067	RCC1	1104	CHC1|RCC1-I	regulator of chromosome condensation 1
chr1:25175920,30604071	0	0	0	0	0	-0.26219	0	0		BC007300	RCC1	1104	CHC1|RCC1-I	regulator of chromosome condensation 1
chr1:25175920,30604071	0	0	0	0	0	-0.26219	0	0		NM_001269	RCC1	1104	CHC1|RCC1-I	regulator of chromosome condensation 1
chr1:25175920,30604071	0	0	0	0	0	-0.26219	0	0		BC039879	TRSPAP1	54952	FLJ20503|PRO1902|RP4-669K10.4|SECP43	tRNA selenocysteine associated protein 1
chr1:25175920,30604071	0	0	0	0	0	-0.26219	0	0		BC000680	TRSPAP1	54952	FLJ20503|PRO1902|RP4-669K10.4|SECP43	tRNA selenocysteine associated protein 1
chr1:25175920,30604071	0	0	0	0	0	-0.26219	0	0		NM_017846	TRSPAP1	54952	FLJ20503|PRO1902|RP4-669K10.4|SECP43	tRNA selenocysteine associated protein 1
chr1:25175920,30604071	0	0	0	0	0	-0.26219	0	0		XM_378848	C1orf79	85028	RP4-669K10.5	chromosome 1 open reading frame 79
chr1:25175920,30604071	0	0	0	0	0	-0.26219	0	0		XM_934811	C1orf79	85028	RP4-669K10.5	chromosome 1 open reading frame 79
chr1:25175920,30604071	0	0	0	0	0	-0.26219	0	0		XM_934810	C1orf79	85028	RP4-669K10.5	chromosome 1 open reading frame 79
chr1:25175920,30604071	0	0	0	0	0	-0.26219	0	0		XM_934809	C1orf79	85028	RP4-669K10.5	chromosome 1 open reading frame 79
chr1:25175920,30604071	0	0	0	0	0	-0.26219	0	0		XM_930434	C1orf79	85028	RP4-669K10.5	chromosome 1 open reading frame 79
chr1:25175920,30604071	0	0	0	0	0	-0.26219	0	0		BC022205	C1orf79	85028	RP4-669K10.5	chromosome 1 open reading frame 79
chr1:25175920,30604071	0	0	0	0	0	-0.26219	0	0		BC033175	RAB42	115273	MGC45806|RP4-669K10.6	RAB42, member RAS homolog family
chr1:25175920,30604071	0	0	0	0	0	-0.26219	0	0		NM_152304	RAB42	115273	MGC45806|RP4-669K10.6	RAB42, member RAS homolog family
chr1:25175920,30604071	0	0	0	0	0	-0.26219	0	0		BC011986	TAF12	6883	TAF2J|TAFII20	TAF12 RNA polymerase II, TATA box binding protein (TBP)-associated factor, 20kDa
chr1:25175920,30604071	0	0	0	0	0	-0.26219	0	0		NM_005644	TAF12	6883	TAF2J|TAFII20	TAF12 RNA polymerase II, TATA box binding protein (TBP)-associated factor, 20kDa
chr1:25175920,30604071	0	0	0	0	0	-0.26219	0	0		NM_006582	GMEB1	10691	P96PIF|PIF96	glucocorticoid modulatory element binding protein 1
chr1:25175920,30604071	0	0	0	0	0	-0.26219	0	0		BC001473	GMEB1	10691	P96PIF|PIF96	glucocorticoid modulatory element binding protein 1
chr1:25175920,30604071	0	0	0	0	0	-0.26219	0	0		NM_024482	GMEB1	10691	P96PIF|PIF96	glucocorticoid modulatory element binding protein 1
chr1:25175920,30604071	0	0	0	0	0	-0.26219	0	0		BC002559	YTHDF2	51441	HGRG8|NY-REN-2	YTH domain family, member 2
chr1:25175920,30604071	0	0	0	0	0	-0.26219	0	0		CR595878	YTHDF2	51441	HGRG8|NY-REN-2	YTH domain family, member 2
chr1:25175920,30604071	0	0	0	0	0	-0.26219	0	0		NM_016258	YTHDF2	51441	HGRG8|NY-REN-2	YTH domain family, member 2
chr1:25175920,30604071	0	0	0	0	0	-0.26219	0	0		NM_000911	OPRD1	4985	OPRD	opioid receptor, delta 1
chr1:25175920,30604071	0	0	0	0	0	-0.26219	0	0		BC039079	EPB41	2035	4.1R|EL1|HE	erythrocyte membrane protein band 4.1 (elliptocytosis 1, RH-linked)
chr1:25175920,30604071	0	0	0	0	0	-0.26219	0	0		BC096105	EPB41	2035	4.1R|EL1|HE	erythrocyte membrane protein band 4.1 (elliptocytosis 1, RH-linked)
chr1:25175920,30604071	0	0	0	0	0	-0.26219	0	0		AB209649	EPB41	2035	4.1R|EL1|HE	erythrocyte membrane protein band 4.1 (elliptocytosis 1, RH-linked)
chr1:25175920,30604071	0	0	0	0	0	-0.26219	0	0		NM_004437	EPB41	2035	4.1R|EL1|HE	erythrocyte membrane protein band 4.1 (elliptocytosis 1, RH-linked)
chr1:25175920,30604071	0	0	0	0	0	-0.26219	0	0		NM_203342	EPB41	2035	4.1R|EL1|HE	erythrocyte membrane protein band 4.1 (elliptocytosis 1, RH-linked)
chr1:25175920,30604071	0	0	0	0	0	-0.26219	0	0		NM_203343	EPB41	2035	4.1R|EL1|HE	erythrocyte membrane protein band 4.1 (elliptocytosis 1, RH-linked)
chr1:25175920,30604071	0	0	0	0	0	-0.26219	0	0		NM_001003682	TTMB	399474	MGC102864|MGC90489	TTMB protein
chr1:25175920,30604071	0	0	0	0	0	-0.26219	0	0		BC110336	TTMB	399474	MGC102864|MGC90489	TTMB protein
chr1:25175920,30604071	0	0	0	0	0	-0.26219	0	0		BC082989	TTMB	399474	MGC102864|MGC90489	TTMB protein
chr1:25175920,30604071	0	0	0	0	0	-0.26219	0	0		NM_005626	SFRS4	6429	SRP75	splicing factor, arginine/serine-rich 4
chr1:25175920,30604071	0	0	0	0	0	-0.26219	0	0		BC002781	SFRS4	6429	SRP75	splicing factor, arginine/serine-rich 4
chr1:25175920,30604071	0	0	0	0	0	-0.26219	0	0		BC001419	MECR	51102	CGI-63|NRBF1	mitochondrial trans-2-enoyl-CoA reductase
chr1:25175920,30604071	0	0	0	0	0	-0.26219	0	0		NM_001024732	MECR	51102	CGI-63|NRBF1	mitochondrial trans-2-enoyl-CoA reductase
chr1:25175920,30604071	0	0	0	0	0	-0.26219	0	0		NM_016011	MECR	51102	CGI-63|NRBF1	mitochondrial trans-2-enoyl-CoA reductase
chr1:25175920,30604071	0	0	0	0	0	-0.26219	0	0		NM_005704	PTPRU	10076	FLJ37530|FMI|GLEPP1|PCP-2|PTP|PTP-J|PTP-PI|PTPPSI|PTPRO|PTPU2|R-PTP-PSI|hPTP-J	protein tyrosine phosphatase, receptor type, U
chr1:25175920,30604071	0	0	0	0	0	-0.26219	0	0		NM_133177	PTPRU	10076	FLJ37530|FMI|GLEPP1|PCP-2|PTP|PTP-J|PTP-PI|PTPPSI|PTPRO|PTPU2|R-PTP-PSI|hPTP-J	protein tyrosine phosphatase, receptor type, U
chr1:25175920,30604071	0	0	0	0	0	-0.26219	0	0		NM_133178	PTPRU	10076	FLJ37530|FMI|GLEPP1|PCP-2|PTP|PTP-J|PTP-PI|PTPPSI|PTPRO|PTPU2|R-PTP-PSI|hPTP-J	protein tyrosine phosphatase, receptor type, U
chr1:25175920,30604071	0	0	0	0	0	-0.26219	0	0		XM_372775	LOC391025	391025	-	similar to protein tyrosine phosphatase, receptor type, U isoform 2 precursor
chr1:47487252,47606905	0	0	0	0	0	-0.43665	0	0	p33
chr1:47487252,47606905	0	0	0	0	0	-0.43665	0	0		CR749851	STIL	6491	DKFZp686O09161|SIL	SCL/TAL1 interrupting locus
chr1:47487252,47606905	0	0	0	0	0	-0.43665	0	0		NM_003035	STIL	6491	DKFZp686O09161|SIL	SCL/TAL1 interrupting locus
chr1:47487252,47606905	0	0	0	0	0	-0.43665	0	0		NM_016308	CMPK	51727	RP11-511I2.1|UMP-CMPK|UMPK	cytidylate kinase
chr1:47487252,47606905	0	0	0	0	0	-0.43665	0	0		BC014961	CMPK	51727	RP11-511I2.1|UMP-CMPK|UMPK	cytidylate kinase
chr1:82972291,92102788	0	0	0	-0.29016	0	0	0	0	p31.1|p22.3|p22.2|p22.1
chr1:82972291,92102788	0	0	0	-0.29016	0	0	0	0		AK026686	TTLL7	79739	FLJ23033|FLJ36855|RP5-836J3.2	tubulin tyrosine ligase-like family, member 7
chr1:82972291,92102788	0	0	0	-0.29016	0	0	0	0		AK128604	TTLL7	79739	FLJ23033|FLJ36855|RP5-836J3.2	tubulin tyrosine ligase-like family, member 7
chr1:82972291,92102788	0	0	0	-0.29016	0	0	0	0		AY170843	TTLL7	79739	FLJ23033|FLJ36855|RP5-836J3.2	tubulin tyrosine ligase-like family, member 7
chr1:82972291,92102788	0	0	0	-0.29016	0	0	0	0		AK126792	TTLL7	79739	FLJ23033|FLJ36855|RP5-836J3.2	tubulin tyrosine ligase-like family, member 7
chr1:82972291,92102788	0	0	0	-0.29016	0	0	0	0		BC048970	TTLL7	79739	FLJ23033|FLJ36855|RP5-836J3.2	tubulin tyrosine ligase-like family, member 7
chr1:82972291,92102788	0	0	0	-0.29016	0	0	0	0		BC032829	TTLL7	79739	FLJ23033|FLJ36855|RP5-836J3.2	tubulin tyrosine ligase-like family, member 7
chr1:82972291,92102788	0	0	0	-0.29016	0	0	0	0		NM_024686	TTLL7	79739	FLJ23033|FLJ36855|RP5-836J3.2	tubulin tyrosine ligase-like family, member 7
chr1:82972291,92102788	0	0	0	-0.29016	0	0	0	0		BC060878	TTLL7	79739	FLJ23033|FLJ36855|RP5-836J3.2	tubulin tyrosine ligase-like family, member 7
chr1:82972291,92102788	0	0	0	-0.29016	0	0	0	0		BC028350	TTLL7	79739	FLJ23033|FLJ36855|RP5-836J3.2	tubulin tyrosine ligase-like family, member 7
chr1:82972291,92102788	0	0	0	-0.29016	0	0	0	0		BX647515	PRKACB	5567	DKFZp781I2452|MGC41879|MGC9320|PKACB	protein kinase, cAMP-dependent, catalytic, beta
chr1:82972291,92102788	0	0	0	-0.29016	0	0	0	0		NM_207578	PRKACB	5567	DKFZp781I2452|MGC41879|MGC9320|PKACB	protein kinase, cAMP-dependent, catalytic, beta
chr1:82972291,92102788	0	0	0	-0.29016	0	0	0	0		BC016285	PRKACB	5567	DKFZp781I2452|MGC41879|MGC9320|PKACB	protein kinase, cAMP-dependent, catalytic, beta
chr1:82972291,92102788	0	0	0	-0.29016	0	0	0	0		AK091420	PRKACB	5567	DKFZp781I2452|MGC41879|MGC9320|PKACB	protein kinase, cAMP-dependent, catalytic, beta
chr1:82972291,92102788	0	0	0	-0.29016	0	0	0	0		CR936631	PRKACB	5567	DKFZp781I2452|MGC41879|MGC9320|PKACB	protein kinase, cAMP-dependent, catalytic, beta
chr1:82972291,92102788	0	0	0	-0.29016	0	0	0	0		AB209189	PRKACB	5567	DKFZp781I2452|MGC41879|MGC9320|PKACB	protein kinase, cAMP-dependent, catalytic, beta
chr1:82972291,92102788	0	0	0	-0.29016	0	0	0	0		NM_002731	PRKACB	5567	DKFZp781I2452|MGC41879|MGC9320|PKACB	protein kinase, cAMP-dependent, catalytic, beta
chr1:82972291,92102788	0	0	0	-0.29016	0	0	0	0		NM_182948	PRKACB	5567	DKFZp781I2452|MGC41879|MGC9320|PKACB	protein kinase, cAMP-dependent, catalytic, beta
chr1:82972291,92102788	0	0	0	-0.29016	0	0	0	0		AY047582	N/A	N/A	N/A	Homo sapiens neural precursor cell expressed developmentally down-regulated protein 8 (NEDD8) mRNA, complete cds.
chr1:82972291,92102788	0	0	0	-0.29016	0	0	0	0		XM_929535	LOC646598	646598	-	hypothetical protein LOC646598
chr1:82972291,92102788	0	0	0	-0.29016	0	0	0	0		AY604569	N/A	N/A	N/A	Homo sapiens HSD-41 mRNA, complete cds.
chr1:82972291,92102788	0	0	0	-0.29016	0	0	0	0		AY604570	N/A	N/A	N/A	Homo sapiens HSD-42 mRNA, complete cds.
chr1:82972291,92102788	0	0	0	-0.29016	0	0	0	0		NM_001010971	SAMD13	148418	RP11-376N17.1	sterile alpha motif domain containing 13
chr1:82972291,92102788	0	0	0	-0.29016	0	0	0	0		AF274571	DNASE2B	58511	DLAD	deoxyribonuclease II beta
chr1:82972291,92102788	0	0	0	-0.29016	0	0	0	0		NM_021233	DNASE2B	58511	DLAD	deoxyribonuclease II beta
chr1:82972291,92102788	0	0	0	-0.29016	0	0	0	0		NM_058248	DNASE2B	58511	DLAD	deoxyribonuclease II beta
chr1:82972291,92102788	0	0	0	-0.29016	0	0	0	0		BC016051	BXDC5	80135	DKFZp761G0415|DKFZp761M0215|FLJ12475|RP11-118B23.1|RPF1	brix domain containing 5
chr1:82972291,92102788	0	0	0	-0.29016	0	0	0	0		NM_025065	BXDC5	80135	DKFZp761G0415|DKFZp761M0215|FLJ12475|RP11-118B23.1|RPF1	brix domain containing 5
chr1:82972291,92102788	0	0	0	-0.29016	0	0	0	0		BC003563	GNG5	2787	-	guanine nucleotide binding protein (G protein), gamma 5
chr1:82972291,92102788	0	0	0	-0.29016	0	0	0	0		NM_005274	GNG5	2787	-	guanine nucleotide binding protein (G protein), gamma 5
chr1:82972291,92102788	0	0	0	-0.29016	0	0	0	0		BC064144	N/A	N/A	N/A	Homo sapiens cDNA clone MGC:75463 IMAGE:30389222, complete cds.
chr1:82972291,92102788	0	0	0	-0.29016	0	0	0	0		NM_022354	SPATA1	64173	SP-2|SPAP1	spermatogenesis associated 1
chr1:82972291,92102788	0	0	0	-0.29016	0	0	0	0		NM_004388	CTBS	1486	CTB	chitobiase, di-N-acetyl-
chr1:82972291,92102788	0	0	0	-0.29016	0	0	0	0		CR602282	CTBS	1486	CTB	chitobiase, di-N-acetyl-
chr1:82972291,92102788	0	0	0	-0.29016	0	0	0	0		BC024007	CTBS	1486	CTB	chitobiase, di-N-acetyl-
chr1:82972291,92102788	0	0	0	-0.29016	0	0	0	0		NM_001033660	C1orf180	439927	FLJ35487	chromosome 1 open reading frame 180
chr1:82972291,92102788	0	0	0	-0.29016	0	0	0	0		BC064389	SSX2IP	117178	ADIP|FLJ10848|KIAA0923|MGC75026	synovial sarcoma, X breakpoint 2 interacting protein
chr1:82972291,92102788	0	0	0	-0.29016	0	0	0	0		BC033637	SSX2IP	117178	ADIP|FLJ10848|KIAA0923|MGC75026	synovial sarcoma, X breakpoint 2 interacting protein
chr1:82972291,92102788	0	0	0	-0.29016	0	0	0	0		NM_014021	SSX2IP	117178	ADIP|FLJ10848|KIAA0923|MGC75026	synovial sarcoma, X breakpoint 2 interacting protein
chr1:82972291,92102788	0	0	0	-0.29016	0	0	0	0		NM_012152	EDG7	23566	Edg-7|GPCR|HOFNH30|LP-A3|LPA3|LPAR3|RP4-678I3	endothelial differentiation, lysophosphatidic acid G-protein-coupled receptor, 7
chr1:82972291,92102788	0	0	0	-0.29016	0	0	0	0		BC104891	MCOLN2	255231	FLJ36691	mucolipin 2
chr1:82972291,92102788	0	0	0	-0.29016	0	0	0	0		NM_153259	MCOLN2	255231	FLJ36691	mucolipin 2
chr1:82972291,92102788	0	0	0	-0.29016	0	0	0	0		BC060765	MCOLN3	55283	FLJ11006|MGC71509	mucolipin 3
chr1:82972291,92102788	0	0	0	-0.29016	0	0	0	0		NM_018298	MCOLN3	55283	FLJ11006|MGC71509	mucolipin 3
chr1:82972291,92102788	0	0	0	-0.29016	0	0	0	0		NM_145172	WDR63	126820	FLJ30067|NYD-SP29|RP11-507C22.2	WD repeat domain 63
chr1:82972291,92102788	0	0	0	-0.29016	0	0	0	0		AK054629	WDR63	126820	FLJ30067|NYD-SP29|RP11-507C22.2	WD repeat domain 63
chr1:82972291,92102788	0	0	0	-0.29016	0	0	0	0		BC040265	WDR63	126820	FLJ30067|NYD-SP29|RP11-507C22.2	WD repeat domain 63
chr1:82972291,92102788	0	0	0	-0.29016	0	0	0	0		XM_086186	SYDE2	84144	FLJ13815|RP11-33E12.1	synapse defective 1, Rho GTPase, homolog 2 (C. elegans)
chr1:82972291,92102788	0	0	0	-0.29016	0	0	0	0		NM_198077	C1orf52	148423	FLJ44982|RP11-234D19.1|gm117	chromosome 1 open reading frame 52
chr1:82972291,92102788	0	0	0	-0.29016	0	0	0	0		AK126929	C1orf52	148423	FLJ44982|RP11-234D19.1|gm117	chromosome 1 open reading frame 52
chr1:82972291,92102788	0	0	0	-0.29016	0	0	0	0		BC053617	BCL10	8915	CARMEN|CIPER|CLAP|c-E10|mE10	B-cell CLL/lymphoma 10
chr1:82972291,92102788	0	0	0	-0.29016	0	0	0	0		NM_003921	BCL10	8915	CARMEN|CIPER|CLAP|c-E10|mE10	B-cell CLL/lymphoma 10
chr1:82972291,92102788	0	0	0	-0.29016	0	0	0	0		XM_933781	LOC646626	646626	-	hypothetical protein LOC646626
chr1:82972291,92102788	0	0	0	-0.29016	0	0	0	0		NM_012137	DDAH1	23576	DDAH|FLJ25539	dimethylarginine dimethylaminohydrolase 1
chr1:82972291,92102788	0	0	0	-0.29016	0	0	0	0		BC033680	DDAH1	23576	DDAH|FLJ25539	dimethylarginine dimethylaminohydrolase 1
chr1:82972291,92102788	0	0	0	-0.29016	0	0	0	0		BX648145	DDAH1	23576	DDAH|FLJ25539	dimethylarginine dimethylaminohydrolase 1
chr1:82972291,92102788	0	0	0	-0.29016	0	0	0	0		BC016952	CYR61	3491	CCN1|GIG1|IGFBP10	cysteine-rich, angiogenic inducer, 61
chr1:82972291,92102788	0	0	0	-0.29016	0	0	0	0		BC009199	CYR61	3491	CCN1|GIG1|IGFBP10	cysteine-rich, angiogenic inducer, 61
chr1:82972291,92102788	0	0	0	-0.29016	0	0	0	0		BC001271	CYR61	3491	CCN1|GIG1|IGFBP10	cysteine-rich, angiogenic inducer, 61
chr1:82972291,92102788	0	0	0	-0.29016	0	0	0	0		NM_001554	CYR61	3491	CCN1|GIG1|IGFBP10	cysteine-rich, angiogenic inducer, 61
chr1:82972291,92102788	0	0	0	-0.29016	0	0	0	0		BC110898	C1orf181	54680	FLJ20729|FLJ20760|MGC131963|NY-BR-75	chromosome 1 open reading frame 181
chr1:82972291,92102788	0	0	0	-0.29016	0	0	0	0		NM_017953	C1orf181	54680	FLJ20729|FLJ20760|MGC131963|NY-BR-75	chromosome 1 open reading frame 181
chr1:82972291,92102788	0	0	0	-0.29016	0	0	0	0		BC026236	C1orf181	54680	FLJ20729|FLJ20760|MGC131963|NY-BR-75	chromosome 1 open reading frame 181
chr1:82972291,92102788	0	0	0	-0.29016	0	0	0	0		NM_152890	COL24A1	255631	-	collagen, type XXIV, alpha 1
chr1:82972291,92102788	0	0	0	-0.29016	0	0	0	0		BC091490	ODF2L	57489	KIAA1229|MGC111060|RP5-977L11.1|dJ977L11.1	outer dense fiber of sperm tails 2-like
chr1:82972291,92102788	0	0	0	-0.29016	0	0	0	0		AB033055	ODF2L	57489	KIAA1229|MGC111060|RP5-977L11.1|dJ977L11.1	outer dense fiber of sperm tails 2-like
chr1:82972291,92102788	0	0	0	-0.29016	0	0	0	0		BC047368	ODF2L	57489	KIAA1229|MGC111060|RP5-977L11.1|dJ977L11.1	outer dense fiber of sperm tails 2-like
chr1:82972291,92102788	0	0	0	-0.29016	0	0	0	0		NM_001007022	ODF2L	57489	KIAA1229|MGC111060|RP5-977L11.1|dJ977L11.1	outer dense fiber of sperm tails 2-like
chr1:82972291,92102788	0	0	0	-0.29016	0	0	0	0		NM_020729	ODF2L	57489	KIAA1229|MGC111060|RP5-977L11.1|dJ977L11.1	outer dense fiber of sperm tails 2-like
chr1:82972291,92102788	0	0	0	-0.29016	0	0	0	0		XM_929597	LOC646655	646655	-	hypothetical protein LOC646655
chr1:82972291,92102788	0	0	0	-0.29016	0	0	0	0		BC041096	CLCA2	9635	CaCC	chloride channel, calcium activated, family member 2
chr1:82972291,92102788	0	0	0	-0.29016	0	0	0	0		NM_006536	CLCA2	9635	CaCC	chloride channel, calcium activated, family member 2
chr1:82972291,92102788	0	0	0	-0.29016	0	0	0	0		NM_001285	CLCA1	1179	CaCC	chloride channel, calcium activated, family member 1
chr1:82972291,92102788	0	0	0	-0.29016	0	0	0	0		AY358470	CLCA4	22802	CaCC|CaCC2	chloride channel, calcium activated, family member 4
chr1:82972291,92102788	0	0	0	-0.29016	0	0	0	0		NM_012128	CLCA4	22802	CaCC|CaCC2	chloride channel, calcium activated, family member 4
chr1:82972291,92102788	0	0	0	-0.29016	0	0	0	0		NM_004921	CLCA3	9629	-	chloride channel, calcium activated, family member 3
chr1:82972291,92102788	0	0	0	-0.29016	0	0	0	0		AF263293	SH3GLB1	51100	Bif-1|CGI-61|KIAA0491|dJ612B15.2	SH3-domain GRB2-like endophilin B1
chr1:82972291,92102788	0	0	0	-0.29016	0	0	0	0		BC007455	SH3GLB1	51100	Bif-1|CGI-61|KIAA0491|dJ612B15.2	SH3-domain GRB2-like endophilin B1
chr1:82972291,92102788	0	0	0	-0.29016	0	0	0	0		AF257318	SH3GLB1	51100	Bif-1|CGI-61|KIAA0491|dJ612B15.2	SH3-domain GRB2-like endophilin B1
chr1:82972291,92102788	0	0	0	-0.29016	0	0	0	0		NM_016009	SH3GLB1	51100	Bif-1|CGI-61|KIAA0491|dJ612B15.2	SH3-domain GRB2-like endophilin B1
chr1:82972291,92102788	0	0	0	-0.29016	0	0	0	0		BC016359	2013-09-15	9403	-	15 kDa selenoprotein
chr1:82972291,92102788	0	0	0	-0.29016	0	0	0	0		BC005294	2013-09-15	9403	-	15 kDa selenoprotein
chr1:82972291,92102788	0	0	0	-0.29016	0	0	0	0		BC021697	2013-09-15	9403	-	15 kDa selenoprotein
chr1:82972291,92102788	0	0	0	-0.29016	0	0	0	0		NM_004261	2013-09-15	9403	-	15 kDa selenoprotein
chr1:82972291,92102788	0	0	0	-0.29016	0	0	0	0		NM_203341	2013-09-15	9403	-	15 kDa selenoprotein
chr1:82972291,92102788	0	0	0	-0.29016	0	0	0	0		BC025990	HS2ST1	9653	FLJ11317|KIAA0448|MGC131986|dJ604K5.2	heparan sulfate 2-O-sulfotransferase 1
chr1:82972291,92102788	0	0	0	-0.29016	0	0	0	0		BC108735	HS2ST1	9653	FLJ11317|KIAA0448|MGC131986|dJ604K5.2	heparan sulfate 2-O-sulfotransferase 1
chr1:82972291,92102788	0	0	0	-0.29016	0	0	0	0		NM_012262	HS2ST1	9653	FLJ11317|KIAA0448|MGC131986|dJ604K5.2	heparan sulfate 2-O-sulfotransferase 1
chr1:82972291,92102788	0	0	0	-0.29016	0	0	0	0		NM_207357	LOC339524	339524	-	hypothetical protein LOC339524
chr1:82972291,92102788	0	0	0	-0.29016	0	0	0	0		BC041867	LOC339524	339524	-	hypothetical protein LOC339524
chr1:82972291,92102788	0	0	0	-0.29016	0	0	0	0		BC017673	LMO4	8543	-	LIM domain only 4
chr1:82972291,92102788	0	0	0	-0.29016	0	0	0	0		BC003600	LMO4	8543	-	LIM domain only 4
chr1:82972291,92102788	0	0	0	-0.29016	0	0	0	0		BC065818	LMO4	8543	-	LIM domain only 4
chr1:82972291,92102788	0	0	0	-0.29016	0	0	0	0		NM_006769	LMO4	8543	-	LIM domain only 4
chr1:82972291,92102788	0	0	0	-0.29016	0	0	0	0		NM_006256	PKN2	5586	MGC71074|PRK2|PRKCL2|PRO2042|Pak-2	protein kinase N2
chr1:82972291,92102788	0	0	0	-0.29016	0	0	0	0		BC062620	PKN2	5586	MGC71074|PRK2|PRKCL2|PRO2042|Pak-2	protein kinase N2
chr1:82972291,92102788	0	0	0	-0.29016	0	0	0	0		BC021000	GTF2B	2959	TF2B|TFIIB	general transcription factor IIB
chr1:82972291,92102788	0	0	0	-0.29016	0	0	0	0		BC020597	GTF2B	2959	TF2B|TFIIB	general transcription factor IIB
chr1:82972291,92102788	0	0	0	-0.29016	0	0	0	0		NM_001514	GTF2B	2959	TF2B|TFIIB	general transcription factor IIB
chr1:82972291,92102788	0	0	0	-0.29016	0	0	0	0		BC000819	RP11-82K18.3	56267	KAT3|RBM1|RP4-531M19.2	kynurenine aminotransferase III
chr1:82972291,92102788	0	0	0	-0.29016	0	0	0	0		AL833593	RP11-82K18.3	56267	KAT3|RBM1|RP4-531M19.2	kynurenine aminotransferase III
chr1:82972291,92102788	0	0	0	-0.29016	0	0	0	0		BC012942	RBMXL1	494115	KAT3	RNA binding motif protein, X-linked-like 1
chr1:82972291,92102788	0	0	0	-0.29016	0	0	0	0		NM_001008661	RP11-82K18.3	56267	KAT3|RBM1|RP4-531M19.2	kynurenine aminotransferase III
chr1:82972291,92102788	0	0	0	-0.29016	0	0	0	0		NM_001008662	RP11-82K18.3	56267	KAT3|RBM1|RP4-531M19.2	kynurenine aminotransferase III
chr1:82972291,92102788	0	0	0	-0.29016	0	0	0	0		NM_019610	RBMXL1	494115	KAT3	RNA binding motif protein, X-linked-like 1
chr1:82972291,92102788	0	0	0	-0.29016	0	0	0	0		BC063819	GBP3	2635	DKFZp686E0974|DKFZp686L15228|FLJ10961	guanylate binding protein 3
chr1:82972291,92102788	0	0	0	-0.29016	0	0	0	0		NM_018284	GBP3	2635	DKFZp686E0974|DKFZp686L15228|FLJ10961	guanylate binding protein 3
chr1:82972291,92102788	0	0	0	-0.29016	0	0	0	0		CR936755	GBP3	2635	DKFZp686E0974|DKFZp686L15228|FLJ10961	guanylate binding protein 3
chr1:82972291,92102788	0	0	0	-0.29016	0	0	0	0		NM_002053	GBP1	2633	-	guanylate binding protein 1, interferon-inducible, 67kDa
chr1:82972291,92102788	0	0	0	-0.29016	0	0	0	0		BC002666	GBP1	2633	-	guanylate binding protein 1, interferon-inducible, 67kDa
chr1:82972291,92102788	0	0	0	-0.29016	0	0	0	0		XM_208234	LOC284672	284672	-	similar to unactive progesterone receptor, 23 kD
chr1:82972291,92102788	0	0	0	-0.29016	0	0	0	0		BC073163	GBP2	2634	-	guanylate binding protein 2, interferon-inducible
chr1:82972291,92102788	0	0	0	-0.29016	0	0	0	0		BC022272	GBP2	2634	-	guanylate binding protein 2, interferon-inducible
chr1:82972291,92102788	0	0	0	-0.29016	0	0	0	0		NM_004120	GBP2	2634	-	guanylate binding protein 2, interferon-inducible
chr1:82972291,92102788	0	0	0	-0.29016	0	0	0	0		NM_207398	GBP7	388646	FLJ38822|GBP4L	guanylate binding protein 7
chr1:82972291,92102788	0	0	0	-0.29016	0	0	0	0		NM_052941	GBP4	115361	Mpa2	guanylate binding protein 4
chr1:82972291,92102788	0	0	0	-0.29016	0	0	0	0		BC070055	GBP4	115361	Mpa2	guanylate binding protein 4
chr1:82972291,92102788	0	0	0	-0.29016	0	0	0	0		NM_052942	GBP5	115362	GBP-5	guanylate binding protein 5
chr1:82972291,92102788	0	0	0	-0.29016	0	0	0	0		BX537949	GBP6	163351	DKFZp686G0786	guanylate binding protein family, member 6
chr1:82972291,92102788	0	0	0	-0.29016	0	0	0	0		NM_198460	GBP6	163351	DKFZp686G0786	guanylate binding protein family, member 6
chr1:82972291,92102788	0	0	0	-0.29016	0	0	0	0		BC030607	LRRC8B	23507	KIAA0231|MGC42220|TA-LRRP	leucine rich repeat containing 8 family, member B
chr1:82972291,92102788	0	0	0	-0.29016	0	0	0	0		BC060782	LRRC8B	23507	KIAA0231|MGC42220|TA-LRRP	leucine rich repeat containing 8 family, member B
chr1:82972291,92102788	0	0	0	-0.29016	0	0	0	0		NM_015350	LRRC8B	23507	KIAA0231|MGC42220|TA-LRRP	leucine rich repeat containing 8 family, member B
chr1:82972291,92102788	0	0	0	-0.29016	0	0	0	0		XM_378874	FLJ27354	400761	-	hypothetical gene supported by AK130864
chr1:82972291,92102788	0	0	0	-0.29016	0	0	0	0		NM_032270	LRRC8C	84230	AD158|DKFZp586J1119|FAD158|MGC138551	leucine rich repeat containing 8 family, member C
chr1:82972291,92102788	0	0	0	-0.29016	0	0	0	0		BC113973	LRRC8C	84230	AD158|DKFZp586J1119|FAD158|MGC138551	leucine rich repeat containing 8 family, member C
chr1:82972291,92102788	0	0	0	-0.29016	0	0	0	0		BC036122	N/A	N/A	N/A	Homo sapiens cDNA clone MGC:33991 IMAGE:5311838, complete cds.
chr1:82972291,92102788	0	0	0	-0.29016	0	0	0	0		BC024159	LRRC8D	55144	FLJ10470|FLJ20403|LRRC5	leucine rich repeat containing 8 family, member D
chr1:82972291,92102788	0	0	0	-0.29016	0	0	0	0		NM_018103	LRRC8D	55144	FLJ10470|FLJ20403|LRRC5	leucine rich repeat containing 8 family, member D
chr1:82972291,92102788	0	0	0	-0.29016	0	0	0	0		BC009550	LOC492303	492303	-	FAM51A1 pseudogene
chr1:82972291,92102788	0	0	0	-0.29016	0	0	0	0		NM_182975	ZNF326	284695	FLJ20403|MGC61591|ZAN75|Zfp326|dJ871E2.1	zinc finger protein 326
chr1:82972291,92102788	0	0	0	-0.29016	0	0	0	0		BC090866	ZNF326	284695	FLJ20403|MGC61591|ZAN75|Zfp326|dJ871E2.1	zinc finger protein 326
chr1:82972291,92102788	0	0	0	-0.29016	0	0	0	0		NM_182976	ZNF326	284695	FLJ20403|MGC61591|ZAN75|Zfp326|dJ871E2.1	zinc finger protein 326
chr1:82972291,92102788	0	0	0	-0.29016	0	0	0	0		NM_181781	ZNF326	284695	FLJ20403|MGC61591|ZAN75|Zfp326|dJ871E2.1	zinc finger protein 326
chr1:82972291,92102788	0	0	0	-0.29016	0	0	0	0		XM_933910	LOC646763	646763	-	hypothetical protein LOC646763
chr1:82972291,92102788	0	0	0	-0.29016	0	0	0	0		NM_020063	BARHL2	343472	-	BarH-like 2 (Drosophila)
chr1:82972291,92102788	0	0	0	-0.29016	0	0	0	0		XM_378876	LOC149351	149351	-	hypothetical protein LOC149351
chr1:82972291,92102788	0	0	0	-0.29016	0	0	0	0		XM_929730	LOC646780	646780	-	similar to Phosphorylase b kinase alpha regulatory chain, skeletal muscle isoform (Phosphorylase kinase alpha M subunit)
chr1:82972291,92102788	0	0	0	-0.29016	0	0	0	0		AB033047	ZNF644	84146	BM-005|KIAA1221|MGC60165|MGC70410|Zep-2	zinc finger protein 644
chr1:82972291,92102788	0	0	0	-0.29016	0	0	0	0		NM_016620	ZNF644	84146	BM-005|KIAA1221|MGC60165|MGC70410|Zep-2	zinc finger protein 644
chr1:82972291,92102788	0	0	0	-0.29016	0	0	0	0		NM_032186	ZNF644	84146	BM-005|KIAA1221|MGC60165|MGC70410|Zep-2	zinc finger protein 644
chr1:82972291,92102788	0	0	0	-0.29016	0	0	0	0		NM_201269	ZNF644	84146	BM-005|KIAA1221|MGC60165|MGC70410|Zep-2	zinc finger protein 644
chr1:82972291,92102788	0	0	0	-0.29016	0	0	0	0		XM_930517	LOC645931	645931	-	similar to flap structure-specific endonuclease 1
chr1:82972291,92102788	0	0	0	-0.29016	0	0	0	0		BX649037	SEC63D1	374992	FLJ36760|RP11-539G11.1	SEC63 domain containing 1
chr1:82972291,92102788	0	0	0	-0.29016	0	0	0	0		NM_198550	SEC63D1	374992	FLJ36760|RP11-539G11.1	SEC63 domain containing 1
chr1:82972291,92102788	0	0	0	-0.29016	0	0	0	0		NM_001017975	HFM1	164045	FLJ39011|MER3	HFM1, ATP-dependent DNA helicase homolog (S. cerevisiae)
chr1:82972291,92102788	0	0	0	-0.29016	0	0	0	0		BC110526	CDC7	8317	CDC7L1|HsCDC7|Hsk1|MGC117361|MGC126237|MGC126238|huCDC7	CDC7 cell division cycle 7 (S. cerevisiae)
chr1:82972291,92102788	0	0	0	-0.29016	0	0	0	0		BC110527	CDC7	8317	CDC7L1|HsCDC7|Hsk1|MGC117361|MGC126237|MGC126238|huCDC7	CDC7 cell division cycle 7 (S. cerevisiae)
chr1:82972291,92102788	0	0	0	-0.29016	0	0	0	0		BC111044	CDC7	8317	CDC7L1|HsCDC7|Hsk1|MGC117361|MGC126237|MGC126238|huCDC7	CDC7 cell division cycle 7 (S. cerevisiae)
chr1:82972291,92102788	0	0	0	-0.29016	0	0	0	0		NM_003503	CDC7	8317	CDC7L1|HsCDC7|Hsk1|MGC117361|MGC126237|MGC126238|huCDC7	CDC7 cell division cycle 7 (S. cerevisiae)
chr1:82972291,92102788	0	0	0	-0.29016	0	0	0	0		L07594	TGFBR3	7049	-	transforming growth factor, beta receptor III (betaglycan, 300kDa)
chr1:82972291,92102788	0	0	0	-0.29016	0	0	0	0		NM_003243	TGFBR3	7049	-	transforming growth factor, beta receptor III (betaglycan, 300kDa)
chr1:92102788,92258648	0	0	0	-0.29016	0	-0.42281	0	0	p22.1
chr1:92102788,92258648	0	0	0	-0.29016	0	-0.42281	0	0		NM_003243	TGFBR3	7049	-	transforming growth factor, beta receptor III (betaglycan, 300kDa). This locus encodes the transforming growth factor (TGF)-beta type III receptor. The encoded receptor is a membrane proteoglycan that often functions as a co-receptor with other TGF-beta receptor superfamily members. Ectodomain shedding produces soluble TGFBR3, which may inhibit TGFB signaling. Decreased expression of this recepto…
chr1:92102788,92258648	0	0	0	-0.29016	0	-0.42281	0	0		L07594	TGFBR3	7049	-	transforming growth factor, beta receptor III (betaglycan, 300kDa)
chr1:92102788,92258648	0	0	0	-0.29016	0	-0.42281	0	0		NM_207189	BRDT	676	BRD6	bromodomain, testis-specific. BRDT is similar to the RING3 protein family. It possesses 2 bromodomain motifs and a PEST sequence (a cluster of proline, glutamic acid, serine, and threonine residues), characteristic of proteins that undergo rapid intracellular degradation. The bromodomain is found in proteins that regulate transcription. Several transcript variants encoding multiple isoforms have …
chr1:92102788,92258648	0	0	0	-0.29016	0	-0.42281	0	0		NM_001726	BRDT	676	BRD6	bromodomain, testis-specific
chr1:92258648,121048239	0	0	0	-0.29016	0	0	0	0	p22.1|p21.3|p21.2|p21.1|p13.3|p13.2|p13.1|p12|p11.2
chr1:92258648,121048239	0	0	0	-0.29016	0	0	0	0		NM_173567	ABHD7	253152	EPHXRP|FLJ90341	abhydrolase domain containing 7
chr1:92258648,121048239	0	0	0	-0.29016	0	0	0	0		XM_929774	LOC646817	646817	-	similar to SET protein (Phosphatase 2A inhibitor I2PP2A) (I-2PP2A) (Template-activating factor I) (TAF-I) (HLA-DR associated protein II) (PHAPII) (Inhibitor of granzyme A-activated DNase) (IGAAD)
chr1:92258648,121048239	0	0	0	-0.29016	0	0	0	0		AY346333	BTBD8	284697	-	BTB (POZ) domain containing 8
chr1:92258648,121048239	0	0	0	-0.29016	0	0	0	0		BC013922	BTBD8	284697	-	BTB (POZ) domain containing 8
chr1:92258648,121048239	0	0	0	-0.29016	0	0	0	0		NM_183242	BTBD8	284697	-	BTB (POZ) domain containing 8
chr1:92258648,121048239	0	0	0	-0.29016	0	0	0	0		XM_034086	KIAA1107	23285	-	KIAA1107
chr1:92258648,121048239	0	0	0	-0.29016	0	0	0	0		XM_929781	LOC646821	646821	-	similar to cytoplasmic beta-actin
chr1:92258648,121048239	0	0	0	-0.29016	0	0	0	0		NM_001012425	C1orf146	388649	RP11-163M2.4	chromosome 1 open reading frame 146
chr1:92258648,121048239	0	0	0	-0.29016	0	0	0	0		BC001257	GLMN	11146	FAP|FAP48|FAP68|FKBPAP|GLML|GVM|VMGLOM	glomulin, FKBP associated protein
chr1:92258648,121048239	0	0	0	-0.29016	0	0	0	0		NM_007070	GLMN	11146	FAP|FAP48|FAP68|FKBPAP|GLML|GVM|VMGLOM	glomulin, FKBP associated protein
chr1:92258648,121048239	0	0	0	-0.29016	0	0	0	0		NM_053274	GLMN	11146	FAP|FAP48|FAP68|FKBPAP|GLML|GVM|VMGLOM	glomulin, FKBP associated protein
chr1:92258648,121048239	0	0	0	-0.29016	0	0	0	0		BC039014	C1orf82	79871	FLJ13150|RP11-163M2.4	chromosome 1 open reading frame 82
chr1:92258648,121048239	0	0	0	-0.29016	0	0	0	0		BC031070	C1orf82	79871	FLJ13150|RP11-163M2.4	chromosome 1 open reading frame 82
chr1:92258648,121048239	0	0	0	-0.29016	0	0	0	0		NM_024813	C1orf82	79871	FLJ13150|RP11-163M2.4	chromosome 1 open reading frame 82
chr1:92258648,121048239	0	0	0	-0.29016	0	0	0	0		BC074867	GFI1	2672	ZNF163	growth factor independent 1
chr1:92258648,121048239	0	0	0	-0.29016	0	0	0	0		BC032751	GFI1	2672	ZNF163	growth factor independent 1
chr1:92258648,121048239	0	0	0	-0.29016	0	0	0	0		NM_005263	GFI1	2672	ZNF163	growth factor independent 1
chr1:92258648,121048239	0	0	0	-0.29016	0	0	0	0		AB209513	EVI5	7813	NB4S	ecotropic viral integration site 5
chr1:92258648,121048239	0	0	0	-0.29016	0	0	0	0		NM_005665	EVI5	7813	NB4S	ecotropic viral integration site 5
chr1:92258648,121048239	0	0	0	-0.29016	0	0	0	0		BC109370	RPL5	6125	MGC117339|MSTP030	ribosomal protein L5
chr1:92258648,121048239	0	0	0	-0.29016	0	0	0	0		BC001882	RPL5	6125	MGC117339|MSTP030	ribosomal protein L5
chr1:92258648,121048239	0	0	0	-0.29016	0	0	0	0		NM_000969	RPL5	6125	MGC117339|MSTP030	ribosomal protein L5
chr1:92258648,121048239	0	0	0	-0.29016	0	0	0	0		NM_001006605	FAM69A	388650	FLJ23493	family with sequence similarity 69, member A
chr1:92258648,121048239	0	0	0	-0.29016	0	0	0	0		CR600872	N/A	N/A	N/A	full-length cDNA clone CS0DF015YL14 of Fetal brain of Homo sapiens (human).
chr1:92258648,121048239	0	0	0	-0.29016	0	0	0	0		AF086908	MTF2	22823	M96|PCL2|RP5-976O13.1|dJ976O13.2	metal response element binding transcription factor 2
chr1:92258648,121048239	0	0	0	-0.29016	0	0	0	0		AF072814	MTF2	22823	M96|PCL2|RP5-976O13.1|dJ976O13.2	metal response element binding transcription factor 2
chr1:92258648,121048239	0	0	0	-0.29016	0	0	0	0		BC010013	MTF2	22823	M96|PCL2|RP5-976O13.1|dJ976O13.2	metal response element binding transcription factor 2
chr1:92258648,121048239	0	0	0	-0.29016	0	0	0	0		CR599562	MTF2	22823	M96|PCL2|RP5-976O13.1|dJ976O13.2	metal response element binding transcription factor 2
chr1:92258648,121048239	0	0	0	-0.29016	0	0	0	0		NM_007358	MTF2	22823	M96|PCL2|RP5-976O13.1|dJ976O13.2	metal response element binding transcription factor 2
chr1:92258648,121048239	0	0	0	-0.29016	0	0	0	0		BC038511	TMED5	50999	CGI-100	transmembrane emp24 protein transport domain containing 5
chr1:92258648,121048239	0	0	0	-0.29016	0	0	0	0		BC016556	TMED5	50999	CGI-100	transmembrane emp24 protein transport domain containing 5
chr1:92258648,121048239	0	0	0	-0.29016	0	0	0	0		CR601720	TMED5	50999	CGI-100	transmembrane emp24 protein transport domain containing 5
chr1:92258648,121048239	0	0	0	-0.29016	0	0	0	0		BC016365	TMED5	50999	CGI-100	transmembrane emp24 protein transport domain containing 5
chr1:92258648,121048239	0	0	0	-0.29016	0	0	0	0		NM_016040	TMED5	50999	CGI-100	transmembrane emp24 protein transport domain containing 5
chr1:92258648,121048239	0	0	0	-0.29016	0	0	0	0		AK126045	CCDC18	343099	NY-SAR-41|RP4-717I23.1|dJ717I23.1	coiled-coil domain containing 18
chr1:92258648,121048239	0	0	0	-0.29016	0	0	0	0		NM_206886	CCDC18	343099	NY-SAR-41|RP4-717I23.1|dJ717I23.1	coiled-coil domain containing 18
chr1:92258648,121048239	0	0	0	-0.29016	0	0	0	0		XM_933969	LOC646848	646848	-	hypothetical protein LOC646848
chr1:92258648,121048239	0	0	0	-0.29016	0	0	0	0		BC002809	DR1	1810	NC2|NC2-BETA	down-regulator of transcription 1, TBP-binding (negative cofactor 2)
chr1:92258648,121048239	0	0	0	-0.29016	0	0	0	0		BC068553	DR1	1810	NC2|NC2-BETA	down-regulator of transcription 1, TBP-binding (negative cofactor 2)
chr1:92258648,121048239	0	0	0	-0.29016	0	0	0	0		BC035507	DR1	1810	NC2|NC2-BETA	down-regulator of transcription 1, TBP-binding (negative cofactor 2)
chr1:92258648,121048239	0	0	0	-0.29016	0	0	0	0		NM_001938	DR1	1810	NC2|NC2-BETA	down-regulator of transcription 1, TBP-binding (negative cofactor 2)
chr1:92258648,121048239	0	0	0	-0.29016	0	0	0	0		AK000282	FNBP1L	54874	C1orf39|TOCA1	formin binding protein 1-like
chr1:92258648,121048239	0	0	0	-0.29016	0	0	0	0		NM_001024948	FNBP1L	54874	C1orf39|TOCA1	formin binding protein 1-like
chr1:92258648,121048239	0	0	0	-0.29016	0	0	0	0		NM_017737	FNBP1L	54874	C1orf39|TOCA1	formin binding protein 1-like
chr1:92258648,121048239	0	0	0	-0.29016	0	0	0	0		AL833121	BCAR3	8412	KIAA0554|NSP2|SH2D3B	breast cancer anti-estrogen resistance 3
chr1:92258648,121048239	0	0	0	-0.29016	0	0	0	0		BC039895	BCAR3	8412	KIAA0554|NSP2|SH2D3B	breast cancer anti-estrogen resistance 3
chr1:92258648,121048239	0	0	0	-0.29016	0	0	0	0		NM_003567	BCAR3	8412	KIAA0554|NSP2|SH2D3B	breast cancer anti-estrogen resistance 3
chr1:92258648,121048239	0	0	0	-0.29016	0	0	0	0		NM_014597	DNTTIP2	30836	ERBP|HSU15552|LPTS-RP2|RP4-561L24.1|TdIF2	deoxynucleotidyltransferase, terminal, interacting protein 2
chr1:92258648,121048239	0	0	0	-0.29016	0	0	0	0		BC041809	GCLM	2730	GLCLR	glutamate-cysteine ligase, modifier subunit
chr1:92258648,121048239	0	0	0	-0.29016	0	0	0	0		NM_002061	GCLM	2730	GLCLR	glutamate-cysteine ligase, modifier subunit
chr1:92258648,121048239	0	0	0	-0.29016	0	0	0	0		NM_000350	ABCA4	24	ABC10|ABCR|CORD3|DKFZp781N1972|FFM|RMP|RP19|STGD|STGD1	ATP-binding cassette, sub-family A (ABC1), member 4
chr1:92258648,121048239	0	0	0	-0.29016	0	0	0	0		AF000148	ABCA4	24	ABC10|ABCR|CORD3|DKFZp781N1972|FFM|RMP|RP19|STGD|STGD1	ATP-binding cassette, sub-family A (ABC1), member 4
chr1:92258648,121048239	0	0	0	-0.29016	0	0	0	0		AB210040	ABCA4	24	ABC10|ABCR|CORD3|DKFZp781N1972|FFM|RMP|RP19|STGD|STGD1	ATP-binding cassette, sub-family A (ABC1), member 4
chr1:92258648,121048239	0	0	0	-0.29016	0	0	0	0		BC093741	ARHGAP29	9411	PARG1|RP11-255E17.1	Rho GTPase activating protein 29
chr1:92258648,121048239	0	0	0	-0.29016	0	0	0	0		U90920	ARHGAP29	9411	PARG1|RP11-255E17.1	Rho GTPase activating protein 29
chr1:92258648,121048239	0	0	0	-0.29016	0	0	0	0		NM_004815	ARHGAP29	9411	PARG1|RP11-255E17.1	Rho GTPase activating protein 29
chr1:92258648,121048239	0	0	0	-0.29016	0	0	0	0		BC022483	ARHGAP29	9411	PARG1|RP11-255E17.1	Rho GTPase activating protein 29
chr1:92258648,121048239	0	0	0	-0.29016	0	0	0	0		BC009712	ABCD3	5825	ABC43|PMP70|PXMP1	ATP-binding cassette, sub-family D (ALD), member 3
chr1:92258648,121048239	0	0	0	-0.29016	0	0	0	0		NM_002858	ABCD3	5825	ABC43|PMP70|PXMP1	ATP-binding cassette, sub-family D (ALD), member 3
chr1:92258648,121048239	0	0	0	-0.29016	0	0	0	0		BC068509	ABCD3	5825	ABC43|PMP70|PXMP1	ATP-binding cassette, sub-family D (ALD), member 3
chr1:92258648,121048239	0	0	0	-0.29016	0	0	0	0		AF487337	F3	2152	CD142|TF|TFA	coagulation factor III (thromboplastin, tissue factor)
chr1:92258648,121048239	0	0	0	-0.29016	0	0	0	0		NM_001993	F3	2152	CD142|TF|TFA	coagulation factor III (thromboplastin, tissue factor)
chr1:92258648,121048239	0	0	0	-0.29016	0	0	0	0		BC011029	F3	2152	CD142|TF|TFA	coagulation factor III (thromboplastin, tissue factor)
chr1:92258648,121048239	0	0	0	-0.29016	0	0	0	0		BC053877	SLC44A3	126969	CTL3|MGC45474	solute carrier family 44, member 3
chr1:92258648,121048239	0	0	0	-0.29016	0	0	0	0		NM_152369	SLC44A3	126969	CTL3|MGC45474	solute carrier family 44, member 3
chr1:92258648,121048239	0	0	0	-0.29016	0	0	0	0		BC033858	SLC44A3	126969	CTL3|MGC45474	solute carrier family 44, member 3
chr1:92258648,121048239	0	0	0	-0.29016	0	0	0	0		BC025372	CNN3	1266	-	calponin 3, acidic
chr1:92258648,121048239	0	0	0	-0.29016	0	0	0	0		NM_001839	CNN3	1266	-	calponin 3, acidic
chr1:92258648,121048239	0	0	0	-0.29016	0	0	0	0		XM_934027	LOC646896	646896	-	hypothetical protein LOC646896
chr1:92258648,121048239	0	0	0	-0.29016	0	0	0	0		NM_144988	ALG14	199857	MGC19780	asparagine-linked glycosylation 14 homolog (yeast)
chr1:92258648,121048239	0	0	0	-0.29016	0	0	0	0		XM_934031	LOC646902	646902	-	hypothetical protein LOC646902
chr1:92258648,121048239	0	0	0	-0.29016	0	0	0	0		BC108263	TMEM56	148534	FLJ31842|MGC102912	transmembrane protein 56
chr1:92258648,121048239	0	0	0	-0.29016	0	0	0	0		NM_152487	TMEM56	148534	FLJ31842|MGC102912	transmembrane protein 56
chr1:92258648,121048239	0	0	0	-0.29016	0	0	0	0		NM_015485	RWDD3	25950	DKFZP566K023	RWD domain containing 3
chr1:92258648,121048239	0	0	0	-0.29016	0	0	0	0		XM_929877	LOC646914	646914	-	hypothetical protein LOC646914
chr1:92258648,121048239	0	0	0	-0.29016	0	0	0	0		XM_934050	LOC646917	646917	-	hypothetical protein LOC646917
chr1:92258648,121048239	0	0	0	-0.29016	0	0	0	0		XM_934057	LOC646923	646923	-	hypothetical protein LOC646923
chr1:92258648,121048239	0	0	0	-0.29016	0	0	0	0		XM_935274	LOC440595	440595	-	similar to eukaryotic translation elongation factor 1 alpha 2
chr1:92258648,121048239	0	0	0	-0.29016	0	0	0	0		XM_935283	LOC440595	440595	-	similar to eukaryotic translation elongation factor 1 alpha 2
chr1:92258648,121048239	0	0	0	-0.29016	0	0	0	0		XM_935273	LOC440595	440595	-	similar to eukaryotic translation elongation factor 1 alpha 2
chr1:92258648,121048239	0	0	0	-0.29016	0	0	0	0		XM_935276	LOC440595	440595	-	similar to eukaryotic translation elongation factor 1 alpha 2
chr1:92258648,121048239	0	0	0	-0.29016	0	0	0	0		XM_935288	LOC440595	440595	-	similar to eukaryotic translation elongation factor 1 alpha 2
chr1:92258648,121048239	0	0	0	-0.29016	0	0	0	0		XM_935285	LOC440595	440595	-	similar to eukaryotic translation elongation factor 1 alpha 2
chr1:92258648,121048239	0	0	0	-0.29016	0	0	0	0		XM_935292	LOC440595	440595	-	similar to eukaryotic translation elongation factor 1 alpha 2
chr1:92258648,121048239	0	0	0	-0.29016	0	0	0	0		XM_935290	LOC440595	440595	-	similar to eukaryotic translation elongation factor 1 alpha 2
chr1:92258648,121048239	0	0	0	-0.29016	0	0	0	0		XM_935280	LOC440595	440595	-	similar to eukaryotic translation elongation factor 1 alpha 2
chr1:92258648,121048239	0	0	0	-0.29016	0	0	0	0		XM_935287	LOC440595	440595	-	similar to eukaryotic translation elongation factor 1 alpha 2
chr1:92258648,121048239	0	0	0	-0.29016	0	0	0	0		XM_935289	LOC440595	440595	-	similar to eukaryotic translation elongation factor 1 alpha 2
chr1:92258648,121048239	0	0	0	-0.29016	0	0	0	0		XM_935265	LOC440595	440595	-	similar to eukaryotic translation elongation factor 1 alpha 2
chr1:92258648,121048239	0	0	0	-0.29016	0	0	0	0		XM_935269	LOC440595	440595	-	similar to eukaryotic translation elongation factor 1 alpha 2
chr1:92258648,121048239	0	0	0	-0.29016	0	0	0	0		XM_935270	LOC440595	440595	-	similar to eukaryotic translation elongation factor 1 alpha 2
chr1:92258648,121048239	0	0	0	-0.29016	0	0	0	0		XM_935271	LOC440595	440595	-	similar to eukaryotic translation elongation factor 1 alpha 2
chr1:92258648,121048239	0	0	0	-0.29016	0	0	0	0		XM_935263	LOC440595	440595	-	similar to eukaryotic translation elongation factor 1 alpha 2
chr1:92258648,121048239	0	0	0	-0.29016	0	0	0	0		XM_930527	LOC440595	440595	-	similar to eukaryotic translation elongation factor 1 alpha 2
chr1:92258648,121048239	0	0	0	-0.29016	0	0	0	0		XM_935260	LOC440595	440595	-	similar to eukaryotic translation elongation factor 1 alpha 2
chr1:92258648,121048239	0	0	0	-0.29016	0	0	0	0		XM_935266	LOC440595	440595	-	similar to eukaryotic translation elongation factor 1 alpha 2
chr1:92258648,121048239	0	0	0	-0.29016	0	0	0	0		XM_935267	LOC440595	440595	-	similar to eukaryotic translation elongation factor 1 alpha 2
chr1:92258648,121048239	0	0	0	-0.29016	0	0	0	0		XM_935268	LOC440595	440595	-	similar to eukaryotic translation elongation factor 1 alpha 2
chr1:92258648,121048239	0	0	0	-0.29016	0	0	0	0		XM_935281	LOC440595	440595	-	similar to eukaryotic translation elongation factor 1 alpha 2
chr1:92258648,121048239	0	0	0	-0.29016	0	0	0	0		XM_935272	LOC440595	440595	-	similar to eukaryotic translation elongation factor 1 alpha 2
chr1:92258648,121048239	0	0	0	-0.29016	0	0	0	0		XM_496374	LOC440595	440595	-	similar to eukaryotic translation elongation factor 1 alpha 2
chr1:92258648,121048239	0	0	0	-0.29016	0	0	0	0		XM_935278	LOC440595	440595	-	similar to eukaryotic translation elongation factor 1 alpha 2
chr1:92258648,121048239	0	0	0	-0.29016	0	0	0	0		XM_935291	LOC440595	440595	-	similar to eukaryotic translation elongation factor 1 alpha 2
chr1:92258648,121048239	0	0	0	-0.29016	0	0	0	0		XM_935295	LOC653702	653702	-	similar to 60S ribosomal protein L7
chr1:92258648,121048239	0	0	0	-0.29016	0	0	0	0		XM_935293	LOC653702	653702	-	similar to 60S ribosomal protein L7
chr1:92258648,121048239	0	0	0	-0.29016	0	0	0	0		XM_930531	LOC653702	653702	-	similar to 60S ribosomal protein L7
chr1:92258648,121048239	0	0	0	-0.29016	0	0	0	0		AB051233	PTBP2	58155	FLJ34897|MIBP|PTB|PTBLP|brPTB|nPTB|nPTB5|nPTB6|nPTB7|nPTB8	polypyrimidine tract binding protein 2
chr1:92258648,121048239	0	0	0	-0.29016	0	0	0	0		BC016582	PTBP2	58155	FLJ34897|MIBP|PTB|PTBLP|brPTB|nPTB|nPTB5|nPTB6|nPTB7|nPTB8	polypyrimidine tract binding protein 2
chr1:92258648,121048239	0	0	0	-0.29016	0	0	0	0		AF530580	PTBP2	58155	FLJ34897|MIBP|PTB|PTBLP|brPTB|nPTB|nPTB5|nPTB6|nPTB7|nPTB8	polypyrimidine tract binding protein 2
chr1:92258648,121048239	0	0	0	-0.29016	0	0	0	0		AF530581	PTBP2	58155	FLJ34897|MIBP|PTB|PTBLP|brPTB|nPTB|nPTB5|nPTB6|nPTB7|nPTB8	polypyrimidine tract binding protein 2
chr1:92258648,121048239	0	0	0	-0.29016	0	0	0	0		NM_021190	PTBP2	58155	FLJ34897|MIBP|PTB|PTBLP|brPTB|nPTB|nPTB5|nPTB6|nPTB7|nPTB8	polypyrimidine tract binding protein 2
chr1:92258648,121048239	0	0	0	-0.29016	0	0	0	0		BC108742	DPYD	1806	DHP|DPD|MGC132008|MGC70799	dihydropyrimidine dehydrogenase
chr1:92258648,121048239	0	0	0	-0.29016	0	0	0	0		NM_000110	DPYD	1806	DHP|DPD|MGC132008|MGC70799	dihydropyrimidine dehydrogenase
chr1:92258648,121048239	0	0	0	-0.29016	0	0	0	0		NM_001001688	FLJ35409	400765	-	FLJ35409 protein
chr1:92258648,121048239	0	0	0	-0.29016	0	0	0	0		BC010349	SNX7	51375	DKFZP564F052|MGC8717	sorting nexin 7
chr1:92258648,121048239	0	0	0	-0.29016	0	0	0	0		NM_015976	SNX7	51375	DKFZP564F052|MGC8717	sorting nexin 7
chr1:92258648,121048239	0	0	0	-0.29016	0	0	0	0		BC018105	SNX7	51375	DKFZP564F052|MGC8717	sorting nexin 7
chr1:92258648,121048239	0	0	0	-0.29016	0	0	0	0		NM_152238	SNX7	51375	DKFZP564F052|MGC8717	sorting nexin 7
chr1:92258648,121048239	0	0	0	-0.29016	0	0	0	0		NM_001010861	PAP2D	163404	PAP2	phosphatidic acid phosphatase type 2
chr1:92258648,121048239	0	0	0	-0.29016	0	0	0	0		NM_001037317	PAP2D	163404	PAP2	phosphatidic acid phosphatase type 2
chr1:92258648,121048239	0	0	0	-0.29016	0	0	0	0		XM_929917	LOC646952	646952	-	hypothetical protein LOC646952
chr1:92258648,121048239	0	0	0	-0.29016	0	0	0	0		AK056665	N/A	N/A	N/A	Homo sapiens cDNA FLJ32103 fis, clone OCBBF2001210, weakly similar to Cavia porcellus phosphatidic acid phosphatase 2a (PAP2a) mRNA.
chr1:92258648,121048239	0	0	0	-0.29016	0	0	0	0		AB007924	LPPR4	9890	KIAA0455|PHP1|PRG-1|PRG1|RP4-788L13.1	plasticity related gene 1
chr1:92258648,121048239	0	0	0	-0.29016	0	0	0	0		NM_014839	LPPR4	9890	KIAA0455|PHP1|PRG-1|PRG1|RP4-788L13.1	plasticity related gene 1
chr1:92258648,121048239	0	0	0	-0.29016	0	0	0	0		BC012570	PALMD	54873	C1orf11|FLJ20271|PALML	palmdelphin
chr1:92258648,121048239	0	0	0	-0.29016	0	0	0	0		AL390972	PALMD	54873	C1orf11|FLJ20271|PALML	palmdelphin
chr1:92258648,121048239	0	0	0	-0.29016	0	0	0	0		NM_017734	PALMD	54873	C1orf11|FLJ20271|PALML	palmdelphin
chr1:92258648,121048239	0	0	0	-0.29016	0	0	0	0		NM_001013660	FRRS1	391059	SDFR2|SDR2	ferric-chelate reductase 1
chr1:92258648,121048239	0	0	0	-0.29016	0	0	0	0		BC078663	AGL	178	GDE	amylo-1, 6-glucosidase, 4-alpha-glucanotransferase (glycogen debranching enzyme, glycogen storage disease type III)
chr1:92258648,121048239	0	0	0	-0.29016	0	0	0	0		NM_000642	AGL	178	GDE	amylo-1, 6-glucosidase, 4-alpha-glucanotransferase (glycogen debranching enzyme, glycogen storage disease type III)
chr1:92258648,121048239	0	0	0	-0.29016	0	0	0	0		NM_000028	AGL	178	GDE	amylo-1, 6-glucosidase, 4-alpha-glucanotransferase (glycogen debranching enzyme, glycogen storage disease type III)
chr1:92258648,121048239	0	0	0	-0.29016	0	0	0	0		NM_000643	AGL	178	GDE	amylo-1, 6-glucosidase, 4-alpha-glucanotransferase (glycogen debranching enzyme, glycogen storage disease type III)
chr1:92258648,121048239	0	0	0	-0.29016	0	0	0	0		NM_000644	AGL	178	GDE	amylo-1, 6-glucosidase, 4-alpha-glucanotransferase (glycogen debranching enzyme, glycogen storage disease type III)
chr1:92258648,121048239	0	0	0	-0.29016	0	0	0	0		NM_000646	AGL	178	GDE	amylo-1, 6-glucosidase, 4-alpha-glucanotransferase (glycogen debranching enzyme, glycogen storage disease type III)
chr1:92258648,121048239	0	0	0	-0.29016	0	0	0	0		NM_000645	AGL	178	GDE	amylo-1, 6-glucosidase, 4-alpha-glucanotransferase (glycogen debranching enzyme, glycogen storage disease type III)
chr1:92258648,121048239	0	0	0	-0.29016	0	0	0	0		NM_012243	SLC35A3	23443	DKFZp781P1297	solute carrier family 35 (UDP-N-acetylglucosamine (UDP-GlcNAc) transporter), member A3
chr1:92258648,121048239	0	0	0	-0.29016	0	0	0	0		BC005136	SLC35A3	23443	DKFZp781P1297	solute carrier family 35 (UDP-N-acetylglucosamine (UDP-GlcNAc) transporter), member A3
chr1:92258648,121048239	0	0	0	-0.29016	0	0	0	0		CR749816	SLC35A3	23443	DKFZp781P1297	solute carrier family 35 (UDP-N-acetylglucosamine (UDP-GlcNAc) transporter), member A3
chr1:92258648,121048239	0	0	0	-0.29016	0	0	0	0		NM_033055	HIAT1	64645	DKFZP564L0864	hippocampus abundant transcript 1
chr1:92258648,121048239	0	0	0	-0.29016	0	0	0	0		BC101026	SASS6	163786	FLJ22097|MGC119440|SAS-6|SAS6	spindle assembly 6 homolog (C. elegans)
chr1:92258648,121048239	0	0	0	-0.29016	0	0	0	0		NM_194292	SASS6	163786	FLJ22097|MGC119440|SAS-6|SAS6	spindle assembly 6 homolog (C. elegans)
chr1:92258648,121048239	0	0	0	-0.29016	0	0	0	0		AK001149	CCDC76	54482	FLJ10287|FLJ11219	coiled-coil domain containing 76
chr1:92258648,121048239	0	0	0	-0.29016	0	0	0	0		BC075811	CCDC76	54482	FLJ10287|FLJ11219	coiled-coil domain containing 76
chr1:92258648,121048239	0	0	0	-0.29016	0	0	0	0		NM_019083	CCDC76	54482	FLJ10287|FLJ11219	coiled-coil domain containing 76
chr1:92258648,121048239	0	0	0	-0.29016	0	0	0	0		NM_144620	LRRC39	127495	DKFZp313O1122|MGC14816	leucine rich repeat containing 39
chr1:92258648,121048239	0	0	0	-0.29016	0	0	0	0		BC009613	LRRC39	127495	DKFZp313O1122|MGC14816	leucine rich repeat containing 39
chr1:92258648,121048239	0	0	0	-0.29016	0	0	0	0		AL833417	LRRC39	127495	DKFZp313O1122|MGC14816	leucine rich repeat containing 39
chr1:92258648,121048239	0	0	0	-0.29016	0	0	0	0		J03208	DBT	1629	BCATE2|MSUD2	dihydrolipoamide branched chain transacylase E2
chr1:92258648,121048239	0	0	0	-0.29016	0	0	0	0		M19301	DBT	1629	BCATE2|MSUD2	dihydrolipoamide branched chain transacylase E2
chr1:92258648,121048239	0	0	0	-0.29016	0	0	0	0		BC016675	DBT	1629	BCATE2|MSUD2	dihydrolipoamide branched chain transacylase E2
chr1:92258648,121048239	0	0	0	-0.29016	0	0	0	0		NM_001918	DBT	1629	BCATE2|MSUD2	dihydrolipoamide branched chain transacylase E2
chr1:92258648,121048239	0	0	0	-0.29016	0	0	0	0		BC012604	RTCD1	8634	RPC	RNA terminal phosphate cyclase domain 1
chr1:92258648,121048239	0	0	0	-0.29016	0	0	0	0		NM_003729	RTCD1	8634	RPC	RNA terminal phosphate cyclase domain 1
chr1:92258648,121048239	0	0	0	-0.29016	0	0	0	0		XM_929938	LOC646970	646970	-	similar to Keratinocytes-associated transmembrane protein 2 precursor
chr1:92258648,121048239	0	0	0	-0.29016	0	0	0	0		BC093918	CDC14A	8556	Cdc14A1|Cdc14A2|cdc14|hCDC14	CDC14 cell division cycle 14 homolog A (S. cerevisiae)
chr1:92258648,121048239	0	0	0	-0.29016	0	0	0	0		BC093916	CDC14A	8556	Cdc14A1|Cdc14A2|cdc14|hCDC14	CDC14 cell division cycle 14 homolog A (S. cerevisiae)
chr1:92258648,121048239	0	0	0	-0.29016	0	0	0	0		NM_033313	CDC14A	8556	Cdc14A1|Cdc14A2|cdc14|hCDC14	CDC14 cell division cycle 14 homolog A (S. cerevisiae)
chr1:92258648,121048239	0	0	0	-0.29016	0	0	0	0		NM_033312	CDC14A	8556	Cdc14A1|Cdc14A2|cdc14|hCDC14	CDC14 cell division cycle 14 homolog A (S. cerevisiae)
chr1:92258648,121048239	0	0	0	-0.29016	0	0	0	0		BC038979	CDC14A	8556	Cdc14A1|Cdc14A2|cdc14|hCDC14	CDC14 cell division cycle 14 homolog A (S. cerevisiae)
chr1:92258648,121048239	0	0	0	-0.29016	0	0	0	0		NM_003672	CDC14A	8556	Cdc14A1|Cdc14A2|cdc14|hCDC14	CDC14 cell division cycle 14 homolog A (S. cerevisiae)
chr1:92258648,121048239	0	0	0	-0.29016	0	0	0	0		NM_022049	GPR88	54112	STRG	G protein-coupled receptor 88
chr1:92258648,121048239	0	0	0	-0.29016	0	0	0	0		BC068490	VCAM1	7412	CD106|DKFZp779G2333|INCAM-100|MGC99561	vascular cell adhesion molecule 1
chr1:92258648,121048239	0	0	0	-0.29016	0	0	0	0		BC017276	VCAM1	7412	CD106|DKFZp779G2333|INCAM-100|MGC99561	vascular cell adhesion molecule 1
chr1:92258648,121048239	0	0	0	-0.29016	0	0	0	0		NM_001078	VCAM1	7412	CD106|DKFZp779G2333|INCAM-100|MGC99561	vascular cell adhesion molecule 1
chr1:92258648,121048239	0	0	0	-0.29016	0	0	0	0		NM_080682	VCAM1	7412	CD106|DKFZp779G2333|INCAM-100|MGC99561	vascular cell adhesion molecule 1
chr1:92258648,121048239	0	0	0	-0.29016	0	0	0	0		AK096914	EXTL2	2135	EXTR2	exostoses (multiple)-like 2
chr1:92258648,121048239	0	0	0	-0.29016	0	0	0	0		BC036015	EXTL2	2135	EXTR2	exostoses (multiple)-like 2
chr1:92258648,121048239	0	0	0	-0.29016	0	0	0	0		NM_001033025	EXTL2	2135	EXTR2	exostoses (multiple)-like 2
chr1:92258648,121048239	0	0	0	-0.29016	0	0	0	0		NM_001439	EXTL2	2135	EXTR2	exostoses (multiple)-like 2
chr1:92258648,121048239	0	0	0	-0.29016	0	0	0	0		BC045681	EXTL2	2135	EXTR2	exostoses (multiple)-like 2
chr1:92258648,121048239	0	0	0	-0.29016	0	0	0	0		BC064692	SLC30A7	148867	DKFZp686M0368|ZNT7|ZnT-7|ZnTL2	solute carrier family 30 (zinc transporter), member 7
chr1:92258648,121048239	0	0	0	-0.29016	0	0	0	0		NM_133496	SLC30A7	148867	DKFZp686M0368|ZNT7|ZnT-7|ZnTL2	solute carrier family 30 (zinc transporter), member 7
chr1:92258648,121048239	0	0	0	-0.29016	0	0	0	0		AK000146	N/A	N/A	N/A	Homo sapiens cDNA FLJ20139 fis, clone COL07179.
chr1:92258648,121048239	0	0	0	-0.29016	0	0	0	0		CR615163	DPH5	51611	CGI-30	DPH5 homolog (S. cerevisiae)
chr1:92258648,121048239	0	0	0	-0.29016	0	0	0	0		BC053857	DPH5	51611	CGI-30	DPH5 homolog (S. cerevisiae)
chr1:92258648,121048239	0	0	0	-0.29016	0	0	0	0		NM_015958	DPH5	51611	CGI-30	DPH5 homolog (S. cerevisiae)
chr1:92258648,121048239	0	0	0	-0.29016	0	0	0	0		AF248965	DPH5	51611	CGI-30	DPH5 homolog (S. cerevisiae)
chr1:92258648,121048239	0	0	0	-0.29016	0	0	0	0		BC018650	EDG1	1901	CHEDG1|D1S3362|ECGF1|EDG-1|S1PR1	endothelial differentiation, sphingolipid G-protein-coupled receptor, 1
chr1:92258648,121048239	0	0	0	-0.29016	0	0	0	0		NM_001400	EDG1	1901	CHEDG1|D1S3362|ECGF1|EDG-1|S1PR1	endothelial differentiation, sphingolipid G-protein-coupled receptor, 1
chr1:92258648,121048239	0	0	0	-0.29016	0	0	0	0		XM_935353	DKFZP686O1684	646217	DKFZp686O1684	similar to 40S ribosomal protein SA (p40) (34/67 kDa laminin receptor) (Colon carcinoma laminin-binding protein) (NEM/1CHD4) (Multidrug resistance-associated protein MGr1-Ag)
chr1:92258648,121048239	0	0	0	-0.29016	0	0	0	0		XM_930544	DKFZP686O1684	646217	DKFZp686O1684	similar to 40S ribosomal protein SA (p40) (34/67 kDa laminin receptor) (Colon carcinoma laminin-binding protein) (NEM/1CHD4) (Multidrug resistance-associated protein MGr1-Ag)
chr1:92258648,121048239	0	0	0	-0.29016	0	0	0	0		XM_935354	DKFZP686O1684	646217	DKFZp686O1684	similar to 40S ribosomal protein SA (p40) (34/67 kDa laminin receptor) (Colon carcinoma laminin-binding protein) (NEM/1CHD4) (Multidrug resistance-associated protein MGr1-Ag)
chr1:92258648,121048239	0	0	0	-0.29016	0	0	0	0		XM_935355	DKFZP686O1684	646217	DKFZp686O1684	similar to 40S ribosomal protein SA (p40) (34/67 kDa laminin receptor) (Colon carcinoma laminin-binding protein) (NEM/1CHD4) (Multidrug resistance-associated protein MGr1-Ag)
chr1:92258648,121048239	0	0	0	-0.29016	0	0	0	0		XM_935356	DKFZP686O1684	646217	DKFZp686O1684	similar to 40S ribosomal protein SA (p40) (34/67 kDa laminin receptor) (Colon carcinoma laminin-binding protein) (NEM/1CHD4) (Multidrug resistance-associated protein MGr1-Ag)
chr1:92258648,121048239	0	0	0	-0.29016	0	0	0	0		XM_935352	DKFZP686O1684	646217	DKFZp686O1684	similar to 40S ribosomal protein SA (p40) (34/67 kDa laminin receptor) (Colon carcinoma laminin-binding protein) (NEM/1CHD4) (Multidrug resistance-associated protein MGr1-Ag)
chr1:92258648,121048239	0	0	0	-0.29016	0	0	0	0		AF397393	OLFM3	118427	NOE3|NOELIN3|NOELIN3_V1|NOELIN3_V2|NOELIN3_V3|NOELIN3_V4|NOELIN3_V5|NOELIN3_V6|OPTIMEDIN	olfactomedin 3
chr1:92258648,121048239	0	0	0	-0.29016	0	0	0	0		AY358722	OLFM3	118427	NOE3|NOELIN3|NOELIN3_V1|NOELIN3_V2|NOELIN3_V3|NOELIN3_V4|NOELIN3_V5|NOELIN3_V6|OPTIMEDIN	olfactomedin 3
chr1:92258648,121048239	0	0	0	-0.29016	0	0	0	0		AF395440	N/A	N/A	N/A	Homo sapiens HEJ1 mRNA, complete cds.
chr1:92258648,121048239	0	0	0	-0.29016	0	0	0	0		AF397395	OLFM3	118427	NOE3|NOELIN3|NOELIN3_V1|NOELIN3_V2|NOELIN3_V3|NOELIN3_V4|NOELIN3_V5|NOELIN3_V6|OPTIMEDIN	olfactomedin 3
chr1:92258648,121048239	0	0	0	-0.29016	0	0	0	0		AF397397	OLFM3	118427	NOE3|NOELIN3|NOELIN3_V1|NOELIN3_V2|NOELIN3_V3|NOELIN3_V4|NOELIN3_V5|NOELIN3_V6|OPTIMEDIN	olfactomedin 3
chr1:92258648,121048239	0	0	0	-0.29016	0	0	0	0		NM_058170	OLFM3	118427	NOE3|NOELIN3|NOELIN3_V1|NOELIN3_V2|NOELIN3_V3|NOELIN3_V4|NOELIN3_V5|NOELIN3_V6|OPTIMEDIN	olfactomedin 3
chr1:92258648,121048239	0	0	0	-0.29016	0	0	0	0		BC022531	OLFM3	118427	NOE3|NOELIN3|NOELIN3_V1|NOELIN3_V2|NOELIN3_V3|NOELIN3_V4|NOELIN3_V5|NOELIN3_V6|OPTIMEDIN	olfactomedin 3
chr1:92258648,121048239	0	0	0	-0.29016	0	0	0	0		NM_001854	COL11A1	1301	CO11A1|COLL6|STL2	collagen, type XI, alpha 1
chr1:92258648,121048239	0	0	0	-0.29016	0	0	0	0		NM_080629	COL11A1	1301	CO11A1|COLL6|STL2	collagen, type XI, alpha 1
chr1:92258648,121048239	0	0	0	-0.29016	0	0	0	0		NM_080630	COL11A1	1301	CO11A1|COLL6|STL2	collagen, type XI, alpha 1
chr1:92258648,121048239	0	0	0	-0.29016	0	0	0	0		XM_929978	LOC646997	646997	-	hypothetical protein LOC646997
chr1:92258648,121048239	0	0	0	-0.29016	0	0	0	0		XM_498747	LOC440597	440597	-	hypothetical LOC440597
chr1:92258648,121048239	0	0	0	-0.29016	0	0	0	0		XM_925793	LOC641705	641705	-	similar to RNA-binding region (RNP1, RRM) containing 3
chr1:92258648,121048239	0	0	0	-0.29016	0	0	0	0		BC010697	RNPC3	55599	RBM40|RNP	RNA-binding region (RNP1, RRM) containing 3
chr1:92258648,121048239	0	0	0	-0.29016	0	0	0	0		NM_017619	RNPC3	55599	RBM40|RNP	RNA-binding region (RNP1, RRM) containing 3
chr1:92258648,121048239	0	0	0	-0.29016	0	0	0	0		AY129015	N/A	N/A	N/A	Homo sapiens clone FP17889 unknown mRNA.
chr1:92258648,121048239	0	0	0	-0.29016	0	0	0	0		BC011179	AMY2B	280	AMY2	amylase, alpha 2B; pancreatic
chr1:92258648,121048239	0	0	0	-0.29016	0	0	0	0		BC020861	AMY2B	280	AMY2	amylase, alpha 2B; pancreatic
chr1:92258648,121048239	0	0	0	-0.29016	0	0	0	0		NM_020978	AMY2B	280	AMY2	amylase, alpha 2B; pancreatic
chr1:92258648,121048239	0	0	0	-0.29016	0	0	0	0		BC007060	AMY2A	279	AMY2|AMY2B|PA|amylase	amylase, alpha 2A; pancreatic
chr1:92258648,121048239	0	0	0	-0.29016	0	0	0	0		NM_000699	AMY2A	279	AMY2|AMY2B|PA|amylase	amylase, alpha 2A; pancreatic
chr1:92258648,121048239	0	0	0	-0.29016	0	0	0	0		BC069347	AMY1A	276	AMY1|AMY1B	amylase, alpha 1A; salivary
chr1:92258648,121048239	0	0	0	-0.29016	0	0	0	0		BC092444	AMY1A	276	AMY1|AMY1B	amylase, alpha 1A; salivary
chr1:92258648,121048239	0	0	0	-0.29016	0	0	0	0		NM_001008221	AMY1A	276	AMY1|AMY1B	amylase, alpha 1A; salivary
chr1:92258648,121048239	0	0	0	-0.29016	0	0	0	0		NM_004038	AMY1A	276	AMY1|AMY1B	amylase, alpha 1A; salivary
chr1:92258648,121048239	0	0	0	-0.29016	0	0	0	0		BC063129	AMY1A	276	AMY1|AMY1B	amylase, alpha 1A; salivary
chr1:92258648,121048239	0	0	0	-0.29016	0	0	0	0		BC069347	AMY1A	276	AMY1|AMY1B	amylase, alpha 1A; salivary
chr1:92258648,121048239	0	0	0	-0.29016	0	0	0	0		BC092444	AMY1A	276	AMY1|AMY1B	amylase, alpha 1A; salivary
chr1:92258648,121048239	0	0	0	-0.29016	0	0	0	0		BC063129	AMY1A	276	AMY1|AMY1B	amylase, alpha 1A; salivary
chr1:92258648,121048239	0	0	0	-0.29016	0	0	0	0		NM_001008218	AMY1B	277	AMY1	amylase, alpha 1B; salivary
chr1:92258648,121048239	0	0	0	-0.29016	0	0	0	0		BC007060	AMY2A	279	AMY2|AMY2B|PA|amylase	amylase, alpha 2A; pancreatic
chr1:92258648,121048239	0	0	0	-0.29016	0	0	0	0		BC069347	AMY1A	276	AMY1|AMY1B	amylase, alpha 1A; salivary
chr1:92258648,121048239	0	0	0	-0.29016	0	0	0	0		BC092444	AMY1A	276	AMY1|AMY1B	amylase, alpha 1A; salivary
chr1:92258648,121048239	0	0	0	-0.29016	0	0	0	0		NM_001008219	AMY1C	278	AMY1	amylase, alpha 1C; salivary
chr1:92258648,121048239	0	0	0	-0.29016	0	0	0	0		BC063129	AMY1A	276	AMY1|AMY1B	amylase, alpha 1A; salivary
chr1:92258648,121048239	0	0	0	-0.29016	0	0	0	0		XM_925964	LOC642456	642456	-	hypothetical protein LOC642456
chr1:92258648,121048239	0	0	0	-0.29016	0	0	0	0		XM_926002	LOC642505	642505	-	similar to Septin-2 (NEDD5 protein homolog)
chr1:92258648,121048239	0	0	0	-0.29016	0	0	0	0		XM_926025	LOC642536	642536	-	similar to Matrin-3
chr1:92258648,121048239	0	0	0	-0.29016	0	0	0	0		XM_496379	LOC401957	401957	-	hypothetical gene supported by AK001388
chr1:92258648,121048239	0	0	0	-0.29016	0	0	0	0		BC073866	PRMT6	55170	FLJ10559|HRMT1L6	protein arginine methyltransferase 6
chr1:92258648,121048239	0	0	0	-0.29016	0	0	0	0		NM_018137	PRMT6	55170	FLJ10559|HRMT1L6	protein arginine methyltransferase 6
chr1:92258648,121048239	0	0	0	-0.29016	0	0	0	0		BC030220	NTNG1	22854	KIAA0976|Lmnt1	netrin G1
chr1:92258648,121048239	0	0	0	-0.29016	0	0	0	0		NM_014917	NTNG1	22854	KIAA0976|Lmnt1	netrin G1
chr1:92258648,121048239	0	0	0	-0.29016	0	0	0	0		AF118886	VAV3	10451	-	vav 3 oncogene
chr1:92258648,121048239	0	0	0	-0.29016	0	0	0	0		NM_006113	VAV3	10451	-	vav 3 oncogene
chr1:92258648,121048239	0	0	0	-0.29016	0	0	0	0		NM_213651	SLC25A24	29957	APC1|DKFZp586G0123|SCAMC-1	solute carrier family 25 (mitochondrial carrier; phosphate carrier), member 24
chr1:92258648,121048239	0	0	0	-0.29016	0	0	0	0		BC014519	SLC25A24	29957	APC1|DKFZp586G0123|SCAMC-1	solute carrier family 25 (mitochondrial carrier; phosphate carrier), member 24
chr1:92258648,121048239	0	0	0	-0.29016	0	0	0	0		BC068561	SLC25A24	29957	APC1|DKFZp586G0123|SCAMC-1	solute carrier family 25 (mitochondrial carrier; phosphate carrier), member 24
chr1:92258648,121048239	0	0	0	-0.29016	0	0	0	0		NM_013386	SLC25A24	29957	APC1|DKFZp586G0123|SCAMC-1	solute carrier family 25 (mitochondrial carrier; phosphate carrier), member 24
chr1:92258648,121048239	0	0	0	-0.29016	0	0	0	0		NM_152488	NBPF4	148545	FLJ32833	neuroblastoma breakpoint family, member 4
chr1:92258648,121048239	0	0	0	-0.29016	0	0	0	0		BC043522	NBPF5	284610	DKFZp434D177-like	neuroblastoma breakpoint family, member 5
chr1:92258648,121048239	0	0	0	-0.29016	0	0	0	0		XM_926203	LOC642790	642790	-	similar to solute carrier family 25 member 24 isoform 1
chr1:92258648,121048239	0	0	0	-0.29016	0	0	0	0		XM_378883	LOC400768	400768	-	hypothetical gene supported by BC051808
chr1:92258648,121048239	0	0	0	-0.29016	0	0	0	0		XM_926213	LOC653149	653149	-	similar to myomegalin
chr1:92258648,121048239	0	0	0	-0.29016	0	0	0	0		NM_001010883	FAM102B	284611	DKFZp779B126	family with sequence similarity 102, member B
chr1:92258648,121048239	0	0	0	-0.29016	0	0	0	0		BC088366	C1orf59	113802	FLJ30525|MGC111091|RP11-256E16.2	chromosome 1 open reading frame 59
chr1:92258648,121048239	0	0	0	-0.29016	0	0	0	0		BC012198	C1orf59	113802	FLJ30525|MGC111091|RP11-256E16.2	chromosome 1 open reading frame 59
chr1:92258648,121048239	0	0	0	-0.29016	0	0	0	0		NM_144584	C1orf59	113802	FLJ30525|MGC111091|RP11-256E16.2	chromosome 1 open reading frame 59
chr1:92258648,121048239	0	0	0	-0.29016	0	0	0	0		BC034581	PRPF38B	55119	FLJ10330|MGC41809|RP11-293A10.1	PRP38 pre-mRNA processing factor 38 (yeast) domain containing B
chr1:92258648,121048239	0	0	0	-0.29016	0	0	0	0		BC053838	PRPF38B	55119	FLJ10330|MGC41809|RP11-293A10.1	PRP38 pre-mRNA processing factor 38 (yeast) domain containing B
chr1:92258648,121048239	0	0	0	-0.29016	0	0	0	0		NM_018061	PRPF38B	55119	FLJ10330|MGC41809|RP11-293A10.1	PRP38 pre-mRNA processing factor 38 (yeast) domain containing B
chr1:92258648,121048239	0	0	0	-0.29016	0	0	0	0		AL833950	PRPF38B	55119	FLJ10330|MGC41809|RP11-293A10.1	PRP38 pre-mRNA processing factor 38 (yeast) domain containing B
chr1:92258648,121048239	0	0	0	-0.29016	0	0	0	0		XM_926246	LOC642849	642849	-	similar to fibronectin type III domain containing 7
chr1:92258648,121048239	0	0	0	-0.29016	0	0	0	0		NM_173532	FNDC7	163479	FLJ35838|RP11-293A10.2	fibronectin type III domain containing 7
chr1:92258648,121048239	0	0	0	-0.29016	0	0	0	0		BC047764	STXBP3	6814	MUNC18-3|MUNC18C|PSP|UNC-18C	syntaxin binding protein 3
chr1:92258648,121048239	0	0	0	-0.29016	0	0	0	0		BC038099	STXBP3	6814	MUNC18-3|MUNC18C|PSP|UNC-18C	syntaxin binding protein 3
chr1:92258648,121048239	0	0	0	-0.29016	0	0	0	0		NM_007269	STXBP3	6814	MUNC18-3|MUNC18C|PSP|UNC-18C	syntaxin binding protein 3
chr1:92258648,121048239	0	0	0	-0.29016	0	0	0	0		NM_152763	C1orf62	254268	MGC26989	chromosome 1 open reading frame 62
chr1:92258648,121048239	0	0	0	-0.29016	0	0	0	0		AL832216	C1orf62	254268	MGC26989	chromosome 1 open reading frame 62
chr1:92258648,121048239	0	0	0	-0.29016	0	0	0	0		AK095517	C1orf62	254268	MGC26989	chromosome 1 open reading frame 62
chr1:92258648,121048239	0	0	0	-0.29016	0	0	0	0		XM_926255	LOC642864	642864	SRG7	spermatogenesis-related protein 7
chr1:92258648,121048239	0	0	0	-0.29016	0	0	0	0		AY312144	LOC642864	642864	SRG7	spermatogenesis-related protein 7
chr1:92258648,121048239	0	0	0	-0.29016	0	0	0	0		BC027732	GPSM2	29899	LGN|Pins	G-protein signalling modulator 2 (AGS3-like, C. elegans)
chr1:92258648,121048239	0	0	0	-0.29016	0	0	0	0		NM_013296	GPSM2	29899	LGN|Pins	G-protein signalling modulator 2 (AGS3-like, C. elegans)
chr1:92258648,121048239	0	0	0	-0.29016	0	0	0	0		AB018304	CLCC1	23155	KIAA0761|MCLC|RP11-475E11.6	chloride channel CLIC-like 1
chr1:92258648,121048239	0	0	0	-0.29016	0	0	0	0		AB052917	CLCC1	23155	KIAA0761|MCLC|RP11-475E11.6	chloride channel CLIC-like 1
chr1:92258648,121048239	0	0	0	-0.29016	0	0	0	0		AB052918	CLCC1	23155	KIAA0761|MCLC|RP11-475E11.6	chloride channel CLIC-like 1
chr1:92258648,121048239	0	0	0	-0.29016	0	0	0	0		AK090563	N/A	N/A	N/A	Homo sapiens cDNA FLJ33244 fis, clone ASTRO2004584.
chr1:92258648,121048239	0	0	0	-0.29016	0	0	0	0		BC002939	CLCC1	23155	KIAA0761|MCLC|RP11-475E11.6	chloride channel CLIC-like 1
chr1:92258648,121048239	0	0	0	-0.29016	0	0	0	0		NM_015127	CLCC1	23155	KIAA0761|MCLC|RP11-475E11.6	chloride channel CLIC-like 1
chr1:92258648,121048239	0	0	0	-0.29016	0	0	0	0		AB020700	WDR47	22911	FLJ90135|KIAA0893	WD repeat domain 47
chr1:92258648,121048239	0	0	0	-0.29016	0	0	0	0		BC039254	WDR47	22911	FLJ90135|KIAA0893	WD repeat domain 47
chr1:92258648,121048239	0	0	0	-0.29016	0	0	0	0		NM_014969	WDR47	22911	FLJ90135|KIAA0893	WD repeat domain 47
chr1:92258648,121048239	0	0	0	-0.29016	0	0	0	0		BC034964	WDR47	22911	FLJ90135|KIAA0893	WD repeat domain 47
chr1:92258648,121048239	0	0	0	-0.29016	0	0	0	0		NM_005645	TAF13	6884	MGC22425|TAF2K|TAFII18	TAF13 RNA polymerase II, TATA box binding protein (TBP)-associated factor, 18kDa
chr1:92258648,121048239	0	0	0	-0.29016	0	0	0	0		BC066918	C1orf119	56900	AD-020|FLJ90710	chromosome 1 open reading frame 119
chr1:92258648,121048239	0	0	0	-0.29016	0	0	0	0		BC008739	C1orf119	56900	AD-020|FLJ90710	chromosome 1 open reading frame 119
chr1:92258648,121048239	0	0	0	-0.29016	0	0	0	0		NM_020141	C1orf119	56900	AD-020|FLJ90710	chromosome 1 open reading frame 119
chr1:92258648,121048239	0	0	0	-0.29016	0	0	0	0		BC067116	C1orf119	56900	AD-020|FLJ90710	chromosome 1 open reading frame 119
chr1:92258648,121048239	0	0	0	-0.29016	0	0	0	0		XM_059104	RP5-1065J22.5	127003	LOC127003	similar to CG5435-PA
chr1:92258648,121048239	0	0	0	-0.29016	0	0	0	0		AK122934	KIAA1324	57535	RP11-352P4.1	KIAA1324
chr1:92258648,121048239	0	0	0	-0.29016	0	0	0	0		NM_020775	KIAA1324	57535	RP11-352P4.1	KIAA1324
chr1:92258648,121048239	0	0	0	-0.29016	0	0	0	0		AY358366	KIAA1324	57535	RP11-352P4.1	KIAA1324
chr1:92258648,121048239	0	0	0	-0.29016	0	0	0	0		CR626109	SARS	6301	FLJ36399|SERRS|SERS	seryl-tRNA synthetase
chr1:92258648,121048239	0	0	0	-0.29016	0	0	0	0		BC000716	SARS	6301	FLJ36399|SERRS|SERS	seryl-tRNA synthetase
chr1:92258648,121048239	0	0	0	-0.29016	0	0	0	0		AK093718	SARS	6301	FLJ36399|SERRS|SERS	seryl-tRNA synthetase
chr1:92258648,121048239	0	0	0	-0.29016	0	0	0	0		NM_006513	SARS	6301	FLJ36399|SERRS|SERS	seryl-tRNA synthetase
chr1:92258648,121048239	0	0	0	-0.29016	0	0	0	0		BC009390	SARS	6301	FLJ36399|SERRS|SERS	seryl-tRNA synthetase
chr1:92258648,121048239	0	0	0	-0.29016	0	0	0	0		AK127745	N/A	N/A	N/A	Homo sapiens cDNA FLJ45845 fis, clone OCBBF2004478, highly similar to Homo sapiens cadherin, EGF LAG seven-pass G-type receptor 2 (CELSR2) mRNA.
chr1:92258648,121048239	0	0	0	-0.29016	0	0	0	0		AK127086	CELSR2	1952	CDHF10|EGFL2|FLJ34118|FLJ42737|FLJ45143|Flamingo1|KIAA0279|MEGF3	cadherin, EGF LAG seven-pass G-type receptor 2 (flamingo homolog, Drosophila)
chr1:92258648,121048239	0	0	0	-0.29016	0	0	0	0		NM_001408	CELSR2	1952	CDHF10|EGFL2|FLJ34118|FLJ42737|FLJ45143|Flamingo1|KIAA0279|MEGF3	cadherin, EGF LAG seven-pass G-type receptor 2 (flamingo homolog, Drosophila)
chr1:92258648,121048239	0	0	0	-0.29016	0	0	0	0		AF447874	PSRC1	84722	DDA3|FP3214|MGC1780|RP11-297O4.2	proline/serine-rich coiled-coil 1
chr1:92258648,121048239	0	0	0	-0.29016	0	0	0	0		NM_001005290	PSRC1	84722	DDA3|FP3214|MGC1780|RP11-297O4.2	proline/serine-rich coiled-coil 1
chr1:92258648,121048239	0	0	0	-0.29016	0	0	0	0		NM_001032290	PSRC1	84722	DDA3|FP3214|MGC1780|RP11-297O4.2	proline/serine-rich coiled-coil 1
chr1:92258648,121048239	0	0	0	-0.29016	0	0	0	0		NM_001032291	PSRC1	84722	DDA3|FP3214|MGC1780|RP11-297O4.2	proline/serine-rich coiled-coil 1
chr1:92258648,121048239	0	0	0	-0.29016	0	0	0	0		NM_032636	PSRC1	84722	DDA3|FP3214|MGC1780|RP11-297O4.2	proline/serine-rich coiled-coil 1
chr1:92258648,121048239	0	0	0	-0.29016	0	0	0	0		BC056909	PSRC1	84722	DDA3|FP3214|MGC1780|RP11-297O4.2	proline/serine-rich coiled-coil 1
chr1:92258648,121048239	0	0	0	-0.29016	0	0	0	0		NM_001010985	MYBPHL	343263	-	myosin binding protein H-like
chr1:92258648,121048239	0	0	0	-0.29016	0	0	0	0		NM_002959	SORT1	6272	Gp95|NT3	sortilin 1
chr1:92258648,121048239	0	0	0	-0.29016	0	0	0	0		BC023542	SORT1	6272	Gp95|NT3	sortilin 1
chr1:92258648,121048239	0	0	0	-0.29016	0	0	0	0		BC102018	PSMA5	5686	MGC117302|MGC125802|MGC125803|MGC125804|PSC5|ZETA	proteasome (prosome, macropain) subunit, alpha type, 5
chr1:92258648,121048239	0	0	0	-0.29016	0	0	0	0		NM_002790	PSMA5	5686	MGC117302|MGC125802|MGC125803|MGC125804|PSC5|ZETA	proteasome (prosome, macropain) subunit, alpha type, 5
chr1:92258648,121048239	0	0	0	-0.29016	0	0	0	0		BC103751	PSMA5	5686	MGC117302|MGC125802|MGC125803|MGC125804|PSC5|ZETA	proteasome (prosome, macropain) subunit, alpha type, 5
chr1:92258648,121048239	0	0	0	-0.29016	0	0	0	0		AK131459	SYPL2	284612	MG29	synaptophysin-like 2
chr1:92258648,121048239	0	0	0	-0.29016	0	0	0	0		NM_001006603	SYPL2	284612	MG29	synaptophysin-like 2
chr1:92258648,121048239	0	0	0	-0.29016	0	0	0	0		BC036849	ATXN7L2	127002	FLJ00381|MGC46534	ataxin 7-like 2
chr1:92258648,121048239	0	0	0	-0.29016	0	0	0	0		NM_153340	ATXN7L2	127002	FLJ00381|MGC46534	ataxin 7-like 2
chr1:92258648,121048239	0	0	0	-0.29016	0	0	0	0		BC037582	ATXN7L2	127002	FLJ00381|MGC46534	ataxin 7-like 2
chr1:92258648,121048239	0	0	0	-0.29016	0	0	0	0		BC093683	CYB561D1	284613	FLJ39035|FLJ44753|MGC138204|RP5-831G13.3	cytochrome b-561 domain containing 1
chr1:92258648,121048239	0	0	0	-0.29016	0	0	0	0		NM_182580	CYB561D1	284613	FLJ39035|FLJ44753|MGC138204|RP5-831G13.3	cytochrome b-561 domain containing 1
chr1:92258648,121048239	0	0	0	-0.29016	0	0	0	0		BX647509	CYB561D1	284613	FLJ39035|FLJ44753|MGC138204|RP5-831G13.3	cytochrome b-561 domain containing 1
chr1:92258648,121048239	0	0	0	-0.29016	0	0	0	0		AK128798	CYB561D1	284613	FLJ39035|FLJ44753|MGC138204|RP5-831G13.3	cytochrome b-561 domain containing 1
chr1:92258648,121048239	0	0	0	-0.29016	0	0	0	0		NM_020703	AMIGO1	57463	AMIGO	adhesion molecule with Ig-like domain 1
chr1:92258648,121048239	0	0	0	-0.29016	0	0	0	0		BC040879	AMIGO1	57463	AMIGO	adhesion molecule with Ig-like domain 1
chr1:92258648,121048239	0	0	0	-0.29016	0	0	0	0		BC067464	GPR61	83873	BALGR|GPCR3	G protein-coupled receptor 61
chr1:92258648,121048239	0	0	0	-0.29016	0	0	0	0		NM_031936	GPR61	83873	BALGR|GPCR3	G protein-coupled receptor 61
chr1:92258648,121048239	0	0	0	-0.29016	0	0	0	0		BC025285	GNAI3	2773	87U6|FLJ26559	guanine nucleotide binding protein (G protein), alpha inhibiting activity polypeptide 3
chr1:92258648,121048239	0	0	0	-0.29016	0	0	0	0		NM_006496	GNAI3	2773	87U6|FLJ26559	guanine nucleotide binding protein (G protein), alpha inhibiting activity polypeptide 3
chr1:92258648,121048239	0	0	0	-0.29016	0	0	0	0		BC000233	GNAT2	2780	ACHM4|GNATC	guanine nucleotide binding protein (G protein), alpha transducing activity polypeptide 2
chr1:92258648,121048239	0	0	0	-0.29016	0	0	0	0		NM_005272	GNAT2	2780	ACHM4|GNATC	guanine nucleotide binding protein (G protein), alpha transducing activity polypeptide 2
chr1:92258648,121048239	0	0	0	-0.29016	0	0	0	0		BC007711	AMPD2	271	-	adenosine monophosphate deaminase 2 (isoform L)
chr1:92258648,121048239	0	0	0	-0.29016	0	0	0	0		NM_139156	AMPD2	271	-	adenosine monophosphate deaminase 2 (isoform L)
chr1:92258648,121048239	0	0	0	-0.29016	0	0	0	0		NM_004037	AMPD2	271	-	adenosine monophosphate deaminase 2 (isoform L)
chr1:92258648,121048239	0	0	0	-0.29016	0	0	0	0		NM_203404	AMPD2	271	-	adenosine monophosphate deaminase 2 (isoform L)
chr1:92258648,121048239	0	0	0	-0.29016	0	0	0	0		DQ062813	GSTM4	2948	GSTM4-4|GTM4|MGC131945|MGC9247	glutathione S-transferase M4
chr1:92258648,121048239	0	0	0	-0.29016	0	0	0	0		BC015513	GSTM4	2948	GSTM4-4|GTM4|MGC131945|MGC9247	glutathione S-transferase M4
chr1:92258648,121048239	0	0	0	-0.29016	0	0	0	0		BC108729	GSTM4	2948	GSTM4-4|GTM4|MGC131945|MGC9247	glutathione S-transferase M4
chr1:92258648,121048239	0	0	0	-0.29016	0	0	0	0		NM_000850	GSTM4	2948	GSTM4-4|GTM4|MGC131945|MGC9247	glutathione S-transferase M4
chr1:92258648,121048239	0	0	0	-0.29016	0	0	0	0		NM_147149	GSTM4	2948	GSTM4-4|GTM4|MGC131945|MGC9247	glutathione S-transferase M4
chr1:92258648,121048239	0	0	0	-0.29016	0	0	0	0		NM_147148	GSTM4	2948	GSTM4-4|GTM4|MGC131945|MGC9247	glutathione S-transferase M4
chr1:92258648,121048239	0	0	0	-0.29016	0	0	0	0		BT019947	GSTM2	2946	GST4|GSTM|GSTM2-2|GTHMUS	glutathione S-transferase M2 (muscle)
chr1:92258648,121048239	0	0	0	-0.29016	0	0	0	0		BC105038	GSTM2	2946	GST4|GSTM|GSTM2-2|GTHMUS	glutathione S-transferase M2 (muscle)
chr1:92258648,121048239	0	0	0	-0.29016	0	0	0	0		NM_000848	GSTM2	2946	GST4|GSTM|GSTM2-2|GTHMUS	glutathione S-transferase M2 (muscle)
chr1:92258648,121048239	0	0	0	-0.29016	0	0	0	0		BC024005	GSTM1	2944	GST1|GSTM1-1|GSTM1a-1a|GSTM1b-1b|GTH4|GTM1|H-B|MGC26563|MU|MU-1	glutathione S-transferase M1
chr1:92258648,121048239	0	0	0	-0.29016	0	0	0	0		NM_000561	GSTM1	2944	GST1|GSTM1-1|GSTM1a-1a|GSTM1b-1b|GTH4|GTM1|H-B|MGC26563|MU|MU-1	glutathione S-transferase M1
chr1:92258648,121048239	0	0	0	-0.29016	0	0	0	0		NM_146421	GSTM1	2944	GST1|GSTM1-1|GSTM1a-1a|GSTM1b-1b|GTH4|GTM1|H-B|MGC26563|MU|MU-1	glutathione S-transferase M1
chr1:92258648,121048239	0	0	0	-0.29016	0	0	0	0		AK123794	N/A	N/A	N/A	Homo sapiens cDNA FLJ41800 fis, clone NHNPC2001816.
chr1:92258648,121048239	0	0	0	-0.29016	0	0	0	0		AK127250	GSTM5	2949	GSTM5-5|GTM5	glutathione S-transferase M5
chr1:92258648,121048239	0	0	0	-0.29016	0	0	0	0		NM_000851	GSTM5	2949	GSTM5-5|GTM5	glutathione S-transferase M5
chr1:92258648,121048239	0	0	0	-0.29016	0	0	0	0		BC058881	GSTM5	2949	GSTM5-5|GTM5	glutathione S-transferase M5
chr1:92258648,121048239	0	0	0	-0.29016	0	0	0	0		BC030253	GSTM3	2947	GST5|GSTB|GSTM3-3|GTM3|MGC3310|MGC3704	glutathione S-transferase M3 (brain)
chr1:92258648,121048239	0	0	0	-0.29016	0	0	0	0		BC000088	GSTM3	2947	GST5|GSTB|GSTM3-3|GTM3|MGC3310|MGC3704	glutathione S-transferase M3 (brain)
chr1:92258648,121048239	0	0	0	-0.29016	0	0	0	0		NM_000849	GSTM3	2947	GST5|GSTB|GSTM3-3|GTM3|MGC3310|MGC3704	glutathione S-transferase M3 (brain)
chr1:92258648,121048239	0	0	0	-0.29016	0	0	0	0		BC008790	GSTM3	2947	GST5|GSTB|GSTM3-3|GTM3|MGC3310|MGC3704	glutathione S-transferase M3 (brain)
chr1:92258648,121048239	0	0	0	-0.29016	0	0	0	0		NM_024526	EPS8L3	79574	EPS8R3|FLJ21522|MGC16817	EPS8-like 3
chr1:92258648,121048239	0	0	0	-0.29016	0	0	0	0		NM_133181	EPS8L3	79574	EPS8R3|FLJ21522|MGC16817	EPS8-like 3
chr1:92258648,121048239	0	0	0	-0.29016	0	0	0	0		NM_139053	EPS8L3	79574	EPS8R3|FLJ21522|MGC16817	EPS8-like 3
chr1:92258648,121048239	0	0	0	-0.29016	0	0	0	0		BC012926	EPS8L3	79574	EPS8R3|FLJ21522|MGC16817	EPS8-like 3
chr1:92258648,121048239	0	0	0	-0.29016	0	0	0	0		NM_172210	CSF1	1435	MCSF|MGC31930	colony stimulating factor 1 (macrophage)
chr1:92258648,121048239	0	0	0	-0.29016	0	0	0	0		NM_172212	CSF1	1435	MCSF|MGC31930	colony stimulating factor 1 (macrophage)
chr1:92258648,121048239	0	0	0	-0.29016	0	0	0	0		NM_000757	CSF1	1435	MCSF|MGC31930	colony stimulating factor 1 (macrophage)
chr1:92258648,121048239	0	0	0	-0.29016	0	0	0	0		NM_172211	CSF1	1435	MCSF|MGC31930	colony stimulating factor 1 (macrophage)
chr1:92258648,121048239	0	0	0	-0.29016	0	0	0	0		AF090905	AHCYL1	10768	DCAL|IRBIT|PRO0233|XPVKONA	S-adenosylhomocysteine hydrolase-like 1
chr1:92258648,121048239	0	0	0	-0.29016	0	0	0	0		AF315687	AHCYL1	10768	DCAL|IRBIT|PRO0233|XPVKONA	S-adenosylhomocysteine hydrolase-like 1
chr1:92258648,121048239	0	0	0	-0.29016	0	0	0	0		AK131563	AHCYL1	10768	DCAL|IRBIT|PRO0233|XPVKONA	S-adenosylhomocysteine hydrolase-like 1
chr1:92258648,121048239	0	0	0	-0.29016	0	0	0	0		NM_006621	AHCYL1	10768	DCAL|IRBIT|PRO0233|XPVKONA	S-adenosylhomocysteine hydrolase-like 1
chr1:92258648,121048239	0	0	0	-0.29016	0	0	0	0		BC094786	FAM40A	85369	FLJ14743|KIAA1761|RP4-773N10.1	family with sequence similarity 40, member A
chr1:92258648,121048239	0	0	0	-0.29016	0	0	0	0		AL834196	FAM40A	85369	FLJ14743|KIAA1761|RP4-773N10.1	family with sequence similarity 40, member A
chr1:92258648,121048239	0	0	0	-0.29016	0	0	0	0		NM_033088	FAM40A	85369	FLJ14743|KIAA1761|RP4-773N10.1	family with sequence similarity 40, member A
chr1:92258648,121048239	0	0	0	-0.29016	0	0	0	0		AK125944	FAM40A	85369	FLJ14743|KIAA1761|RP4-773N10.1	family with sequence similarity 40, member A
chr1:92258648,121048239	0	0	0	-0.29016	0	0	0	0		NM_006492	ALX3	257	MGC138212	aristaless-like homeobox 3
chr1:92258648,121048239	0	0	0	-0.29016	0	0	0	0		BC112007	ALX3	257	MGC138212	aristaless-like homeobox 3
chr1:92258648,121048239	0	0	0	-0.29016	0	0	0	0		BC058929	UBL4B	164153	FLJ25690	ubiquitin-like 4B
chr1:92258648,121048239	0	0	0	-0.29016	0	0	0	0		NM_203412	UBL4B	164153	FLJ25690	ubiquitin-like 4B
chr1:92258648,121048239	0	0	0	-0.29016	0	0	0	0		XM_931326	LOC643110	643110	-	hypothetical protein LOC643110
chr1:92258648,121048239	0	0	0	-0.29016	0	0	0	0		AK124875	SLC6A17	388662	NTT4	solute carrier family 6, member 17
chr1:92258648,121048239	0	0	0	-0.29016	0	0	0	0		NM_001010898	SLC6A17	388662	NTT4	solute carrier family 6, member 17
chr1:92258648,121048239	0	0	0	-0.29016	0	0	0	0		NM_153763	KCNC4	3749	HKSHIIIC|KSHIIIC|KV3.4|MGC126818	potassium voltage-gated channel, Shaw-related subfamily, member 4
chr1:92258648,121048239	0	0	0	-0.29016	0	0	0	0		BC101769	KCNC4	3749	HKSHIIIC|KSHIIIC|KV3.4|MGC126818	potassium voltage-gated channel, Shaw-related subfamily, member 4
chr1:92258648,121048239	0	0	0	-0.29016	0	0	0	0		NM_004978	KCNC4	3749	HKSHIIIC|KSHIIIC|KV3.4|MGC126818	potassium voltage-gated channel, Shaw-related subfamily, member 4
chr1:92258648,121048239	0	0	0	-0.29016	0	0	0	0		NM_001039574	KCNC4	3749	HKSHIIIC|KSHIIIC|KV3.4|MGC126818	potassium voltage-gated channel, Shaw-related subfamily, member 4
chr1:92258648,121048239	0	0	0	-0.29016	0	0	0	0		XM_931347	LOC653217	653217	-	similar to RNA binding motif protein 15
chr1:92258648,121048239	0	0	0	-0.29016	0	0	0	0		AF368064	RBM15	64783	FLJ12479|FLJ21943|MGC119584|OTT|OTT1|SPEN	RNA binding motif protein 15
chr1:92258648,121048239	0	0	0	-0.29016	0	0	0	0		AK025596	RBM15	64783	FLJ12479|FLJ21943|MGC119584|OTT|OTT1|SPEN	RNA binding motif protein 15
chr1:92258648,121048239	0	0	0	-0.29016	0	0	0	0		AF118066	N/A	N/A	N/A	Homo sapiens PRO1575 mRNA, complete cds.
chr1:92258648,121048239	0	0	0	-0.29016	0	0	0	0		BC103493	RBM15	64783	FLJ12479|FLJ21943|MGC119584|OTT|OTT1|SPEN	RNA binding motif protein 15
chr1:92258648,121048239	0	0	0	-0.29016	0	0	0	0		AK022541	RBM15	64783	FLJ12479|FLJ21943|MGC119584|OTT|OTT1|SPEN	RNA binding motif protein 15
chr1:92258648,121048239	0	0	0	-0.29016	0	0	0	0		NM_022768	RBM15	64783	FLJ12479|FLJ21943|MGC119584|OTT|OTT1|SPEN	RNA binding motif protein 15
chr1:92258648,121048239	0	0	0	-0.29016	0	0	0	0		NM_004696	SLC16A4	9122	MCT4|MCT5	solute carrier family 16 (monocarboxylic acid transporters), member 4
chr1:92258648,121048239	0	0	0	-0.29016	0	0	0	0		BC021664	SLC16A4	9122	MCT4|MCT5	solute carrier family 16 (monocarboxylic acid transporters), member 4
chr1:92258648,121048239	0	0	0	-0.29016	0	0	0	0		NM_006402	HBXIP	10542	MGC71071|XIP	hepatitis B virus x interacting protein
chr1:92258648,121048239	0	0	0	-0.29016	0	0	0	0		BC062619	HBXIP	10542	MGC71071|XIP	hepatitis B virus x interacting protein
chr1:92258648,121048239	0	0	0	-0.29016	0	0	0	0		BC025399	PROK1	84432	EGVEGF|PK1|PRK1	prokineticin 1
chr1:92258648,121048239	0	0	0	-0.29016	0	0	0	0		NM_032414	PROK1	84432	EGVEGF|PK1|PRK1	prokineticin 1
chr1:92258648,121048239	0	0	0	-0.29016	0	0	0	0		BC074990	KCNA10	3744	Kcn1|Kv1.8	potassium voltage-gated channel, shaker-related subfamily, member 10
chr1:92258648,121048239	0	0	0	-0.29016	0	0	0	0		NM_005549	KCNA10	3744	Kcn1|Kv1.8	potassium voltage-gated channel, shaker-related subfamily, member 10
chr1:92258648,121048239	0	0	0	-0.29016	0	0	0	0		NM_004974	KCNA2	3737	HBK5|HK4|HUKIV|KV1.2|MGC50217|MK2|NGK1|RBK2	potassium voltage-gated channel, shaker-related subfamily, member 2
chr1:92258648,121048239	0	0	0	-0.29016	0	0	0	0		BC043564	KCNA2	3737	HBK5|HK4|HUKIV|KV1.2|MGC50217|MK2|NGK1|RBK2	potassium voltage-gated channel, shaker-related subfamily, member 2
chr1:92258648,121048239	0	0	0	-0.29016	0	0	0	0		NM_002232	KCNA3	3738	HGK5|HLK3|HPCN3|HUKIII|KV1.3|MK3|PCN3	potassium voltage-gated channel, shaker-related subfamily, member 3
chr1:92258648,121048239	0	0	0	-0.29016	0	0	0	0		BC035059	KCNA3	3738	HGK5|HLK3|HPCN3|HUKIII|KV1.3|MK3|PCN3	potassium voltage-gated channel, shaker-related subfamily, member 3
chr1:92258648,121048239	0	0	0	-0.29016	0	0	0	0		XM_931419	LOC643225	643225	-	hypothetical protein LOC643225
chr1:92258648,121048239	0	0	0	-0.29016	0	0	0	0		NM_000560	CD53	963	MOX44|TSPAN25	CD53 molecule
chr1:92258648,121048239	0	0	0	-0.29016	0	0	0	0		BC040693	CD53	963	MOX44|TSPAN25	CD53 molecule
chr1:92258648,121048239	0	0	0	-0.29016	0	0	0	0		NM_001040033	CD53	963	MOX44|TSPAN25	CD53 molecule
chr1:92258648,121048239	0	0	0	-0.29016	0	0	0	0		BC008115	C1orf103	55791	FLJ11269|RIF1|RP11-96K19.1	chromosome 1 open reading frame 103
chr1:92258648,121048239	0	0	0	-0.29016	0	0	0	0		CR615710	C1orf103	55791	FLJ11269|RIF1|RP11-96K19.1	chromosome 1 open reading frame 103
chr1:92258648,121048239	0	0	0	-0.29016	0	0	0	0		AY190122	C1orf103	55791	FLJ11269|RIF1|RP11-96K19.1	chromosome 1 open reading frame 103
chr1:92258648,121048239	0	0	0	-0.29016	0	0	0	0		NM_001006945	C1orf103	55791	FLJ11269|RIF1|RP11-96K19.1	chromosome 1 open reading frame 103
chr1:92258648,121048239	0	0	0	-0.29016	0	0	0	0		NM_018372	C1orf103	55791	FLJ11269|RIF1|RP11-96K19.1	chromosome 1 open reading frame 103
chr1:92258648,121048239	0	0	0	-0.29016	0	0	0	0		XM_926619	LOC643258	643258	-	similar to Transcript Y 10 protein
chr1:92258648,121048239	0	0	0	-0.29016	0	0	0	0		BC047025	TMEM77	128338	MGC54289|PRO180|RP5-1180E21.1|WWFQ154	transmembrane protein 77
chr1:92258648,121048239	0	0	0	-0.29016	0	0	0	0		NM_178454	TMEM77	128338	MGC54289|PRO180|RP5-1180E21.1|WWFQ154	transmembrane protein 77
chr1:92258648,121048239	0	0	0	-0.29016	0	0	0	0		BC091509	TMEM77	128338	MGC54289|PRO180|RP5-1180E21.1|WWFQ154	transmembrane protein 77
chr1:92258648,121048239	0	0	0	-0.29016	0	0	0	0		BC049196	CEPT1	10390	DKFZp313G0615|MGC45223	choline/ethanolamine phosphotransferase 1
chr1:92258648,121048239	0	0	0	-0.29016	0	0	0	0		NM_001007794	CEPT1	10390	DKFZp313G0615|MGC45223	choline/ethanolamine phosphotransferase 1
chr1:92258648,121048239	0	0	0	-0.29016	0	0	0	0		NM_006090	CEPT1	10390	DKFZp313G0615|MGC45223	choline/ethanolamine phosphotransferase 1
chr1:92258648,121048239	0	0	0	-0.29016	0	0	0	0		BC032610	CEPT1	10390	DKFZp313G0615|MGC45223	choline/ethanolamine phosphotransferase 1
chr1:92258648,121048239	0	0	0	-0.29016	0	0	0	0		NM_024901	DENND2D	79961	FLJ22457|RP5-1180E21.2	DENN/MADD domain containing 2D
chr1:92258648,121048239	0	0	0	-0.29016	0	0	0	0		AK026110	DENND2D	79961	FLJ22457|RP5-1180E21.2	DENN/MADD domain containing 2D
chr1:92258648,121048239	0	0	0	-0.29016	0	0	0	0		U49835	CHI3L2	1117	YKL-39|YKL39	chitinase 3-like 2
chr1:92258648,121048239	0	0	0	-0.29016	0	0	0	0		BC011460	CHI3L2	1117	YKL-39|YKL39	chitinase 3-like 2
chr1:92258648,121048239	0	0	0	-0.29016	0	0	0	0		NM_001025197	CHI3L2	1117	YKL-39|YKL39	chitinase 3-like 2
chr1:92258648,121048239	0	0	0	-0.29016	0	0	0	0		NM_004000	CHI3L2	1117	YKL-39|YKL39	chitinase 3-like 2
chr1:92258648,121048239	0	0	0	-0.29016	0	0	0	0		NM_001025199	CHI3L2	1117	YKL-39|YKL39	chitinase 3-like 2
chr1:92258648,121048239	0	0	0	-0.29016	0	0	0	0		XM_926640	LOC653261	653261	-	similar to Acidic mammalian chitinase precursor (AMCase) (TSA1902)
chr1:92258648,121048239	0	0	0	-0.29016	0	0	0	0		NM_001013621	RP11-165H20.1	149620	LOC149620	similar to CHIA protein
chr1:92258648,121048239	0	0	0	-0.29016	0	0	0	0		AY789444	CHIA	27159	AMCase|CHIT2|DKFZp313J1722|ECF-L|RP5-1125M8.1|TSA1902	chitinase, acidic
chr1:92258648,121048239	0	0	0	-0.29016	0	0	0	0		BC106910	CHIA	27159	AMCase|CHIT2|DKFZp313J1722|ECF-L|RP5-1125M8.1|TSA1902	chitinase, acidic
chr1:92258648,121048239	0	0	0	-0.29016	0	0	0	0		AF290004	CHIA	27159	AMCase|CHIT2|DKFZp313J1722|ECF-L|RP5-1125M8.1|TSA1902	chitinase, acidic
chr1:92258648,121048239	0	0	0	-0.29016	0	0	0	0		NM_021797	CHIA	27159	AMCase|CHIT2|DKFZp313J1722|ECF-L|RP5-1125M8.1|TSA1902	chitinase, acidic
chr1:92258648,121048239	0	0	0	-0.29016	0	0	0	0		NM_201653	CHIA	27159	AMCase|CHIT2|DKFZp313J1722|ECF-L|RP5-1125M8.1|TSA1902	chitinase, acidic
chr1:92258648,121048239	0	0	0	-0.29016	0	0	0	0		BC093891	C1orf88	128344	FLJ23853|MGC126550|RP5-1125M8.4	chromosome 1 open reading frame 88
chr1:92258648,121048239	0	0	0	-0.29016	0	0	0	0		CR609935	C1orf88	128344	FLJ23853|MGC126550|RP5-1125M8.4	chromosome 1 open reading frame 88
chr1:92258648,121048239	0	0	0	-0.29016	0	0	0	0		BC050319	C1orf88	128344	FLJ23853|MGC126550|RP5-1125M8.4	chromosome 1 open reading frame 88
chr1:92258648,121048239	0	0	0	-0.29016	0	0	0	0		NM_181643	C1orf88	128344	FLJ23853|MGC126550|RP5-1125M8.4	chromosome 1 open reading frame 88
chr1:92258648,121048239	0	0	0	-0.29016	0	0	0	0		NM_002557	OVGP1	5016	CHIT5|EGP|MUC9|OGP	oviductal glycoprotein 1, 120kDa (mucin 9, oviductin)
chr1:92258648,121048239	0	0	0	-0.29016	0	0	0	0		NM_024102	WDR77	79084	HKMT1069|MEP50|MGC2722|Nbla10071|RP11-552M11.3	WD repeat domain 77
chr1:92258648,121048239	0	0	0	-0.29016	0	0	0	0		BC016946	WDR77	79084	HKMT1069|MEP50|MGC2722|Nbla10071|RP11-552M11.3	WD repeat domain 77
chr1:92258648,121048239	0	0	0	-0.29016	0	0	0	0		BC006477	WDR77	79084	HKMT1069|MEP50|MGC2722|Nbla10071|RP11-552M11.3	WD repeat domain 77
chr1:92258648,121048239	0	0	0	-0.29016	0	0	0	0		BC009411	WDR77	79084	HKMT1069|MEP50|MGC2722|Nbla10071|RP11-552M11.3	WD repeat domain 77
chr1:92258648,121048239	0	0	0	-0.29016	0	0	0	0		BC011778	WDR77	79084	HKMT1069|MEP50|MGC2722|Nbla10071|RP11-552M11.3	WD repeat domain 77
chr1:92258648,121048239	0	0	0	-0.29016	0	0	0	0		BC005960	ATP5F1	515	MGC24431	ATP synthase, H+ transporting, mitochondrial F0 complex, subunit B1
chr1:92258648,121048239	0	0	0	-0.29016	0	0	0	0		BC016350	ATP5F1	515	MGC24431	ATP synthase, H+ transporting, mitochondrial F0 complex, subunit B1
chr1:92258648,121048239	0	0	0	-0.29016	0	0	0	0		BC005366	ATP5F1	515	MGC24431	ATP synthase, H+ transporting, mitochondrial F0 complex, subunit B1
chr1:92258648,121048239	0	0	0	-0.29016	0	0	0	0		NM_001002014	ATP5F1	515	MGC24431	ATP synthase, H+ transporting, mitochondrial F0 complex, subunit B1
chr1:92258648,121048239	0	0	0	-0.29016	0	0	0	0		NM_001002015	ATP5F1	515	MGC24431	ATP synthase, H+ transporting, mitochondrial F0 complex, subunit B1
chr1:92258648,121048239	0	0	0	-0.29016	0	0	0	0		NM_001688	ATP5F1	515	MGC24431	ATP synthase, H+ transporting, mitochondrial F0 complex, subunit B1
chr1:92258648,121048239	0	0	0	-0.29016	0	0	0	0		BC017973	C1orf162	128346	MGC24133	chromosome 1 open reading frame 162
chr1:92258648,121048239	0	0	0	-0.29016	0	0	0	0		NM_174896	C1orf162	128346	MGC24133	chromosome 1 open reading frame 162
chr1:92258648,121048239	0	0	0	-0.29016	0	0	0	0		NM_020683	ADORA3	140	A3AR|AD026|RP11-552M11.7|bA552M11.5	adenosine A3 receptor
chr1:92258648,121048239	0	0	0	-0.29016	0	0	0	0		BC029831	ADORA3	140	A3AR|AD026|RP11-552M11.7|bA552M11.5	adenosine A3 receptor
chr1:92258648,121048239	0	0	0	-0.29016	0	0	0	0		NM_000677	ADORA3	140	A3AR|AD026|RP11-552M11.7|bA552M11.5	adenosine A3 receptor
chr1:92258648,121048239	0	0	0	-0.29016	0	0	0	0		BC064411	ADORA3	140	A3AR|AD026|RP11-552M11.7|bA552M11.5	adenosine A3 receptor
chr1:92258648,121048239	0	0	0	-0.29016	0	0	0	0		XM_932868	LOC643316	643316	-	hypothetical protein LOC643315
chr1:92258648,121048239	0	0	0	-0.29016	0	0	0	0		XM_932866	LOC643316	643316	-	hypothetical protein LOC643315
chr1:92258648,121048239	0	0	0	-0.29016	0	0	0	0		BC014086	RAP1A	5906	KREV-1|KREV1|RAP1|SMGP21	RAP1A, member of RAS oncogene family
chr1:92258648,121048239	0	0	0	-0.29016	0	0	0	0		NM_001010935	RAP1A	5906	KREV-1|KREV1|RAP1|SMGP21	RAP1A, member of RAS oncogene family
chr1:92258648,121048239	0	0	0	-0.29016	0	0	0	0		NM_002884	RAP1A	5906	KREV-1|KREV1|RAP1|SMGP21	RAP1A, member of RAS oncogene family
chr1:92258648,121048239	0	0	0	-0.29016	0	0	0	0		BC031558	C1orf183	55924	FLJ31105	chromosome 1 open reading frame 183
chr1:92258648,121048239	0	0	0	-0.29016	0	0	0	0		NM_019099	C1orf183	55924	FLJ31105	chromosome 1 open reading frame 183
chr1:92258648,121048239	0	0	0	-0.29016	0	0	0	0		NM_198926	C1orf183	55924	FLJ31105	chromosome 1 open reading frame 183
chr1:92258648,121048239	0	0	0	-0.29016	0	0	0	0		BC031062	DDX20	11218	DKFZp434H052|DP103|GEMIN3	DEAD (Asp-Glu-Ala-Asp) box polypeptide 20
chr1:92258648,121048239	0	0	0	-0.29016	0	0	0	0		BC011556	DDX20	11218	DKFZp434H052|DP103|GEMIN3	DEAD (Asp-Glu-Ala-Asp) box polypeptide 20
chr1:92258648,121048239	0	0	0	-0.29016	0	0	0	0		BC034953	DDX20	11218	DKFZp434H052|DP103|GEMIN3	DEAD (Asp-Glu-Ala-Asp) box polypeptide 20
chr1:92258648,121048239	0	0	0	-0.29016	0	0	0	0		AY007146	DDX20	11218	DKFZp434H052|DP103|GEMIN3	DEAD (Asp-Glu-Ala-Asp) box polypeptide 20
chr1:92258648,121048239	0	0	0	-0.29016	0	0	0	0		NM_007204	DDX20	11218	DKFZp434H052|DP103|GEMIN3	DEAD (Asp-Glu-Ala-Asp) box polypeptide 20
chr1:92258648,121048239	0	0	0	-0.29016	0	0	0	0		NM_004980	KCND3	3752	KCND3L|KCND3S|KSHIVB|KV4.3	potassium voltage-gated channel, Shal-related subfamily, member 3
chr1:92258648,121048239	0	0	0	-0.29016	0	0	0	0		NM_172198	KCND3	3752	KCND3L|KCND3S|KSHIVB|KV4.3	potassium voltage-gated channel, Shal-related subfamily, member 3
chr1:92258648,121048239	0	0	0	-0.29016	0	0	0	0		XM_931497	LOC643355	643355	-	hypothetical protein LOC643355
chr1:92258648,121048239	0	0	0	-0.29016	0	0	0	0		AK092791	N/A	N/A	N/A	Homo sapiens cDNA FLJ35472 fis, clone SMINT2007062.
chr1:92258648,121048239	0	0	0	-0.29016	0	0	0	0		XM_926731	LOC643396	643396	-	hypothetical protein LOC643396
chr1:92258648,121048239	0	0	0	-0.29016	0	0	0	0		BC016029	CTTNBP2NL	55917	DKFZp547A023|FLJ13278	CTTNBP2 N-terminal like
chr1:92258648,121048239	0	0	0	-0.29016	0	0	0	0		NM_018704	CTTNBP2NL	55917	DKFZp547A023|FLJ13278	CTTNBP2 N-terminal like
chr1:92258648,121048239	0	0	0	-0.29016	0	0	0	0		AK127449	WNT2B	7482	WNT13|XWNT2	wingless-type MMTV integration site family, member 2B
chr1:92258648,121048239	0	0	0	-0.29016	0	0	0	0		NM_004185	WNT2B	7482	WNT13|XWNT2	wingless-type MMTV integration site family, member 2B
chr1:92258648,121048239	0	0	0	-0.29016	0	0	0	0		NM_024494	WNT2B	7482	WNT13|XWNT2	wingless-type MMTV integration site family, member 2B
chr1:92258648,121048239	0	0	0	-0.29016	0	0	0	0		AK000291	ST7L	54879	FLJ11657|FLJ20284|ST7R|STLR	suppression of tumorigenicity 7 like
chr1:92258648,121048239	0	0	0	-0.29016	0	0	0	0		BC047392	ST7L	54879	FLJ11657|FLJ20284|ST7R|STLR	suppression of tumorigenicity 7 like
chr1:92258648,121048239	0	0	0	-0.29016	0	0	0	0		BX640667	ST7L	54879	FLJ11657|FLJ20284|ST7R|STLR	suppression of tumorigenicity 7 like
chr1:92258648,121048239	0	0	0	-0.29016	0	0	0	0		BC065501	ST7L	54879	FLJ11657|FLJ20284|ST7R|STLR	suppression of tumorigenicity 7 like
chr1:92258648,121048239	0	0	0	-0.29016	0	0	0	0		NM_017744	ST7L	54879	FLJ11657|FLJ20284|ST7R|STLR	suppression of tumorigenicity 7 like
chr1:92258648,121048239	0	0	0	-0.29016	0	0	0	0		NM_138727	ST7L	54879	FLJ11657|FLJ20284|ST7R|STLR	suppression of tumorigenicity 7 like
chr1:92258648,121048239	0	0	0	-0.29016	0	0	0	0		NM_138728	ST7L	54879	FLJ11657|FLJ20284|ST7R|STLR	suppression of tumorigenicity 7 like
chr1:92258648,121048239	0	0	0	-0.29016	0	0	0	0		NM_198328	ST7L	54879	FLJ11657|FLJ20284|ST7R|STLR	suppression of tumorigenicity 7 like
chr1:92258648,121048239	0	0	0	-0.29016	0	0	0	0		NM_138729	ST7L	54879	FLJ11657|FLJ20284|ST7R|STLR	suppression of tumorigenicity 7 like
chr1:92258648,121048239	0	0	0	-0.29016	0	0	0	0		NM_198327	ST7L	54879	FLJ11657|FLJ20284|ST7R|STLR	suppression of tumorigenicity 7 like
chr1:92258648,121048239	0	0	0	-0.29016	0	0	0	0		BC037830	ST7L	54879	FLJ11657|FLJ20284|ST7R|STLR	suppression of tumorigenicity 7 like
chr1:92258648,121048239	0	0	0	-0.29016	0	0	0	0		NM_006135	CAPZA1	829	CAPPA1|CAPZ|CAZ1	capping protein (actin filament) muscle Z-line, alpha 1
chr1:92258648,121048239	0	0	0	-0.29016	0	0	0	0		BC000144	CAPZA1	829	CAPPA1|CAPZ|CAZ1	capping protein (actin filament) muscle Z-line, alpha 1
chr1:92258648,121048239	0	0	0	-0.29016	0	0	0	0		AK074174	MOV10	4343	FLJ32791|KIAA1631|gb110	Mov10, Moloney leukemia virus 10, homolog (mouse)
chr1:92258648,121048239	0	0	0	-0.29016	0	0	0	0		AK023297	MOV10	4343	FLJ32791|KIAA1631|gb110	Mov10, Moloney leukemia virus 10, homolog (mouse)
chr1:92258648,121048239	0	0	0	-0.29016	0	0	0	0		BC009312	MOV10	4343	FLJ32791|KIAA1631|gb110	Mov10, Moloney leukemia virus 10, homolog (mouse)
chr1:92258648,121048239	0	0	0	-0.29016	0	0	0	0		BC002548	MOV10	4343	FLJ32791|KIAA1631|gb110	Mov10, Moloney leukemia virus 10, homolog (mouse)
chr1:92258648,121048239	0	0	0	-0.29016	0	0	0	0		NM_020963	MOV10	4343	FLJ32791|KIAA1631|gb110	Mov10, Moloney leukemia virus 10, homolog (mouse)
chr1:92258648,121048239	0	0	0	-0.29016	0	0	0	0		BC052808	RHOC	389	ARH9|ARHC|RHOH9	ras homolog gene family, member C
chr1:92258648,121048239	0	0	0	-0.29016	0	0	0	0		NM_175744	RHOC	389	ARH9|ARHC|RHOH9	ras homolog gene family, member C
chr1:92258648,121048239	0	0	0	-0.29016	0	0	0	0		BC007245	RHOC	389	ARH9|ARHC|RHOH9	ras homolog gene family, member C
chr1:92258648,121048239	0	0	0	-0.29016	0	0	0	0		AL133644	PPM1J	333926	DKFZp434P1514|FLJ35951|MGC19531|MGC90149|PP2CZ|PP2Czeta|PPP2CZ	protein phosphatase 1J (PP2C domain containing)
chr1:92258648,121048239	0	0	0	-0.29016	0	0	0	0		BC073828	PPM1J	333926	DKFZp434P1514|FLJ35951|MGC19531|MGC90149|PP2CZ|PP2Czeta|PPP2CZ	protein phosphatase 1J (PP2C domain containing)
chr1:92258648,121048239	0	0	0	-0.29016	0	0	0	0		NM_005167	PPM1J	333926	DKFZp434P1514|FLJ35951|MGC19531|MGC90149|PP2CZ|PP2Czeta|PPP2CZ	protein phosphatase 1J (PP2C domain containing)
chr1:92258648,121048239	0	0	0	-0.29016	0	0	0	0		BC112268	FAM19A3	284467	MGC138473|TAFA-3|TAFA3	family with sequence similarity 19 (chemokine (C-C motif)-like), member A3
chr1:92258648,121048239	0	0	0	-0.29016	0	0	0	0		NM_001004440	FAM19A3	284467	MGC138473|TAFA-3|TAFA3	family with sequence similarity 19 (chemokine (C-C motif)-like), member A3
chr1:92258648,121048239	0	0	0	-0.29016	0	0	0	0		NM_182759	FAM19A3	284467	MGC138473|TAFA-3|TAFA3	family with sequence similarity 19 (chemokine (C-C motif)-like), member A3
chr1:92258648,121048239	0	0	0	-0.29016	0	0	0	0		XM_060943	LOC128322	128322	-	similar to Nuclear transport factor 2 (NTF-2)
chr1:92258648,121048239	0	0	0	-0.29016	0	0	0	0		AK093435	FLJ36116	388666	-	hypothetical locus LOC388666
chr1:92258648,121048239	0	0	0	-0.29016	0	0	0	0		AJ277796	AFARP1	246182	-	AKR7 family pseudogene
chr1:92258648,121048239	0	0	0	-0.29016	0	0	0	0		BC045664	SLC16A1	6566	MCT|MCT1|MGC44475	solute carrier family 16 (monocarboxylic acid transporters), member 1
chr1:92258648,121048239	0	0	0	-0.29016	0	0	0	0		NM_003051	SLC16A1	6566	MCT|MCT1|MGC44475	solute carrier family 16 (monocarboxylic acid transporters), member 1
chr1:92258648,121048239	0	0	0	-0.29016	0	0	0	0		BC026317	SLC16A1	6566	MCT|MCT1|MGC44475	solute carrier family 16 (monocarboxylic acid transporters), member 1
chr1:92258648,121048239	0	0	0	-0.29016	0	0	0	0		NM_014813	LRIG2	9860	DKFZp451C181|KIAA0806	leucine-rich repeats and immunoglobulin-like domains 2
chr1:92258648,121048239	0	0	0	-0.29016	0	0	0	0		XM_933117	LOC643441	643441	-	hypothetical protein LOC643440
chr1:92258648,121048239	0	0	0	-0.29016	0	0	0	0		XM_933124	LOC643441	643441	-	hypothetical protein LOC643440
chr1:92258648,121048239	0	0	0	-0.29016	0	0	0	0		NM_020965	MAGI3	260425	MAGI-3|RP4-730K3.1|dJ730K3.2	membrane associated guanylate kinase, WW and PDZ domain containing 3
chr1:92258648,121048239	0	0	0	-0.29016	0	0	0	0		NM_152900	MAGI3	260425	MAGI-3|RP4-730K3.1|dJ730K3.2	membrane associated guanylate kinase, WW and PDZ domain containing 3
chr1:92258648,121048239	0	0	0	-0.29016	0	0	0	0		NM_006608	PHTF1	10745	PHTF	putative homeodomain transcription factor 1
chr1:92258648,121048239	0	0	0	-0.29016	0	0	0	0		BC002447	PHTF1	10745	PHTF	putative homeodomain transcription factor 1
chr1:92258648,121048239	0	0	0	-0.29016	0	0	0	0		AK022166	RSBN1	54665	DKFZp781E21150|ROSBIN|RP11-324J2.1	round spermatid basic protein 1
chr1:92258648,121048239	0	0	0	-0.29016	0	0	0	0		CR627402	RSBN1	54665	DKFZp781E21150|ROSBIN|RP11-324J2.1	round spermatid basic protein 1
chr1:92258648,121048239	0	0	0	-0.29016	0	0	0	0		AK002082	RSBN1	54665	DKFZp781E21150|ROSBIN|RP11-324J2.1	round spermatid basic protein 1
chr1:92258648,121048239	0	0	0	-0.29016	0	0	0	0		BC026155	RSBN1	54665	DKFZp781E21150|ROSBIN|RP11-324J2.1	round spermatid basic protein 1
chr1:92258648,121048239	0	0	0	-0.29016	0	0	0	0		NM_018364	RSBN1	54665	DKFZp781E21150|ROSBIN|RP11-324J2.1	round spermatid basic protein 1
chr1:92258648,121048239	0	0	0	-0.29016	0	0	0	0		NM_012411	PTPN22	26191	LYP|Lyp1|Lyp2|PEP|PTPN8	protein tyrosine phosphatase, non-receptor type 22 (lymphoid)
chr1:92258648,121048239	0	0	0	-0.29016	0	0	0	0		BC071670	PTPN22	26191	LYP|Lyp1|Lyp2|PEP|PTPN8	protein tyrosine phosphatase, non-receptor type 22 (lymphoid)
chr1:92258648,121048239	0	0	0	-0.29016	0	0	0	0		NM_015967	PTPN22	26191	LYP|Lyp1|Lyp2|PEP|PTPN8	protein tyrosine phosphatase, non-receptor type 22 (lymphoid)
chr1:92258648,121048239	0	0	0	-0.29016	0	0	0	0		BC017785	PTPN22	26191	LYP|Lyp1|Lyp2|PEP|PTPN8	protein tyrosine phosphatase, non-receptor type 22 (lymphoid)
chr1:92258648,121048239	0	0	0	-0.29016	0	0	0	0		NM_001029946	C1orf178	440603	Bfk|FLJ22588	chromosome 1 open reading frame 178
chr1:92258648,121048239	0	0	0	-0.29016	0	0	0	0		NM_001029944	C1orf178	440603	Bfk|FLJ22588	chromosome 1 open reading frame 178
chr1:92258648,121048239	0	0	0	-0.29016	0	0	0	0		NM_001029945	C1orf178	440603	Bfk|FLJ22588	chromosome 1 open reading frame 178
chr1:92258648,121048239	0	0	0	-0.29016	0	0	0	0		CR749373	C1orf178	440603	Bfk|FLJ22588	chromosome 1 open reading frame 178
chr1:92258648,121048239	0	0	0	-0.29016	0	0	0	0		NM_001010922	C1orf178	440603	Bfk|FLJ22588	chromosome 1 open reading frame 178
chr1:92258648,121048239	0	0	0	-0.29016	0	0	0	0		BC014146	AP4B1	10717	BETA-4	adaptor-related protein complex 4, beta 1 subunit
chr1:92258648,121048239	0	0	0	-0.29016	0	0	0	0		AK093740	AP4B1	10717	BETA-4	adaptor-related protein complex 4, beta 1 subunit
chr1:92258648,121048239	0	0	0	-0.29016	0	0	0	0		NM_006594	AP4B1	10717	BETA-4	adaptor-related protein complex 4, beta 1 subunit
chr1:92258648,121048239	0	0	0	-0.29016	0	0	0	0		BC029687	DCLRE1B	64858	DKFZp686C24187|FLJ12810|FLJ13998|SNM1B	DNA cross-link repair 1B (PSO2 homolog, S. cerevisiae)
chr1:92258648,121048239	0	0	0	-0.29016	0	0	0	0		NM_022836	DCLRE1B	64858	DKFZp686C24187|FLJ12810|FLJ13998|SNM1B	DNA cross-link repair 1B (PSO2 homolog, S. cerevisiae)
chr1:92258648,121048239	0	0	0	-0.29016	0	0	0	0		BC033012	HIPK1	204851	KIAA0630|MGC26642|MGC33446|MGC33548|Myak|Nbak2	homeodomain interacting protein kinase 1
chr1:92258648,121048239	0	0	0	-0.29016	0	0	0	0		NM_152696	HIPK1	204851	KIAA0630|MGC26642|MGC33446|MGC33548|Myak|Nbak2	homeodomain interacting protein kinase 1
chr1:92258648,121048239	0	0	0	-0.29016	0	0	0	0		BC028408	HIPK1	204851	KIAA0630|MGC26642|MGC33446|MGC33548|Myak|Nbak2	homeodomain interacting protein kinase 1
chr1:92258648,121048239	0	0	0	-0.29016	0	0	0	0		BC036057	HIPK1	204851	KIAA0630|MGC26642|MGC33446|MGC33548|Myak|Nbak2	homeodomain interacting protein kinase 1
chr1:92258648,121048239	0	0	0	-0.29016	0	0	0	0		NM_198268	HIPK1	204851	KIAA0630|MGC26642|MGC33446|MGC33548|Myak|Nbak2	homeodomain interacting protein kinase 1
chr1:92258648,121048239	0	0	0	-0.29016	0	0	0	0		NM_198269	HIPK1	204851	KIAA0630|MGC26642|MGC33446|MGC33548|Myak|Nbak2	homeodomain interacting protein kinase 1
chr1:92258648,121048239	0	0	0	-0.29016	0	0	0	0		NM_181358	HIPK1	204851	KIAA0630|MGC26642|MGC33446|MGC33548|Myak|Nbak2	homeodomain interacting protein kinase 1
chr1:92258648,121048239	0	0	0	-0.29016	0	0	0	0		AK092766	OLFML3	56944	HNOEL-iso|OLF44	olfactomedin-like 3
chr1:92258648,121048239	0	0	0	-0.29016	0	0	0	0		BC009920	OLFML3	56944	HNOEL-iso|OLF44	olfactomedin-like 3
chr1:92258648,121048239	0	0	0	-0.29016	0	0	0	0		NM_020190	OLFML3	56944	HNOEL-iso|OLF44	olfactomedin-like 3
chr1:92258648,121048239	0	0	0	-0.29016	0	0	0	0		NM_205848	SYT6	148281	-	synaptotagmin VI
chr1:92258648,121048239	0	0	0	-0.29016	0	0	0	0		BC044948	SYT6	148281	-	synaptotagmin VI
chr1:92258648,121048239	0	0	0	-0.29016	0	0	0	0		AK021491	TRIM33	51592	FLJ32925|PTC7|RFG7|TF1G|TIF1G|TIF1GAMMA|TIFGAMMA	tripartite motif-containing 33
chr1:92258648,121048239	0	0	0	-0.29016	0	0	0	0		NM_015906	TRIM33	51592	FLJ32925|PTC7|RFG7|TF1G|TIF1G|TIF1GAMMA|TIFGAMMA	tripartite motif-containing 33
chr1:92258648,121048239	0	0	0	-0.29016	0	0	0	0		NM_033020	TRIM33	51592	FLJ32925|PTC7|RFG7|TF1G|TIF1G|TIF1GAMMA|TIFGAMMA	tripartite motif-containing 33
chr1:92258648,121048239	0	0	0	-0.29016	0	0	0	0		BC005285	BCAS2	10286	DAM1	breast carcinoma amplified sequence 2
chr1:92258648,121048239	0	0	0	-0.29016	0	0	0	0		BC012623	BCAS2	10286	DAM1	breast carcinoma amplified sequence 2
chr1:92258648,121048239	0	0	0	-0.29016	0	0	0	0		BC022880	BCAS2	10286	DAM1	breast carcinoma amplified sequence 2
chr1:92258648,121048239	0	0	0	-0.29016	0	0	0	0		NM_005872	BCAS2	10286	DAM1	breast carcinoma amplified sequence 2
chr1:92258648,121048239	0	0	0	-0.29016	0	0	0	0		AK094418	DENND2C	163259	DKFZp686G0351|DKFZp686N1631|DKFZp779P1149|FLJ37099|RP5-1156J9.1|dJ1156J9.1	DENN/MADD domain containing 2C
chr1:92258648,121048239	0	0	0	-0.29016	0	0	0	0		CR749576	DENND2C	163259	DKFZp686G0351|DKFZp686N1631|DKFZp779P1149|FLJ37099|RP5-1156J9.1|dJ1156J9.1	DENN/MADD domain containing 2C
chr1:92258648,121048239	0	0	0	-0.29016	0	0	0	0		NM_198459	DENND2C	163259	DKFZp686G0351|DKFZp686N1631|DKFZp779P1149|FLJ37099|RP5-1156J9.1|dJ1156J9.1	DENN/MADD domain containing 2C
chr1:92258648,121048239	0	0	0	-0.29016	0	0	0	0		BC063894	DENND2C	163259	DKFZp686G0351|DKFZp686N1631|DKFZp779P1149|FLJ37099|RP5-1156J9.1|dJ1156J9.1	DENN/MADD domain containing 2C
chr1:92258648,121048239	0	0	0	-0.29016	0	0	0	0		NM_000036	AMPD1	270	MAD|MADA	adenosine monophosphate deaminase 1 (isoform M)
chr1:92258648,121048239	0	0	0	-0.29016	0	0	0	0		AK097077	AMPD1	270	MAD|MADA	adenosine monophosphate deaminase 1 (isoform M)
chr1:92258648,121048239	0	0	0	-0.29016	0	0	0	0		BC005219	NRAS	4893	N-ras|NRAS1	neuroblastoma RAS viral (v-ras) oncogene homolog
chr1:92258648,121048239	0	0	0	-0.29016	0	0	0	0		NM_002524	NRAS	4893	N-ras|NRAS1	neuroblastoma RAS viral (v-ras) oncogene homolog
chr1:92258648,121048239	0	0	0	-0.29016	0	0	0	0		AK131495	N/A	N/A	N/A	Homo sapiens cDNA FLJ16692 fis, clone TRACH3002561, moderately similar to UNR protein.
chr1:92258648,121048239	0	0	0	-0.29016	0	0	0	0		AY049788	CSDE1	7812	D1S155E|DKFZp779B0247|DKFZp779J1455|FLJ26882|RP5-1000E10.3|UNR	cold shock domain containing E1, RNA-binding
chr1:92258648,121048239	0	0	0	-0.29016	0	0	0	0		CR749378	CSDE1	7812	D1S155E|DKFZp779B0247|DKFZp779J1455|FLJ26882|RP5-1000E10.3|UNR	cold shock domain containing E1, RNA-binding
chr1:92258648,121048239	0	0	0	-0.29016	0	0	0	0		BC032446	CSDE1	7812	D1S155E|DKFZp779B0247|DKFZp779J1455|FLJ26882|RP5-1000E10.3|UNR	cold shock domain containing E1, RNA-binding
chr1:92258648,121048239	0	0	0	-0.29016	0	0	0	0		CR749431	CSDE1	7812	D1S155E|DKFZp779B0247|DKFZp779J1455|FLJ26882|RP5-1000E10.3|UNR	cold shock domain containing E1, RNA-binding
chr1:92258648,121048239	0	0	0	-0.29016	0	0	0	0		NM_007158	CSDE1	7812	D1S155E|DKFZp779B0247|DKFZp779J1455|FLJ26882|RP5-1000E10.3|UNR	cold shock domain containing E1, RNA-binding
chr1:92258648,121048239	0	0	0	-0.29016	0	0	0	0		NM_001007553	CSDE1	7812	D1S155E|DKFZp779B0247|DKFZp779J1455|FLJ26882|RP5-1000E10.3|UNR	cold shock domain containing E1, RNA-binding
chr1:92258648,121048239	0	0	0	-0.29016	0	0	0	0		BC005934	SIKE	80143	DKFZp686A0768|FLJ21168|RP5-1000E10.4	suppressor of IKK epsilon
chr1:92258648,121048239	0	0	0	-0.29016	0	0	0	0		NM_025073	SIKE	80143	DKFZp686A0768|FLJ21168|RP5-1000E10.4	suppressor of IKK epsilon
chr1:92258648,121048239	0	0	0	-0.29016	0	0	0	0		CR936771	N/A	N/A	N/A	Homo sapiens mRNA; cDNA DKFZp686A0668 (from clone DKFZp686A0668).
chr1:92258648,121048239	0	0	0	-0.29016	0	0	0	0		NM_003176	SYCP1	6847	HOM-TES-14|MGC104417|SCP1	synaptonemal complex protein 1
chr1:92258648,121048239	0	0	0	-0.29016	0	0	0	0		BC069298	TSHB	7252	TSH-BETA	thyroid stimulating hormone, beta
chr1:92258648,121048239	0	0	0	-0.29016	0	0	0	0		NM_000549	TSHB	7252	TSH-BETA	thyroid stimulating hormone, beta
chr1:92258648,121048239	0	0	0	-0.29016	0	0	0	0		BC021675	TSPAN2	10100	6330415F13Rik|FLJ12082|RP4-666F24.2|TSN2|TSPAN-2	tetraspanin 2
chr1:92258648,121048239	0	0	0	-0.29016	0	0	0	0		NM_005725	TSPAN2	10100	6330415F13Rik|FLJ12082|RP4-666F24.2|TSN2|TSPAN-2	tetraspanin 2
chr1:92258648,121048239	0	0	0	-0.29016	0	0	0	0		XM_929155	LOC643598	643598	-	hypothetical protein LOC643598
chr1:92258648,121048239	0	0	0	-0.29016	0	0	0	0		AK172772	N/A	N/A	N/A	Homo sapiens cDNA FLJ23933 fis, clone COL07392.
chr1:92258648,121048239	0	0	0	-0.29016	0	0	0	0		NM_002506	NGFB	4803	Beta-NGF|HSAN5|NGF	nerve growth factor, beta polypeptide
chr1:92258648,121048239	0	0	0	-0.29016	0	0	0	0		BC065272	VANGL1	81839	LPP2|MGC5338|STB2	vang-like 1 (van gogh, Drosophila)
chr1:92258648,121048239	0	0	0	-0.29016	0	0	0	0		AF481859	VANGL1	81839	LPP2|MGC5338|STB2	vang-like 1 (van gogh, Drosophila)
chr1:92258648,121048239	0	0	0	-0.29016	0	0	0	0		NM_138959	VANGL1	81839	LPP2|MGC5338|STB2	vang-like 1 (van gogh, Drosophila)
chr1:92258648,121048239	0	0	0	-0.29016	0	0	0	0		BC000907	VANGL1	81839	LPP2|MGC5338|STB2	vang-like 1 (van gogh, Drosophila)
chr1:92258648,121048239	0	0	0	-0.29016	0	0	0	0		NM_001232	CASQ2	845	FLJ26321|PDIB2	calsequestrin 2 (cardiac muscle)
chr1:92258648,121048239	0	0	0	-0.29016	0	0	0	0		BC022288	CASQ2	845	FLJ26321|PDIB2	calsequestrin 2 (cardiac muscle)
chr1:92258648,121048239	0	0	0	-0.29016	0	0	0	0		BC096359	NHLH2	4808	HEN2|NSCL2	nescient helix loop helix 2
chr1:92258648,121048239	0	0	0	-0.29016	0	0	0	0		BC096360	NHLH2	4808	HEN2|NSCL2	nescient helix loop helix 2
chr1:92258648,121048239	0	0	0	-0.29016	0	0	0	0		NM_005599	NHLH2	4808	HEN2|NSCL2	nescient helix loop helix 2
chr1:92258648,121048239	0	0	0	-0.29016	0	0	0	0		AY358258	SLC22A15	55356	DKFZp761G0313|FLIPT1|PRO34686	solute carrier family 22 (organic cation transporter), member 15
chr1:92258648,121048239	0	0	0	-0.29016	0	0	0	0		NM_018420	SLC22A15	55356	DKFZp761G0313|FLIPT1|PRO34686	solute carrier family 22 (organic cation transporter), member 15
chr1:92258648,121048239	0	0	0	-0.29016	0	0	0	0		BC026358	SLC22A15	55356	DKFZp761G0313|FLIPT1|PRO34686	solute carrier family 22 (organic cation transporter), member 15
chr1:92258648,121048239	0	0	0	-0.29016	0	0	0	0		NM_152367	C1orf161	126868	FLJ38716|RP5-1185H19.1	chromosome 1 open reading frame 161
chr1:92258648,121048239	0	0	0	-0.29016	0	0	0	0		BC003077	ATP1A1	476	MGC3285|MGC51750	ATPase, Na+/K+ transporting, alpha 1 polypeptide
chr1:92258648,121048239	0	0	0	-0.29016	0	0	0	0		BC050359	ATP1A1	476	MGC3285|MGC51750	ATPase, Na+/K+ transporting, alpha 1 polypeptide
chr1:92258648,121048239	0	0	0	-0.29016	0	0	0	0		NM_000701	ATP1A1	476	MGC3285|MGC51750	ATPase, Na+/K+ transporting, alpha 1 polypeptide
chr1:92258648,121048239	0	0	0	-0.29016	0	0	0	0		NM_001001586	ATP1A1	476	MGC3285|MGC51750	ATPase, Na+/K+ transporting, alpha 1 polypeptide
chr1:92258648,121048239	0	0	0	-0.29016	0	0	0	0		BC098428	N/A	N/A	N/A	Homo sapiens cDNA clone IMAGE:4541678.
chr1:92258648,121048239	0	0	0	-0.29016	0	0	0	0		XM_086308	LOC148766	148766	-	hypothetical LOC148766
chr1:92258648,121048239	0	0	0	-0.29016	0	0	0	0		NM_001779	CD58	965	LFA-3|LFA3	CD58 molecule
chr1:92258648,121048239	0	0	0	-0.29016	0	0	0	0		X06296	CD58	965	LFA-3|LFA3	CD58 molecule
chr1:92258648,121048239	0	0	0	-0.29016	0	0	0	0		BC005930	CD58	965	LFA-3|LFA3	CD58 molecule
chr1:92258648,121048239	0	0	0	-0.29016	0	0	0	0		NM_001007237	IGSF3	3321	EWI-3|MGC117164|V8	immunoglobulin superfamily, member 3
chr1:92258648,121048239	0	0	0	-0.29016	0	0	0	0		NM_001542	IGSF3	3321	EWI-3|MGC117164|V8	immunoglobulin superfamily, member 3
chr1:92258648,121048239	0	0	0	-0.29016	0	0	0	0		BC110651	IGSF3	3321	EWI-3|MGC117164|V8	immunoglobulin superfamily, member 3
chr1:92258648,121048239	0	0	0	-0.29016	0	0	0	0		NM_001013643	C1orf137	388667	-	chromosome 1 open reading frame 137
chr1:92258648,121048239	0	0	0	-0.29016	0	0	0	0		AK127925	N/A	N/A	N/A	Homo sapiens cDNA FLJ46032 fis, clone SPLEN2031004.
chr1:92258648,121048239	0	0	0	-0.29016	0	0	0	0		XM_929293	LOC643695	643695	-	hypothetical protein LOC643695
chr1:92258648,121048239	0	0	0	-0.29016	0	0	0	0		BC033583	CD2	914	SRBC|T11	CD2 molecule
chr1:92258648,121048239	0	0	0	-0.29016	0	0	0	0		NM_001767	CD2	914	SRBC|T11	CD2 molecule
chr1:92258648,121048239	0	0	0	-0.29016	0	0	0	0		NM_020440	PTGFRN	5738	CD315|CD9P-1|EWI-F|FLJ11001|FPRP|KIAA1436|SMAP-6	prostaglandin F2 receptor negative regulator
chr1:92258648,121048239	0	0	0	-0.29016	0	0	0	0		NM_004258	IGSF2	9398	CD101|V7	immunoglobulin superfamily, member 2
chr1:92258648,121048239	0	0	0	-0.29016	0	0	0	0		BC030058	TTF2	8458	HuF2	transcription termination factor, RNA polymerase II
chr1:92258648,121048239	0	0	0	-0.29016	0	0	0	0		NM_003594	TTF2	8458	HuF2	transcription termination factor, RNA polymerase II
chr1:92258648,121048239	0	0	0	-0.29016	0	0	0	0		BC034943	TRIM45	80263	FLJ13181|RNF99	tripartite motif-containing 45
chr1:92258648,121048239	0	0	0	-0.29016	0	0	0	0		NM_025188	TRIM45	80263	FLJ13181|RNF99	tripartite motif-containing 45
chr1:92258648,121048239	0	0	0	-0.29016	0	0	0	0		BC074729	VTCN1	79679	B7-H4|B7H4|B7S1|B7X|B7h.5|FLJ22418|PRO1291|RP11-229A19.4	V-set domain containing T cell activation inhibitor 1
chr1:92258648,121048239	0	0	0	-0.29016	0	0	0	0		NM_024626	VTCN1	79679	B7-H4|B7H4|B7S1|B7X|B7h.5|FLJ22418|PRO1291|RP11-229A19.4	V-set domain containing T cell activation inhibitor 1
chr1:92258648,121048239	0	0	0	-0.29016	0	0	0	0		BX648021	VTCN1	79679	B7-H4|B7H4|B7S1|B7X|B7h.5|FLJ22418|PRO1291|RP11-229A19.4	V-set domain containing T cell activation inhibitor 1
chr1:92258648,121048239	0	0	0	-0.29016	0	0	0	0		BC065717	VTCN1	79679	B7-H4|B7H4|B7S1|B7X|B7h.5|FLJ22418|PRO1291|RP11-229A19.4	V-set domain containing T cell activation inhibitor 1
chr1:92258648,121048239	0	0	0	-0.29016	0	0	0	0		BC063300	MAN1A2	10905	MAN1B	mannosidase, alpha, class 1A, member 2
chr1:92258648,121048239	0	0	0	-0.29016	0	0	0	0		NM_006699	MAN1A2	10905	MAN1B	mannosidase, alpha, class 1A, member 2
chr1:92258648,121048239	0	0	0	-0.29016	0	0	0	0		NM_017709	FAM46C	54855	FLJ20202	family with sequence similarity 46, member C
chr1:92258648,121048239	0	0	0	-0.29016	0	0	0	0		XM_927290	LOC644047	644047	-	similar to Proline-rich nuclear receptor coactivator 2
chr1:92258648,121048239	0	0	0	-0.29016	0	0	0	0		BC013132	GDAP2	54834	FLJ20142|dJ776P7.1	ganglioside induced differentiation associated protein 2
chr1:92258648,121048239	0	0	0	-0.29016	0	0	0	0		NM_017686	GDAP2	54834	FLJ20142|dJ776P7.1	ganglioside induced differentiation associated protein 2
chr1:92258648,121048239	0	0	0	-0.29016	0	0	0	0		BC058836	WDR3	10885	FLJ12796	WD repeat domain 3
chr1:92258648,121048239	0	0	0	-0.29016	0	0	0	0		NM_006784	WDR3	10885	FLJ12796	WD repeat domain 3
chr1:92258648,121048239	0	0	0	-0.29016	0	0	0	0		NM_206996	SPAG17	200162	DKFZp434B0610|FLJ34497|FLJ44343|PF6|RP4-776P7.2	sperm associated antigen 17
chr1:92258648,121048239	0	0	0	-0.29016	0	0	0	0		XM_931995	LOC644094	644094	-	hypothetical protein LOC644094
chr1:92258648,121048239	0	0	0	-0.29016	0	0	0	0		NM_152380	TBX15	6913	TBX14	T-box 15
chr1:92258648,121048239	0	0	0	-0.29016	0	0	0	0		AK127536	TBX15	6913	TBX14	T-box 15
chr1:92258648,121048239	0	0	0	-0.29016	0	0	0	0		BC044575	WARS2	10352	TrpRS	tryptophanyl tRNA synthetase 2 (mitochondrial)
chr1:92258648,121048239	0	0	0	-0.29016	0	0	0	0		NM_015836	WARS2	10352	TrpRS	tryptophanyl tRNA synthetase 2 (mitochondrial)
chr1:92258648,121048239	0	0	0	-0.29016	0	0	0	0		NM_201263	WARS2	10352	TrpRS	tryptophanyl tRNA synthetase 2 (mitochondrial)
chr1:92258648,121048239	0	0	0	-0.29016	0	0	0	0		XM_932022	LOC644155	644155	-	hypothetical protein LOC644155
chr1:92258648,121048239	0	0	0	-0.29016	0	0	0	0		BC020863	HAO2	51179	GIG16|HAOX2	hydroxyacid oxidase 2 (long chain)
chr1:92258648,121048239	0	0	0	-0.29016	0	0	0	0		NM_001005783	HAO2	51179	GIG16|HAOX2	hydroxyacid oxidase 2 (long chain)
chr1:92258648,121048239	0	0	0	-0.29016	0	0	0	0		NM_016527	HAO2	51179	GIG16|HAOX2	hydroxyacid oxidase 2 (long chain)
chr1:92258648,121048239	0	0	0	-0.29016	0	0	0	0		BC038419	HSD3B2	3284	HSDB|HSDB3	hydroxy-delta-5-steroid dehydrogenase, 3 beta- and steroid delta-isomerase 2
chr1:92258648,121048239	0	0	0	-0.29016	0	0	0	0		NM_000198	HSD3B2	3284	HSDB|HSDB3	hydroxy-delta-5-steroid dehydrogenase, 3 beta- and steroid delta-isomerase 2
chr1:92258648,121048239	0	0	0	-0.29016	0	0	0	0		CR627415	LOC440606	440606	-	similar to dJ871G17.4 (novel 3-beta hydroxysteroid dehydrogenase/isomerase family member)
chr1:92258648,121048239	0	0	0	-0.29016	0	0	0	0		NM_000862	HSD3B1	3283	HSD3B|HSDB3	hydroxy-delta-5-steroid dehydrogenase, 3 beta- and steroid delta-isomerase 1
chr1:92258648,121048239	0	0	0	-0.29016	0	0	0	0		BC031999	HSD3B1	3283	HSD3B|HSDB3	hydroxy-delta-5-steroid dehydrogenase, 3 beta- and steroid delta-isomerase 1
chr1:92258648,121048239	0	0	0	-0.29016	0	0	0	0		XM_371285	LOC128102	128102	3	3-beta-hydroxysteroid dehydrogenase, tissue-type heart
chr1:92258648,121048239	0	0	0	-0.29016	0	0	0	0		XM_927425	LOC644242	644242	-	hypothetical protein LOC644242
chr1:92258648,121048239	0	0	0	-0.29016	0	0	0	0		BC033126	ZNF697	90874	MGC45731	zinc finger protein 697
chr1:92258648,121048239	0	0	0	-0.29016	0	0	0	0		XM_371286	ZNF697	90874	MGC45731	zinc finger protein 697
chr1:92258648,121048239	0	0	0	-0.29016	0	0	0	0		BC011262	PHGDH	26227	3-PGDH|3PGDH|MGC3017|PDG|PGAD|PGD|PGDH|SERA	phosphoglycerate dehydrogenase
chr1:92258648,121048239	0	0	0	-0.29016	0	0	0	0		BC000303	PHGDH	26227	3-PGDH|3PGDH|MGC3017|PDG|PGAD|PGD|PGDH|SERA	phosphoglycerate dehydrogenase
chr1:92258648,121048239	0	0	0	-0.29016	0	0	0	0		BC001349	PHGDH	26227	3-PGDH|3PGDH|MGC3017|PDG|PGAD|PGD|PGDH|SERA	phosphoglycerate dehydrogenase
chr1:92258648,121048239	0	0	0	-0.29016	0	0	0	0		AK093306	PHGDH	26227	3-PGDH|3PGDH|MGC3017|PDG|PGAD|PGD|PGDH|SERA	phosphoglycerate dehydrogenase
chr1:92258648,121048239	0	0	0	-0.29016	0	0	0	0		NM_006623	PHGDH	26227	3-PGDH|3PGDH|MGC3017|PDG|PGAD|PGD|PGDH|SERA	phosphoglycerate dehydrogenase
chr1:92258648,121048239	0	0	0	-0.29016	0	0	0	0		BC044217	HMGCS2	3158	-	3-hydroxy-3-methylglutaryl-Coenzyme A synthase 2 (mitochondrial)
chr1:92258648,121048239	0	0	0	-0.29016	0	0	0	0		NM_005518	HMGCS2	3158	-	3-hydroxy-3-methylglutaryl-Coenzyme A synthase 2 (mitochondrial)
chr1:92258648,121048239	0	0	0	-0.29016	0	0	0	0		BC017089	REG4	83998	GISP|REG-IV|RELP	regenerating islet-derived family, member 4
chr1:92258648,121048239	0	0	0	-0.29016	0	0	0	0		NM_032044	REG4	83998	GISP|REG-IV|RELP	regenerating islet-derived family, member 4
chr1:92258648,121048239	0	0	0	-0.29016	0	0	0	0		XM_291607	NBPF7	343505	-	neuroblastoma breakpoint family, member 7
chr1:92258648,121048239	0	0	0	-0.29016	0	0	0	0		XM_927465	LOC644293	644293	-	similar to notch gene homolog 2
chr1:92258648,121048239	0	0	0	-0.29016	0	0	0	0		NM_021794	ADAM30	11085	svph4	ADAM metallopeptidase domain 30
chr1:92258648,121048239	0	0	0	-0.29016	0	0	0	0		BC028372	ADAM30	11085	svph4	ADAM metallopeptidase domain 30
chr1:92258648,121048239	0	0	0	-0.29016	0	0	0	0		AF308601	NOTCH2	4853	hN2	Notch homolog 2 (Drosophila)
chr1:92258648,121048239	0	0	0	-0.29016	0	0	0	0		BC071562	NOTCH2	4853	hN2	Notch homolog 2 (Drosophila)
chr1:92258648,121048239	0	0	0	-0.29016	0	0	0	0		NM_024408	NOTCH2	4853	hN2	Notch homolog 2 (Drosophila)
chr1:92258648,121048239	0	0	0	-0.29016	0	0	0	0		BC034024	N/A	N/A	N/A	Homo sapiens cDNA clone MGC:23787 IMAGE:4249212, complete cds.
chr1:92258648,121048239	0	0	0	-0.29016	0	0	0	0		XM_927481	LOC644312	644312	-	similar to SLIT-ROBO Rho GTPase-activating protein 2 (srGAP2) (Formin-binding protein 2)
chr1:92258648,121048239	0	0	0	-0.29016	0	0	0	0		XM_927488	LOC644323	644323	-	hypothetical protein LOC644323
chr1:92258648,121048239	0	0	0	-0.29016	0	0	0	0		AK124556	N/A	N/A	N/A	Homo sapiens cDNA FLJ42565 fis, clone BRACE3007472.
chr1:92258648,121048239	0	0	0	-0.29016	0	0	0	0		XM_935475	LOC653820	653820	-	similar to family with sequence similarity 72, member A
chr1:92258648,121048239	0	0	0	-0.29016	0	0	0	0		BC046199	FAM72A	389835	MGC57827|RP11-312O7.1	family with sequence similarity 72, member A
chr1:92258648,121048239	0	0	0	-0.29016	0	0	0	0		BC035696	FAM72A	389835	MGC57827|RP11-312O7.1	family with sequence similarity 72, member A
chr1:92258648,121048239	0	0	0	-0.29016	0	0	0	0		XM_935476	LOC653820	653820	-	similar to family with sequence similarity 72, member A
chr1:92258648,121048239	0	0	0	-0.29016	0	0	0	0		XM_930579	LOC653820	653820	-	similar to family with sequence similarity 72, member A
chr1:92258648,121048239	0	0	0	-0.29016	0	0	0	0		XM_935477	LOC653820	653820	-	similar to family with sequence similarity 72, member A
chr1:92258648,121048239	0	0	0	-0.29016	0	0	0	0		AB096683	FAM72A	389835	MGC57827|RP11-312O7.1	family with sequence similarity 72, member A
chr1:92258648,121048239	0	0	0	-0.29016	0	0	0	0		XM_932130	LOC644331	644331	-	hypothetical protein LOC644331
chr1:92258648,121048239	0	0	0	-0.29016	0	0	0	0		BC106916	RP5-998N21.6	440686	LOC440686|MGC126031	similar to histone H2B histone family
chr1:92258648,121048239	0	0	0	-0.29016	0	0	0	0		NM_001004340	LOC440607	440607	-	Fc-gamma receptor I B2
chr1:92258648,121048239	0	0	0	-0.29016	0	0	0	0		NM_001017986	LOC440607	440607	-	Fc-gamma receptor I B2
chr1:92258648,121048239	0	0	0	-0.29016	0	0	0	0		XM_209227	LOC653464	653464	-	similar to SLIT-ROBO Rho GTPase-activating protein 2 (srGAP2) (Formin-binding protein 2)
chr1:143645541,144100334	0	0	0	0	0	0	0.29111	0	q21.1
chr1:143645541,144100334	0	0	0	0	0	0	0.29111	0		AK024925	FLJ21272	80100	-	hypothetical protein FLJ21272
chr1:143645541,144100334	0	0	0	0	0	0	0.29111	0		AL832024	PDE4DIP	9659	CMYA2|DKFZp781J054|MGC75440|MMGL	phosphodiesterase 4D interacting protein (myomegalin)
chr1:143645541,144100334	0	0	0	0	0	0	0.29111	0		BX647660	PDE4DIP	9659	CMYA2|DKFZp781J054|MGC75440|MMGL	phosphodiesterase 4D interacting protein (myomegalin)
chr1:143645541,144100334	0	0	0	0	0	0	0.29111	0		NM_014644	PDE4DIP	9659	CMYA2|DKFZp781J054|MGC75440|MMGL	phosphodiesterase 4D interacting protein (myomegalin)
chr1:143645541,144100334	0	0	0	0	0	0	0.29111	0		NM_001002812	PDE4DIP	9659	CMYA2|DKFZp781J054|MGC75440|MMGL	phosphodiesterase 4D interacting protein (myomegalin)
chr1:143645541,144100334	0	0	0	0	0	0	0.29111	0		NM_001002810	PDE4DIP	9659	CMYA2|DKFZp781J054|MGC75440|MMGL	phosphodiesterase 4D interacting protein (myomegalin)
chr1:143645541,144100334	0	0	0	0	0	0	0.29111	0		AB007923	PDE4DIP	9659	CMYA2|DKFZp781J054|MGC75440|MMGL	phosphodiesterase 4D interacting protein (myomegalin)
chr1:143645541,144100334	0	0	0	0	0	0	0.29111	0		AF086451	PDE4DIP	9659	CMYA2|DKFZp781J054|MGC75440|MMGL	phosphodiesterase 4D interacting protein (myomegalin)
chr1:143645541,144100334	0	0	0	0	0	0	0.29111	0		NM_022359	PDE4DIP	9659	CMYA2|DKFZp781J054|MGC75440|MMGL	phosphodiesterase 4D interacting protein (myomegalin)
chr1:143645541,144100334	0	0	0	0	0	0	0.29111	0		BC001364	SEC22L1	9554	ERS-24|SEC22B	SEC22 vesicle trafficking protein-like 1 (S. cerevisiae)
chr1:143645541,144100334	0	0	0	0	0	0	0.29111	0		NM_004892	SEC22L1	9554	ERS-24|SEC22B	SEC22 vesicle trafficking protein-like 1 (S. cerevisiae)
chr1:143645541,144100334	0	0	0	0	0	0	0.29111	0		AK127414	N/A	N/A	N/A	Homo sapiens cDNA FLJ45506 fis, clone BRTHA2020695.
chr1:143645541,144100334	0	0	0	0	0	0	0.29111	0		BC090943	NOTCH2NL	388677	N2N	Notch homolog 2 (Drosophila) N-terminal like
chr1:143645541,144100334	0	0	0	0	0	0	0.29111	0		NM_203458	NOTCH2NL	388677	N2N	Notch homolog 2 (Drosophila) N-terminal like
chr1:143645541,144100334	0	0	0	0	0	0	0.29111	0		AK075065	NOTCH2NL	388677	N2N	Notch homolog 2 (Drosophila) N-terminal like
chr1:143645541,144100334	0	0	0	0	0	0	0.29111	0		XM_930098	LOC644474	644474	-	hypothetical protein LOC644474
chr1:143645541,144100334	0	0	0	0	0	0	0.29111	0		AY894562	NBPF8	641559	NBPF11	neuroblastoma breakpoint family, member 8
chr1:143645541,144100334	0	0	0	0	0	0	0.29111	0		AY894565	NBPF10	440673	AB6|AG1	neuroblastoma breakpoint family, member 10
chr1:143645541,144100334	0	0	0	0	0	0	0.29111	0		AY894563	NBPF8	641559	NBPF11	neuroblastoma breakpoint family, member 8
chr1:143645541,144100334	0	0	0	0	0	0	0.29111	0		BC034418	NBPF1	55672	AB13|AB14|AB23|AD2|FLJ20719|KIAA1693|NBG|NBPF	neuroblastoma breakpoint family, member 1
chr1:144100334,152168948	0	0	0	0	0.43934	0	0.29111	0	q21.1|q21.2|q21.3
chr1:144100334,152168948	0	0	0	0	0.43934	0	0.29111	0		NM_145277	HFE2	148738	HFE2A|HJV|JH|MGC23953|RGMC	hemochromatosis type 2 (juvenile), The product of this gene is involved in iron metabolism. It may be a component of the signaling pathway which activates hepcidin or it may act as a modulator of hepcidin expression. It could also represent the cellular receptor for hepcidin. Alternatively spliced transcript variants encoding different isoforms have been identified for this gene. Defects in this …
chr1:144100334,152168948	0	0	0	0	0.43934	0	0.29111	0		NM_202004	HFE2	148738	HFE2A|HJV|JH|MGC23953|RGMC	hemochromatosis type 2 (juvenile)
chr1:144100334,152168948	0	0	0	0	0.43934	0	0.29111	0		NM_213652	HFE2	148738	HFE2A|HJV|JH|MGC23953|RGMC	hemochromatosis type 2 (juvenile)
chr1:144100334,152168948	0	0	0	0	0.43934	0	0.29111	0		NM_213653	HFE2	148738	HFE2A|HJV|JH|MGC23953|RGMC	hemochromatosis type 2 (juvenile)
chr1:144100334,152168948	0	0	0	0	0.43934	0	0.29111	0		BC085604	HFE2	148738	HFE2A|HJV|JH|MGC23953|RGMC	hemochromatosis type 2 (juvenile)
chr1:144100334,152168948	0	0	0	0	0.43934	0	0.29111	0		BC093704	TXNIP	10628	EST01027|HHCPA78|THIF|VDUP1	thioredoxin interacting protein
chr1:144100334,152168948	0	0	0	0	0.43934	0	0.29111	0		BC093702	TXNIP	10628	EST01027|HHCPA78|THIF|VDUP1	thioredoxin interacting protein
chr1:144100334,152168948	0	0	0	0	0.43934	0	0.29111	0		NM_006472	TXNIP	10628	EST01027|HHCPA78|THIF|VDUP1	thioredoxin interacting protein
chr1:144100334,152168948	0	0	0	0	0.43934	0	0.29111	0		NM_032305	POLR3GL	84265	MGC3200|flj32422	polymerase (RNA) III (DNA directed) polypeptide G (32kD) like
chr1:144100334,152168948	0	0	0	0	0.43934	0	0.29111	0		XM_927841	ANKRD34	284615	DKFZp761F202	ankyrin repeat domain 34
chr1:144100334,152168948	0	0	0	0	0.43934	0	0.29111	0		NM_001039888	ANKRD34	284615	DKFZp761F202	ankyrin repeat domain 34
chr1:144100334,152168948	0	0	0	0	0.43934	0	0.29111	0		BC035727	LIX1L	128077	DKFZp762F237|MGC46719	Lix1 homolog (mouse) like
chr1:144100334,152168948	0	0	0	0	0.43934	0	0.29111	0		NM_153713	LIX1L	128077	DKFZp762F237|MGC46719	Lix1 homolog (mouse) like
chr1:144100334,152168948	0	0	0	0	0.43934	0	0.29111	0		BC017770	N/A	N/A	N/A	Homo sapiens cDNA clone IMAGE:4687764, complete cds.
chr1:144100334,152168948	0	0	0	0	0.43934	0	0.29111	0		AF198620	RBM8A	9939	BOV-1A|BOV-1B|BOV-1C|MDS014|RBM8|RBM8B|Y14|ZNRP|ZRNP1	RNA binding motif protein 8A. This gene encodes a protein with a conserved RNA-binding motif. The protein is found predominantly in the nucleus, although it is also present in the cytoplasm. It is preferentially associated with mRNAs produced by splicing, including both nuclear mRNAs and newly exported cytoplasmic mRNAs. It is thought that the protein remains associated with spliced mRNAs as a ta…
chr1:144100334,152168948	0	0	0	0	0.43934	0	0.29111	0		BC017088	RBM8A	9939	BOV-1A|BOV-1B|BOV-1C|MDS014|RBM8|RBM8B|Y14|ZNRP|ZRNP1	RNA binding motif protein 8A
chr1:144100334,152168948	0	0	0	0	0.43934	0	0.29111	0		NM_005105	RBM8A	9939	BOV-1A|BOV-1B|BOV-1C|MDS014|RBM8|RBM8B|Y14|ZNRP|ZRNP1	RNA binding motif protein 8A
chr1:144100334,152168948	0	0	0	0	0.43934	0	0.29111	0		AF231512	N/A	N/A	N/A	Homo sapiens RNA binding motif protein 8B (RBM8B) mRNA, complete cds.
chr1:144100334,152168948	0	0	0	0	0.43934	0	0.29111	0		BC071577	RBM8A	9939	BOV-1A|BOV-1B|BOV-1C|MDS014|RBM8|RBM8B|Y14|ZNRP|ZRNP1	RNA binding motif protein 8A
chr1:144100334,152168948	0	0	0	0	0.43934	0	0.29111	0		BC011963	PEX11B	8799	PEX11-BETA	peroxisomal biogenesis factor 11B,The protein encoded by this gene facilitates peroxisomal proliferation and interacts with PEX19. The encoded protein is found in the peroxisomal membrane. Several transcript variants, some protein-coding and some not protein-coding, have been found for this gene.
chr1:144100334,152168948	0	0	0	0	0.43934	0	0.29111	0		NM_003846	PEX11B	8799	PEX11-BETA	peroxisomal biogenesis factor 11B
chr1:144100334,152168948	0	0	0	0	0.43934	0	0.29111	0		NM_003637	ITGA10	8515	PRO827	integrin, alpha 10. Integrins are integral membrane proteins composed of an alpha chain and a beta chain, and are known to participate in cell adhesion as well as cell-surface mediated signalling. The I-domain containing alpha 10 combines with the integrin beta 1 chain (ITGB1) to form a novel collagen type II-binding integrin expressed in cartilage tissue.
chr1:144100334,152168948	0	0	0	0	0.43934	0	0.29111	0		BC101618	ANKRD35	148741	FLJ25124|MGC126667|MGC126669	ankyrin repeat domain 35
chr1:144100334,152168948	0	0	0	0	0.43934	0	0.29111	0		NM_144698	ANKRD35	148741	FLJ25124|MGC126667|MGC126669	ankyrin repeat domain 35
chr1:144100334,152168948	0	0	0	0	0.43934	0	0.29111	0		NM_006099	PIAS3	10401	FLJ14651	protein inhibitor of activated STAT, 3. This gene encodes a member of the PIAS [protein inhibitor of activated STAT (signal transducer and activator of transcription)] family of transcriptional modulators. The protein functions as a SUMO (small ubiquitin-like modifier)-E3 ligase which catalyzes the covalent attachment of a SUMO protein to specific target substrates. It directly binds to several t…
chr1:144100334,152168948	0	0	0	0	0.43934	0	0.29111	0		BC001154	PIAS3	10401	FLJ14651	protein inhibitor of activated STAT, 3
chr1:144100334,152168948	0	0	0	0	0.43934	0	0.29111	0		AL133016	PIAS3	10401	FLJ14651	protein inhibitor of activated STAT, 3
chr1:144100334,152168948	0	0	0	0	0.43934	0	0.29111	0		NM_001012758	NUDT17	200035	FLJ34433	nudix (nucleoside diphosphate linked moiety X)-type motif 17
chr1:144100334,152168948	0	0	0	0	0.43934	0	0.29111	0		NM_006468	POLR3C	10623	RPC3|RPC62	polymerase (RNA) III (DNA directed) polypeptide C (62kD)
chr1:144100334,152168948	0	0	0	0	0.43934	0	0.29111	0		BC002586	POLR3C	10623	RPC3|RPC62	polymerase (RNA) III (DNA directed) polypeptide C (62kD)
chr1:144100334,152168948	0	0	0	0	0.43934	0	0.29111	0		BC004424	POLR3C	10623	RPC3|RPC62	polymerase (RNA) III (DNA directed) polypeptide C (62kD)
chr1:144100334,152168948	0	0	0	0	0.43934	0	0.29111	0		AF119902	N/A	N/A	N/A	Homo sapiens PRO2832 mRNA, complete cds.
chr1:144100334,152168948	0	0	0	0	0.43934	0	0.29111	0		BC054049	ZNF364	27246	CL469780|RNF115	zinc finger protein 364
chr1:144100334,152168948	0	0	0	0	0.43934	0	0.29111	0		BC064903	ZNF364	27246	CL469780|RNF115	zinc finger protein 364
chr1:144100334,152168948	0	0	0	0	0.43934	0	0.29111	0		NM_014455	ZNF364	27246	CL469780|RNF115	zinc finger protein 364
chr1:144100334,152168948	0	0	0	0	0.43934	0	0.29111	0		NM_007053	CD160	11126	BY55|NK1|NK28	CD160 molecule,CD160 is an 27 kDa glycoprotein which was initially identified with the monoclonal antibody BY55. Its expression is tightly associated with peripheral blood NK cells and CD8 T lymphocytes with cytolytic effector activity. The cDNA sequence of CD160 predicts a cysteine-rich, glycosylphosphatidylinositol-anchored protein of 181 amino acids with a single Ig-like domain weakly homologo…
chr1:144100334,152168948	0	0	0	0	0.43934	0	0.29111	0		BC014465	CD160	11126	BY55|NK1|NK28	CD160 molecule
chr1:144100334,152168948	0	0	0	0	0.43934	0	0.29111	0		AK128370	N/A	N/A	N/A	Homo sapiens cDNA FLJ46513 fis, clone THYMU3032032, weakly similar to Natural killer cell receptor BY55 precursor.
chr1:144100334,152168948	0	0	0	0	0.43934	0	0.29111	0		NM_002614	PDZK1	5174	CAP70|CLAMP|PDZD1	PDZ domain containing 1,This gene encodes a PDZ domain-containing scaffolding protein. PDZ domain-containing molecules bind to and mediate the subcellular localization of target proteins. The encoded protein mediates the localization of cell surface proteins and plays a critical role in cholesterol metabolism by regulating the HDL receptor, scavenger receptor class B type 1. Single nucleotide pol…
chr1:144100334,152168948	0	0	0	0	0.43934	0	0.29111	0		AF151035	GPR89A	51463	AL844549.1|GPR89|SH120	G protein-coupled receptor 89A,GPR89A is a nearly identical copy of the GPR89B gene (MIM 612806).
chr1:144100334,152168948	0	0	0	0	0.43934	0	0.29111	0		BC003187	GPR89A	51463	AL844549.1|GPR89|SH120	G protein-coupled receptor 89A
chr1:144100334,152168948	0	0	0	0	0.43934	0	0.29111	0		U78723	GPR89A	51463	AL844549.1|GPR89|SH120	G protein-coupled receptor 89A
chr1:144100334,152168948	0	0	0	0	0.43934	0	0.29111	0		BC067816	GPR89A	51463	AL844549.1|GPR89|SH120	G protein-coupled receptor 89A
chr1:144100334,152168948	0	0	0	0	0.43934	0	0.29111	0		AK223223	GPR89A	51463	AL844549.1|GPR89|SH120	G protein-coupled receptor 89A
chr1:144100334,152168948	0	0	0	0	0.43934	0	0.29111	0		AF151035	GPR89A	51463	AL844549.1|GPR89|SH120	G protein-coupled receptor 89A
chr1:144100334,152168948	0	0	0	0	0.43934	0	0.29111	0		XM_927869	LOC653519	653519	-	similar to G protein-coupled receptor 89
chr1:144100334,152168948	0	0	0	0	0.43934	0	0.29111	0		XM_933768	LOC653397	653397	-	similar to PDZ domain containing 1
chr1:144100334,152168948	0	0	0	0	0.43934	0	0.29111	0		XM_933770	LOC653397	653397	-	similar to PDZ domain containing 1
chr1:144100334,152168948	0	0	0	0	0.43934	0	0.29111	0		XM_929554	LOC653397	653397	-	similar to PDZ domain containing 1
chr1:144100334,152168948	0	0	0	0	0.43934	0	0.29111	0		BC034418	NBPF1	55672	AB13|AB14|AB23|AD2|FLJ20719|KIAA1693|NBG|NBPF	neuroblastoma breakpoint family, member 1. This gene is a member of the neuroblastoma breakpoint family (NBPF) which consists of dozens of recently duplicated genes primarily located in segmental duplications on human chromosome 1. This gene family has experienced its greatest expansion within the human lineage and has expanded, to a lesser extent, among primates in general. Members of this gene …
chr1:144100334,152168948	0	0	0	0	0.43934	0	0.29111	0		AY894562	NBPF8	641559	NBPF11	neuroblastoma breakpoint family, member 8. This gene is a member of the neuroblastoma breakpoint family (NBPF) which consists of dozens of recently duplicated genes primarily located in segmental duplications on human chromosome 1. This gene family has experienced its greatest expansion within the human lineage and has expanded, to a lesser extent, among primates in general. Members of this gene …
chr1:144100334,152168948	0	0	0	0	0.43934	0	0.29111	0		NM_001037501	NBPF8	641559	NBPF11	neuroblastoma breakpoint family, member 8
chr1:144100334,152168948	0	0	0	0	0.43934	0	0.29111	0		XM_929658	LOC644034	644034	-	similar to profilin 1
chr1:144100334,152168948	0	0	0	0	0.43934	0	0.29111	0		XM_039721	LOC653401	653401	-	similar to CG33096-PB, isoform B
chr1:144100334,152168948	0	0	0	0	0.43934	0	0.29111	0		XM_933832	LOC653401	653401	-	similar to CG33096-PB, isoform B
chr1:144100334,152168948	0	0	0	0	0.43934	0	0.29111	0		XM_933828	LOC653401	653401	-	similar to CG33096-PB, isoform B
chr1:144100334,152168948	0	0	0	0	0.43934	0	0.29111	0		XM_933830	LOC653401	653401	-	similar to CG33096-PB, isoform B
chr1:144100334,152168948	0	0	0	0	0.43934	0	0.29111	0		XM_933827	LOC653401	653401	-	similar to CG33096-PB, isoform B
chr1:144100334,152168948	0	0	0	0	0.43934	0	0.29111	0		BX648497	NBPF11	200030	NBG	neuroblastoma breakpoint family, member 11
chr1:144100334,152168948	0	0	0	0	0.43934	0	0.29111	0		NM_183372	NBPF11	200030	NBG	neuroblastoma breakpoint family, member 11
chr1:144100334,152168948	0	0	0	0	0.43934	0	0.29111	0		AK128227	N/A	N/A	N/A	Homo sapiens cDNA FLJ46360 fis, clone TESTI4049863.
chr1:144100334,152168948	0	0	0	0	0.43934	0	0.29111	0		XM_932415	LOC644821	644821	-	hypothetical protein LOC644821
chr1:144100334,152168948	0	0	0	0	0.43934	0	0.29111	0		XM_496399	NBPF12	440675	-	neuroblastoma breakpoint family, member 12. This gene is a member of the neuroblastoma breakpoint family (NBPF) which consists of dozens of recently duplicated genes primarily located in segmental duplications on human chromosome 1. This gene family has experienced its greatest expansion within the human lineage and has expanded, to a lesser extent, among primates in general. Members of this gene…
chr1:144100334,152168948	0	0	0	0	0.43934	0	0.29111	0		BC053610	PRKAB2	5565	MGC61468	protein kinase, AMP-activated, beta 2 non-catalytic subunit. The protein encoded by this gene is a regulatory subunit of the AMP-activated protein kinase (AMPK). AMPK is a heterotrimer consisting of an alpha catalytic subunit, and non-catalytic beta and gamma subunits. AMPK is an important energy-sensing enzyme that monitors cellular energy status. In response to cellular metabolic stresses, AMPK…
chr1:144100334,152168948	0	0	0	0	0.43934	0	0.29111	0		NM_005399	PRKAB2	5565	MGC61468	protein kinase, AMP-activated, beta 2 non-catalytic subunit
chr1:144100334,152168948	0	0	0	0	0.43934	0	0.29111	0		XM_929729	LOC644131	644131	-	similar to chaperonin containing TCP1, subunit 8 (theta)
chr1:144100334,152168948	0	0	0	0	0.43934	0	0.29111	0		BC035687	FMO5	2330	-	flavin containing monooxygenase 5,Metabolic N-oxidation of the diet-derived amino-trimethylamine (TMA) is mediated by flavin-containing monooxygenase and is subject to an inherited FMO3 polymorphism in man resulting in a small subpopulation with reduced TMA N-oxidation capacity resulting in fish odor syndrome Trimethylaminuria. Three forms of the enzyme, FMO1 found in fetal liver, FMO2 found in a…
chr1:144100334,152168948	0	0	0	0	0.43934	0	0.29111	0		NM_001461	FMO5	2330	-	flavin containing monooxygenase 5
chr1:144100334,152168948	0	0	0	0	0.43934	0	0.29111	0		AK022172	FMO5	2330	-	flavin containing monooxygenase 5
chr1:144100334,152168948	0	0	0	0	0.43934	0	0.29111	0		BC077717	CHD1L	9557	ALC1|CHDL|FLJ22530	chromodomain helicase DNA binding protein 1-like,This gene encodes a DNA helicase protein involved in DNA repair. The protein converts ATP to add poly(ADP-ribose) as it regulates chromatin relaxation following DNA damage. Several alternatively spliced transcripts variants have been described for this gene.
chr1:144100334,152168948	0	0	0	0	0.43934	0	0.29111	0		NM_004284	CHD1L	9557	ALC1|CHDL|FLJ22530	chromodomain helicase DNA binding protein 1-like
chr1:144100334,152168948	0	0	0	0	0.43934	0	0.29111	0		XM_932488	LOC644880	644880	-	hypothetical protein LOC644880
chr1:144100334,152168948	0	0	0	0	0.43934	0	0.29111	0		NM_004326	BCL9	607	LGS	B-cell CLL/lymphoma 9,BCL9 is associated with B-cell acute lymphoblastic leukemia. It may be a target of translocation in B-cell malignancies with abnormalities of 1q21. Its function is unknown. The overexpression of BCL9 may be of pathogenic significance in B-cell malignancies.
chr1:144100334,152168948	0	0	0	0	0.43934	0	0.29111	0		AB209248	ACP6	51205	ACPL1|LPAP|PACPL1	acid phosphatase 6, lysophosphatidic
chr1:144100334,152168948	0	0	0	0	0.43934	0	0.29111	0		AB031478	ACP6	51205	ACPL1|LPAP|PACPL1	acid phosphatase 6, lysophosphatidic
chr1:144100334,152168948	0	0	0	0	0.43934	0	0.29111	0		NM_016361	ACP6	51205	ACPL1|LPAP|PACPL1	acid phosphatase 6, lysophosphatidic
chr1:144100334,152168948	0	0	0	0	0.43934	0	0.29111	0		BC034686	ACP6	51205	ACPL1|LPAP|PACPL1	acid phosphatase 6, lysophosphatidic
chr1:144100334,152168948	0	0	0	0	0.43934	0	0.29111	0		NM_181703	GJA5	2702	CX40|MGC11185	gap junction protein, alpha 5, 40kDa (connexin 40). This gene is a member of the connexin gene family. The encoded protein is a component of gap junctions, which are composed of arrays of intercellular channels that provide a route for the diffusion of low molecular weight materials from cell to cell. Mutations in this gene may be associated with atrial fibrillation. Alternatively spliced transcr…
chr1:144100334,152168948	0	0	0	0	0.43934	0	0.29111	0		BC013313	GJA5	2702	CX40|MGC11185	gap junction protein, alpha 5, 40kDa (connexin 40)
chr1:144100334,152168948	0	0	0	0	0.43934	0	0.29111	0		NM_005266	GJA5	2702	CX40|MGC11185	gap junction protein, alpha 5, 40kDa (connexin 40)
chr1:144100334,152168948	0	0	0	0	0.43934	0	0.29111	0		XM_372792	LOC391092	391092	-	hypothetical LOC391092
chr1:144100334,152168948	0	0	0	0	0.43934	0	0.29111	0		NM_005267	GJA8	2703	CAE|CAE1|CX50|CZP1|MP70	gap junction protein, alpha 8, 50kDa (connexin 50).This gene encodes a transmembrane connexin protein that is necessary for lens growth and maturation of lens fiber cells. The encoded protein is a component of gap junction channels and functions in a calcium and pH-dependent manner. Mutations in this gene have been associated with zonular pulverulent cataracts, nuclear progressive cataracts, and …
chr1:144100334,152168948	0	0	0	0	0.43934	0	0.29111	0		AK223223	GPR89A	51463	AL844549.1|GPR89|SH120	G protein-coupled receptor 89A,GPR89A is a nearly identical copy of the GPR89B gene (MIM 612806).
chr1:144100334,152168948	0	0	0	0	0.43934	0	0.29111	0		BC067816	GPR89A	51463	AL844549.1|GPR89|SH120	G protein-coupled receptor 89A
chr1:144100334,152168948	0	0	0	0	0.43934	0	0.29111	0		U78723	GPR89A	51463	AL844549.1|GPR89|SH120	G protein-coupled receptor 89A
chr1:144100334,152168948	0	0	0	0	0.43934	0	0.29111	0		AF151035	GPR89A	51463	AL844549.1|GPR89|SH120	G protein-coupled receptor 89A
chr1:144100334,152168948	0	0	0	0	0.43934	0	0.29111	0		BC003187	GPR89A	51463	AL844549.1|GPR89|SH120	G protein-coupled receptor 89A
chr1:144100334,152168948	0	0	0	0	0.43934	0	0.29111	0		NM_016334	GPR89A	51463	AL844549.1|GPR89|SH120	G protein-coupled receptor 89A
chr1:144100334,152168948	0	0	0	0	0.43934	0	0.29111	0		AL133020	GPR89A	51463	AL844549.1|GPR89|SH120	G protein-coupled receptor 89A
chr1:144100334,152168948	0	0	0	0	0.43934	0	0.29111	0		XM_934016	NBPF9	440670	AE01	neuroblastoma breakpoint family, member 9. This gene is a member of the neuroblastoma breakpoint family (NBPF) which consists of dozens of recently duplicated genes primarily located in segmental duplications on human chromosome 1. This gene family has experienced its greatest expansion within the human lineage and has expanded, to a lesser extent, among primates in general. Members of this gene …
chr1:144100334,152168948	0	0	0	0	0.43934	0	0.29111	0		XM_933968	NBPF9	440670	AE01	neuroblastoma breakpoint family, member 9
chr1:144100334,152168948	0	0	0	0	0.43934	0	0.29111	0		XM_934025	NBPF9	440670	AE01	neuroblastoma breakpoint family, member 9
chr1:144100334,152168948	0	0	0	0	0.43934	0	0.29111	0		XM_933978	NBPF9	440670	AE01	neuroblastoma breakpoint family, member 9
chr1:144100334,152168948	0	0	0	0	0.43934	0	0.29111	0		XM_934029	NBPF9	440670	AE01	neuroblastoma breakpoint family, member 9
chr1:144100334,152168948	0	0	0	0	0.43934	0	0.29111	0		XM_934032	NBPF9	440670	AE01	neuroblastoma breakpoint family, member 9
chr1:144100334,152168948	0	0	0	0	0.43934	0	0.29111	0		XM_934040	NBPF9	440670	AE01	neuroblastoma breakpoint family, member 9
chr1:144100334,152168948	0	0	0	0	0.43934	0	0.29111	0		XM_496391	NBPF9	440670	AE01	neuroblastoma breakpoint family, member 9
chr1:144100334,152168948	0	0	0	0	0.43934	0	0.29111	0		XM_934028	NBPF9	440670	AE01	neuroblastoma breakpoint family, member 9
chr1:144100334,152168948	0	0	0	0	0.43934	0	0.29111	0		XM_934044	NBPF9	440670	AE01	neuroblastoma breakpoint family, member 9
chr1:144100334,152168948	0	0	0	0	0.43934	0	0.29111	0		XM_934053	NBPF9	440670	AE01	neuroblastoma breakpoint family, member 9
chr1:144100334,152168948	0	0	0	0	0.43934	0	0.29111	0		XM_934047	NBPF9	440670	AE01	neuroblastoma breakpoint family, member 9
chr1:144100334,152168948	0	0	0	0	0.43934	0	0.29111	0		AY894562	NBPF8	641559	NBPF11	neuroblastoma breakpoint family, member 8.This gene is a member of the neuroblastoma breakpoint family (NBPF) which consists of dozens of recently duplicated genes primarily located in segmental duplications on human chromosome 1. This gene family has experienced its greatest expansion within the human lineage and has expanded, to a lesser extent, among primates in general. Members of this gene f…
chr1:144100334,152168948	0	0	0	0	0.43934	0	0.29111	0		AY894569	NBPF8	641559	NBPF11	neuroblastoma breakpoint family, member 8
chr1:144100334,152168948	0	0	0	0	0.43934	0	0.29111	0		AY894570	NBPF8	641559	NBPF11	neuroblastoma breakpoint family, member 8
chr1:144100334,152168948	0	0	0	0	0.43934	0	0.29111	0		NM_001037501	NBPF8	641559	NBPF11	neuroblastoma breakpoint family, member 8
chr1:144100334,152168948	0	0	0	0	0.43934	0	0.29111	0		XM_934010	NBPF9	440670	AE01	neuroblastoma breakpoint family, member 9
chr1:144100334,152168948	0	0	0	0	0.43934	0	0.29111	0		XM_933976	NBPF9	440670	AE01	neuroblastoma breakpoint family, member 9
chr1:144100334,152168948	0	0	0	0	0.43934	0	0.29111	0		XM_933977	NBPF9	440670	AE01	neuroblastoma breakpoint family, member 9
chr1:144100334,152168948	0	0	0	0	0.43934	0	0.29111	0		XM_934017	NBPF9	440670	AE01	neuroblastoma breakpoint family, member 9
chr1:144100334,152168948	0	0	0	0	0.43934	0	0.29111	0		XM_934019	NBPF9	440670	AE01	neuroblastoma breakpoint family, member 9
chr1:144100334,152168948	0	0	0	0	0.43934	0	0.29111	0		XM_934033	NBPF9	440670	AE01	neuroblastoma breakpoint family, member 9
chr1:144100334,152168948	0	0	0	0	0.43934	0	0.29111	0		XM_934037	NBPF9	440670	AE01	neuroblastoma breakpoint family, member 9
chr1:144100334,152168948	0	0	0	0	0.43934	0	0.29111	0		XM_934042	NBPF9	440670	AE01	neuroblastoma breakpoint family, member 9
chr1:144100334,152168948	0	0	0	0	0.43934	0	0.29111	0		XM_934056	NBPF9	440670	AE01	neuroblastoma breakpoint family, member 9
chr1:144100334,152168948	0	0	0	0	0.43934	0	0.29111	0		XM_934007	NBPF9	440670	AE01	neuroblastoma breakpoint family, member 9
chr1:144100334,152168948	0	0	0	0	0.43934	0	0.29111	0		XM_934004	NBPF9	440670	AE01	neuroblastoma breakpoint family, member 9
[truncated: 39,300 more rows]
