# Supplementary material for: Integrated Analysis of Genome-Wide Copy Number Alterations and Gene Expression Profiling of Lung Cancer in Xuanwei, China
Source: PLoS One. 2017 Jan 5;12(1):e0169098. doi: 10.1371/journal.pone.0169098 (PMC5215791; doi:10.1371/journal.pone.0169098)
Supplement: S2 Table — (XLSX) [file pone.0169098.s015.xlsx]

## Sheet: Sheet1
S2 Table. Differentially expressed genes in lung cancer in Xuanwei identified by microarray analysis
Name	Score(d)	Numerator(r)	Denominator(s+s0)	q-value(%)	Fold Change	529550A01	529550A02	529550A03	529552A02	529564A02	529564A03	529609A02	529609A03	EntrezGeneID	GeneSymbol	Description	GenomicCoordinates	Cytoband
A_23_P68167	3.79025	4.35761	1.14969	0.150144	157.383	867.404	3.41702	1.50467	334.425	5.57364	16.9011	14.1759	15.6658	1261	CNGA3	"Homo sapiens cyclic nucleotide gated channel alpha 3 (CNGA3), transcript variant 1, mRNA [NM_001298]"	chr2:99014994-99015053	hs|2q11.2
A_33_P3369401	4.47487	5.15651	1.15233	0.0877832	157.044	483.343	1.16104	77.141	128.805	13.4082	4.89464	534.206	13.3966	1591	CYP24A1	"Homo sapiens cytochrome P450, family 24, subfamily A, polypeptide 1 (CYP24A1), nuclear gene encoding mitochondrial protein, transcript variant 1, mRNA [NM_000782]"	chr20:52773988-52773929	hs|20q13.2
A_23_P61508	2.49544	3.54192	1.41936	0.76051	141.021	873.128	1.05146	102.732	127.638	0.777117	0.999079	20.0301	1.80914	55584	CHRNA9	"Homo sapiens cholinergic receptor, nicotinic, alpha 9 (CHRNA9), mRNA [NM_017581]"	chr4:40356665-40356724	hs|4p14
A_33_P3419885	2.93322	3.9978	1.36294	0.373345	134.29	598.83	2.66554	22.2738	340.758	2.85866	0.513286	104.133	2.292	140683	BPIFA2	"Homo sapiens BPI fold containing family A, member 2 (BPIFA2), mRNA [NM_080574]"	chr20:31765963-31766022	hs|20q11.21
A_23_P502413	2.52289	3.71701	1.47332	0.621714	133.886	0.233664	18.4019	3.74432	112.337	260.62	671.75	0.915892	3.08355	6318	SERPINB4	"Homo sapiens serpin peptidase inhibitor, clade B (ovalbumin), member 4 (SERPINB4), mRNA [NM_002974]"	chr18:61304984-61304925	hs|18q21.33
A_33_P3240328	5.07203	4.81522	0.949366	0.0439677	127.243	22.9981	752.913	14.0544	14.1787	8.5461	167.855	35.1331	2.26929	5307	PITX1	"Homo sapiens paired-like homeodomain 1 (PITX1), mRNA [NM_002653]"	chr5:134363483-134363424	hs|5q31.1
A_23_P49145	2.65944	3.72563	1.40091	0.521917	118.692	258.545	4.29333	8.15098	524.098	1.70877	150.042	2.37062	0.325466	653808	ZG16	"Homo sapiens zymogen granule protein 16 homolog (rat) (ZG16), mRNA [NM_152338]"	chr16:29791761-29791821	hs|16p11.2
A_21_P0009601	1.86045	2.15141	1.15639	1.66197	107.174	2.00386	2.73342	5.23237	839.591	1.78748	0.959537	4.2125	0.872837		XLOC_012624	"BROAD Institute lincRNA (XLOC_012624), lincRNA [TCONS_00026598]"	chr18:10020762-10020821	hs|18p11.22
A_33_P3313125	3.65883	4.6726	1.27708	0.170371	107	142.982	0.679054	63.1386	418.156	6.34356	83.6051	140.16	0.939168				chr9:72109345-72109404	hs|9q21.11
A_23_P362694	2.7655	3.93946	1.4245	0.521917	104.011	0.414805	23.8294	220.987	474.971	0.350534	58.8974	2.8808	49.7557	260436	C4orf7	"Homo sapiens chromosome 4 open reading frame 7 (C4orf7), mRNA [NM_152997]"	chr4:71099918-71100846	hs|4q13.3
A_21_P0000828	2.32093	3.16642	1.36429	0.91699	102.508	100.529	1.03784	4.35001	604.204	1.69738	106.394	0.864894	0.985695		DSCAM-AS1	"Homo sapiens DSCAM antisense RNA 1 (non-protein coding) (DSCAM-AS1), transcript variant 1, non-coding RNA [NR_038896]"	chr21:41757123-41757182	hs|21q22.2
A_24_P43810	6.3684	5.4455	0.855081	0.0204098	100.874	293.91	13.2622	28.1674	170.528	4.19493	140.058	148.933	7.93734	84985	FAM83A	"Homo sapiens family with sequence similarity 83, member A (FAM83A), transcript variant 2, mRNA [NM_207006]"	chr8:124206338-124219405	hs|8q24.13
A_33_P3281745	2.68093	3.4175	1.27474	0.521917	99.5648	576.505	4.45615	3.52855	51.6109	1.68966	155.735	0.569237	2.42424			"17000600021474 GRN_PRENEU Homo sapiens cDNA 5', mRNA sequence [CN291113]"	chr10:50680868-50680927	hs|10q11.23
A_23_P14019	2.66302	3.32731	1.24945	0.521917	91.2763	1.93475	1.04458	3.40627	278.177	20.0558	6.6612	417.967	0.96353	339	APOBEC1	"Homo sapiens apolipoprotein B mRNA editing enzyme, catalytic polypeptide 1 (APOBEC1), mRNA [NM_001644]"	chr12:7805121-7805062	hs|12p13.31
A_23_P115200	3.2882	3.63858	1.10656	0.266787	90.1586	1.40464	4.89027	42.4913	617.587	0.729538	15.7999	28.6372	9.72872	83417	FCRL4	"Homo sapiens Fc receptor-like 4 (FCRL4), mRNA [NM_031282]"	chr1:157544694-157544635	hs|1q23.1
A_23_P86064	3.68832	4.42231	1.199	0.170371	85.4964	42.9598	128.034	2.93133	24.0524	4.52451	252.429	228.598	0.441142	79802	HHIPL2	"Homo sapiens HHIP-like 2 (HHIPL2), mRNA [NM_024746]"	chr1:222696964-222696181	hs|1q41
A_33_P3217776	1.8144	2.14322	1.18123	1.98287	85.102	1.87515	12.8018	2.06122	5.62748	0.612131	2.01144	0.645536	655.181	5545	PRB4	"Homo sapiens proline-rich protein BstNI subfamily 4 (PRB4), mRNA [NM_002723]"	chr12:11460090-11460031	hs|12p13.2
A_23_P155236	3.40847	4.01452	1.1778	0.240776	81.3115	3.53911	1.106	176.024	27.3473	4.90326	327.553	108.603	1.41636	56667	MUC13	"Homo sapiens mucin 13, cell surface associated (MUC13), mRNA [NM_033049]"	chr3:124625315-124625256	hs|3q21.2
A_23_P1173	2.55306	2.78413	1.09051	0.621714	80.5047	1.11037	601.554	19.5036	3.59808	10.1613	2.74844	0.859959	4.50222	3026	HABP2	"Homo sapiens hyaluronan binding protein 2 (HABP2), transcript variant 1, mRNA [NM_004132]"	chr10:115348335-115348394	hs|10q25.3
A_23_P420209	6.465	5.18424	0.801893	0.0204098	78.2616	307.168	73.3935	41.0958	29.9103	14.0152	127.336	31.1937	1.97977	9245	GCNT3	"Homo sapiens glucosaminyl (N-acetyl) transferase 3, mucin type (GCNT3), mRNA [NM_004751]"	chr15:59911364-59911423	hs|15q22.2
A_24_P218805	3.10597	3.86884	1.24561	0.315808	73.5313	1.27169	1.03842	51.2647	250.543	8.6162	74.3355	200.227	0.954137	3226	HOXC10	"Homo sapiens homeobox C10 (HOXC10), mRNA [NM_017409]"	chr12:54383100-54383159	hs|12q13.13
A_32_P524904	4.94621	4.25335	0.85992	0.059716	71.2607	14.7861	9.25077	68.5568	3.9743	4.92898	45.3241	418.238	5.02604	254439	C11orf86	"Homo sapiens chromosome 11 open reading frame 86 (C11orf86), mRNA [NM_001136485]"	chr11:66744269-66744328	hs|11q13.2
A_33_P3323599	4.04996	3.85034	0.950712	0.126902	67.108	1.99822	9.39055	408.463	22.4439	2.68118	15.5887	72.7154	3.58258	223075	CCDC129	"Homo sapiens cDNA FLJ38344 fis, clone FCBBF3028528, highly similar to Homo sapiens sperm specific antigen 2 (SSFA2), mRNA. [AK095663]"	chr7:31696057-31696116	hs|7p14.3
A_21_P0002900	3.28957	3.57399	1.08646	0.266787	63.5112	112.532	3.51391	3.31374	320.631	4.86019	58.8909	1.00761	3.33909		XLOC_003310	"BROAD Institute lincRNA (XLOC_003310), lincRNA [TCONS_00005865]"	chr3:161534759-161534700	hs|3q26.1
A_23_P432352	3.07495	3.87492	1.26016	0.315808	63.1826	256.352	0.182488	8.59282	91.9534	5.95227	64.891	75.5466	1.99011	203413	CXorf61	"Homo sapiens chromosome X open reading frame 61 (CXorf61), mRNA [NM_001017978]"	chrX:115593025-115592966	hs|Xq23
A_23_P121695	4.43179	4.28988	0.967979	0.0877832	62.0309	2.65596	58.2721	185.352	199.71	1.45433	9.72467	8.70982	30.3687	10563	CXCL13	"Homo sapiens chemokine (C-X-C motif) ligand 13 (CXCL13), mRNA [NM_006419]"	chr4:78532646-78532705	hs|4q21.1
A_24_P23546	2.48819	3.28742	1.32121	0.76051	61.2107	157.335	1.016	27.388	83.6008	1.58403	0.38518	216.67	1.70683	221833	SP8	"Homo sapiens Sp8 transcription factor (SP8), transcript variant 2, mRNA [NM_198956]"	chr7:20822619-20822560	hs|7p21.1
A_23_P167367	4.47753	4.20566	0.939282	0.0877832	60.0983	6.06528	39.3771	42.5832	263.077	1.9585	117.15	7.75221	2.82316	5308	PITX2	"Homo sapiens paired-like homeodomain 2 (PITX2), transcript variant 2, mRNA [NM_153426]"	chr4:111538732-111538673	hs|4q25
A_33_P3271065	2.01276	2.54832	1.26608	1.3205	58.7711	0.226388	1.82921	5.1064	362.822	10.0285	0.801926	86.7949	2.55958	89766	UMODL1	"Homo sapiens uromodulin-like 1 (UMODL1), transcript variant 3, mRNA [NM_001199527]"	chr21:43547842-43547901	hs|21q22.3
A_21_P0010502	4.33656	4.19451	0.967245	0.0930497	58.294	11.4619	0.95206	11.3187	251.444	17.6373	69.52	100.725	3.29273		HOTAIR	"Homo sapiens HOX transcript antisense RNA (non-protein coding) (HOTAIR), antisense RNA [NR_003716]"	chr12:54356616-54356557	hs|12q13.13
A_33_P3245228	5.31132	4.45481	0.838738	0.0365728	55.6958	270.091	39.1633	25.8823	9.32189	28.1192	61.547	1.18011	10.2616	51297	BPIFA1	"Homo sapiens BPI fold containing family A, member 1 (BPIFA1), transcript variant 2, mRNA [NM_130852]"	chr20:31831052-31831111	hs|20q11.21
A_23_P386973	2.47094	2.85782	1.15657	0.76051	54.8135	1.96223	18.0346	27.5261	367.399	3.03677	0.379853	19.207	0.961788	83741	TFAP2D	"Homo sapiens transcription factor AP-2 delta (activating enhancer binding protein 2 delta) (TFAP2D), mRNA [NM_172238]"	chr6:50740413-50740472	hs|6p12.3
A_33_P3421656	3.52658	3.46168	0.981599	0.196564	54.3464	1.92835	7.95157	2.3049	3.6225	2.74317	74.1162	315.69	26.4145	27283	TINAG	"Homo sapiens tubulointerstitial nephritis antigen (TINAG), mRNA [NM_014464]"	chr6:54185380-54185439	hs|6p12.1
A_23_P32279	3.39129	3.52973	1.04082	0.240776	54.3183	234.119	1.87168	4.52429	144.194	5.34935	39.1341	4.04777	1.30675	56033	BARX1	"Homo sapiens BARX homeobox 1 (BARX1), mRNA [NM_021570]"	chr9:96714346-96714287	hs|9q22.32
A_21_P0001831	2.15332	2.51639	1.16861	1.09617	53.8063	3.68542	1.51982	45.062	360.083	0.798359	17.3673	0.810502	1.12434		XLOC_001365	"BROAD Institute lincRNA (XLOC_001365), lincRNA [TCONS_00002831]"	chr2:16225856-16225915	hs|2p24.3
A_23_P51039	1.27625	1.75122	1.37216	3.51855	53.0514	276.291	0.489389	2.0157	141.173	1.75944	0.560625	0.229669	1.89244	3623	INHA	"Homo sapiens inhibin, alpha (INHA), mRNA [NM_002191]"	chr2:220440173-220440232	hs|2q35
A_21_P0008305	1.92725	2.51546	1.30521	1.66197	52.8865	53.3469	1.02876	0.646007	47.8262	6.18004	312.794	0.867494	0.401785		XLOC_010777	"BROAD Institute lincRNA (XLOC_010777), lincRNA [TCONS_00022444]"	chr14:27275476-27275535	hs|14q12
A_24_P365015	2.36056	3.05931	1.29601	0.91699	52.244	28.1462	1.04741	145.036	42.0856	1.81207	0.382631	198.501	0.941196	10481	HOXB13	"Homo sapiens homeobox B13 (HOXB13), mRNA [NM_006361]"	chr17:46802203-46802144	hs|17q21.32
A_32_P203066	2.17371	3.17417	1.46025	1.09617	51.8225	221.514	0.0464151	13.5997	39.9546	1.2351	95.9514	40.6402	1.63792	100506955	LOC100506955	"PREDICTED: Homo sapiens hypothetical LOC100506955 (LOC100506955), miscRNA [XR_109782]"	chrX:115827146-115827087	hs|Xq23
A_24_P198178	1.37355	2.18256	1.58899	3.51855	51.816	164.609	0.0467387	5.23545	176.696	0.469803	65.2791	1.70729	0.483969	796	CALCA	"Homo sapiens calcitonin-related polypeptide alpha (CALCA), transcript variant 3, mRNA [NM_001033953]"	chr11:14989317-14989258	hs|11p15.2
A_33_P3398712	3.56025	3.87852	1.0894	0.196564	51.652	38.7383	1.57609	56.6903	218.91	2.04081	67.6217	26.8595	0.779691			"DB201663 TRACH2 Homo sapiens cDNA clone TRACH2011388 5', mRNA sequence [DB201663]"	chr8:74274822-74274881	hs|8q21.11
A_21_P0013149	2.58668	2.94989	1.14042	0.621714	51.5989	1.90293	287.111	0.671992	18.9106	4.31244	93.8971	0.886364	5.09943		XLOC_l2_013080	"STYFLIK complete fliJ sequence available under accession number M62408 {Salmonella typhimurium} (exp=-1; wgp=0; cg=0), partial (22%) [THC2635201]"	chr6:107195052-107194993	hs|6q21
A_33_P3299580	2.36372	2.70313	1.14359	0.91699	51.4404	0.938324	1.04612	307.273	12.7423	1.96873	1.12721	81.7917	4.63639	223075	CCDC129	"Homo sapiens coiled-coil domain containing 129 (CCDC129), mRNA [NM_194300]"	chr7:31692445-31692504	hs|7p14.3
A_33_P3229122	3.1386	3.05796	0.974307	0.315808	51.082	351.958	17.6393	1.90348	20.2547	1.14638	7.07748	6.96692	1.71002	8343	HIST1H2BF	"Homo sapiens histone cluster 1, H2bf (HIST1H2BF), mRNA [NM_003522]"	chr6:26200153-26200212	hs|6p22.2
A_23_P257231	2.47816	3.08572	1.24516	0.76051	50.8277	84.9062	0.223672	1.38696	64.3149	1.80525	241.768	5.20916	7.00694	64850	AGXT2L1	"Homo sapiens alanine-glyoxylate aminotransferase 2-like 1 (AGXT2L1), transcript variant 1, mRNA [NM_031279]"	chr4:109663325-109663266	hs|4q25
A_21_P0002642	1.9554	2.46829	1.26229	1.66197	50.1421	3.27529	0.208608	322.774	0.516019	1.75721	21.1431	47.0404	4.42197		XLOC_001958	"BX111928 Soares_testis_NHT Homo sapiens cDNA clone IMAGp998I022574, mRNA sequence [BX111928]"	chr2:5790031-5789972	hs|2p25.2
A_23_P112220	2.25637	2.70632	1.19941	0.91699	49.7772	270.035	0.499511	1.89334	30.7357	1.73246	90.0414	1.67784	1.60244	3641	INSL4	"Homo sapiens insulin-like 4 (placenta) (INSL4), mRNA [NM_002195]"	chr9:5233695-5233754	hs|9p24.1
A_24_P57047	4.77444	4.33946	0.908895	0.0623107	48.659	130.536	0.95536	17.8967	39.1545	4.907	114.144	73.8762	7.80268	10683	DLL3	"Homo sapiens delta-like 3 (Drosophila) (DLL3), transcript variant 2, mRNA [NM_203486]"	chr19:39998477-39998536	hs|19q13.2
A_23_P129312	4.26388	4.00497	0.939278	0.0930497	48.5877	4.10331	2.37271	22.7397	174.101	10.7413	57.295	115.741	1.60802	54866	PPP1R14D	"Homo sapiens protein phosphatase 1, regulatory (inhibitor) subunit 14D (PPP1R14D), transcript variant 1, mRNA [NM_017726]"	chr15:41120799-41120740	hs|15q15.1
A_23_P25305	2.42921	2.64803	1.09008	0.76051	48.5042	1.14997	0.519258	14.6278	331.17	4.73047	30.7454	3.44842	1.64247	429	ASCL1	"Homo sapiens achaete-scute complex homolog 1 (Drosophila) (ASCL1), mRNA [NM_004316]"	chr12:103353454-103353513	hs|12q23.2
A_19_P00321801	1.84593	2.43181	1.3174	1.66197	48.2958	5.30184	6.90122	3.11647	146.769	1.72562	221.343	0.101454	1.1078		EYS	"Homo sapiens eyes shut homolog (Drosophila) (EYS), transcript variant 1, mRNA [NM_001142800]"	chr6:64472522-64472463	hs|6q12
A_23_P13083	4.13249	3.80331	0.920343	0.108082	48.2579	239.762	1.04388	85.2821	4.81377	5.53555	5.71414	28.1256	15.7867	8538	BARX2	"Homo sapiens BARX homeobox 2 (BARX2), mRNA [NM_003658]"	chr11:129321437-129321496	hs|11q24.3
A_21_P0002781	3.05099	3.19478	1.04713	0.315808	48.2481	1.87306	14.8543	17.7358	280.139	3.99733	1.05366	65.0264	1.30496		XLOC_002871	"Q4HMF1_CAMLA (Q4HMF1) DNA processing chain A (DprA), partial (5%) [THC2654575]"	chr3:149957932-149957991	hs|3q25.1
A_21_P0012551	2.36877	2.54555	1.07463	0.91699	48.1034	24.7738	1.77159	8.07052	339.224	1.75962	0.403472	6.3206	2.50354		XLOC_l2_010381	"BX113166 Soares_testis_NHT Homo sapiens cDNA clone IMAGp998M134455, mRNA sequence [BX113166]"	chr3:148947291-148947232	hs|3q25.1
A_32_P27479	1.48196	1.70869	1.15299	2.89433	47.1633	1.99052	1.31139	6.22421	356.585	1.73859	0.380444	0.391526	8.68433	204801	NLRP11	"Homo sapiens NLR family, pyrin domain containing 11 (NLRP11), mRNA [NM_145007]"	chr19:56300207-56297213	hs|19q13.42
A_23_P161297	1.52345	1.74273	1.14394	2.89433	46.4254	0.846345	345.881	1.23185	0.480783	0.770077	1.56628	15.8914	4.73551	55753	OGDHL	"Homo sapiens oxoglutarate dehydrogenase-like (OGDHL), nuclear gene encoding mitochondrial protein, transcript variant 1, mRNA [NM_018245]"	chr10:50942857-50942798	hs|10q11.23
A_33_P3361546	3.63856	3.44011	0.94546	0.170371	45.5527	73.859	5.5903	8.68656	22.3289	1.52939	2.19923	247.338	2.89061	7020	TFAP2A	"Homo sapiens transcription factor AP-2 alpha (activating enhancer binding protein 2 alpha) (TFAP2A), transcript variant 2, mRNA [NM_001032280]"	chr6:10397085-10397026	hs|6p24.3
A_33_P3419988	2.57254	2.62878	1.02186	0.621714	45.1043	24.863	2.20003	5.84493	314.506	1.80321	0.609606	8.8078	2.19974			ceruloplasmin and hephaestin-like 1 pseudogene [Source:HGNC Symbol;Acc:31714] [ENST00000471823]	chr3:148947277-148947218	hs|3q25.1
A_23_P136125	3.87752	3.65739	0.94323	0.150144	44.9385	190.608	46.7897	5.15176	9.2505	1.64845	100.002	2.95428	3.10406	2244	FGB	"Homo sapiens fibrinogen beta chain (FGB), transcript variant 1, mRNA [NM_005141]"	chr4:155492029-155492088	hs|4q31.3
A_33_P3216610	5.49062	4.23589	0.771478	0.0365728	44.5178	55.7684	202.097	14.917	42.3833	8.03822	25.725	5.10008	2.11414	56649	TMPRSS4	"Homo sapiens transmembrane protease, serine 4 (TMPRSS4), transcript variant 1, mRNA [NM_019894]"	chr11:117990456-117990515	hs|11q23.3
A_33_P3367984	6.24615	4.3538	0.697036	0.0204098	44.2207	18.2836	171.652	10.2919	95.0026	7.72593	5.10404	39.2784	6.42724	26154	ABCA12	"Homo sapiens ATP-binding cassette, sub-family A (ABC1), member 12 (ABCA12), transcript variant 1, mRNA [NM_173076]"	chr2:215796336-215796277	hs|2q35
A_21_P0001069	2.15999	2.84571	1.31746	1.09617	43.9788	1.80093	0.342633	72.783	146.809	16.2977	0.402081	111.921	1.47463		XLOC_000584	"BROAD Institute lincRNA (XLOC_000584), lincRNA [TCONS_00000410]"	chr1:224960956-224961015	hs|1q42.12
A_23_P130027	3.48415	3.30223	0.947785	0.196564	43.9292	47.5042	264.574	8.02711	2.69105	9.03809	16.3845	2.20182	1.01275	55040	EPN3	"Homo sapiens epsin 3 (EPN3), mRNA [NM_017957]"	chr17:48620056-48620115	hs|17q21.33
A_33_P3356462	4.40171	3.87614	0.880599	0.0877832	43.905	1.95902	16.0194	2.54269	85.6153	8.08927	189.545	42.6301	4.83958	145741	C2CD4A	"Homo sapiens C2 calcium-dependent domain containing 4A (C2CD4A), mRNA [NM_207322]"	chr15:62362975-62363034	hs|15q22.2
A_23_P64808	3.23842	3.63744	1.12321	0.266787	42.8855	30.663	0.350365	40.481	91.4737	9.9506	9.67789	159.546	0.941108	3229	HOXC13	"Homo sapiens homeobox C13 (HOXC13), mRNA [NM_017410]"	chr12:54340034-54340093	hs|12q13.13
A_21_P0006730	3.59058	3.65867	1.01897	0.196564	42.5523	39.6	14.1602	8.60527	130.211	8.69793	0.886414	137.285	0.972984		XLOC_008711	"BROAD Institute lincRNA (XLOC_008711), lincRNA [TCONS_00017912]"	chr10:5637016-5636957	hs|10p15.1
A_23_P205164	2.57278	2.97285	1.1555	0.621714	40.2891	63.5721	1.59775	36.2866	204.157	1.74132	3.69559	10.9919	0.271148	5457	POU4F1	"Homo sapiens POU class 4 homeobox 1 (POU4F1), mRNA [NM_006237]"	chr13:79173530-79173471	hs|13q31.1
A_21_P0004269	2.60944	2.97416	1.13977	0.621714	40.2626	0.995204	0.941476	36.1132	176.223	10.8567	0.778274	93.0929	3.09946		XLOC_004441	"BROAD Institute lincRNA (XLOC_004441), lincRNA [TCONS_00010005]"	chr5:79138561-79138620	hs|5q14.1
A_23_P57155	2.02603	2.12075	1.04675	1.3205	40.0329	289.141	15.3866	9.21949	1.36476	1.24174	1.89861	0.802852	1.20826	1114	CHGB	"Homo sapiens chromogranin B (secretogranin 1) (CHGB), mRNA [NM_001819]"	chr20:5904307-5904366	hs|20p12.3
A_23_P150316	3.70956	3.95452	1.06603	0.170371	40.0264	31.4692	24.9256	23.2644	80.8126	0.382927	42.8468	115.313	1.19623	4321	MMP12	"Homo sapiens matrix metallopeptidase 12 (macrophage elastase) (MMP12), mRNA [NM_002426]"	chr11:102733653-102733594	hs|11q22.2
A_33_P3231382	4.82429	4.17661	0.865745	0.0623107	40.0211	49.6358	0.669073	31.0392	157.72	11.2	36.8618	26.6503	6.39313			Uncharacterized protein [Source:UniProtKB/TrEMBL;Acc:Q86VG9] [ENST00000313865]	chr19:35597665-35597724	hs|19q13.12
A_23_P360240	3.42017	3.51079	1.0265	0.240776	39.7842	146.929	1.44215	22.9427	105.948	1.07882	21.7921	16.7347	1.40641	26579	MYEOV	"Homo sapiens myeloma overexpressed (in a subset of t(11;14) positive multiple myelomas) (MYEOV), mRNA [NM_138768]"	chr11:69064410-69064469	hs|11q13.3
A_23_P254797	1.83872	2.1435	1.16575	1.66197	39.1791	0.452638	0.410816	26.2605	267.358	1.80251	8.56943	0.943142	7.6357	80341	BPIFB2	"Homo sapiens BPI fold containing family B, member 2 (BPIFB2), mRNA [NM_025227]"	chr20:31608368-31609120	hs|20q11.21
A_23_P92860	5.47981	3.90247	0.712155	0.0365728	38.6526	26.7369	214.225	8.46401	27.4706	10.1275	14.9846	4.39963	2.81256	10309	CCNO	"Homo sapiens cyclin O (CCNO), mRNA [NM_021147]"	chr5:54527110-54527051	hs|5q11.2
A_23_P315964	2.1682	2.50748	1.15648	1.09617	38.4923	0.46914	0.819087	6.59221	206.776	13.0659	1.39868	77.3406	1.47634	89766	UMODL1	"Homo sapiens uromodulin-like 1 (UMODL1), transcript variant 2, mRNA [NM_173568]"	chr21:43562715-43562774	hs|21q22.3
A_24_P237175	4.61214	3.90149	0.845918	0.0731808	38.2152	4.73036	1.4005	6.33321	5.67005	18.129	84.0319	51.0882	134.338	1470	CST2	"Homo sapiens cystatin SA (CST2), mRNA [NM_001322]"	chr20:23807162-23807103	hs|20p11.21
A_23_P311901	3.45713	3.56965	1.03255	0.240776	37.3889	0.345489	100.842	3.69053	122.768	6.00934	29.392	31.5771	4.48635	23120	ATP10B	"Homo sapiens ATPase, class V, type 10B (ATP10B), mRNA [NM_025153]"	chr5:159990625-159990566	hs|5q34
A_33_P3274462	3.78021	3.29449	0.871512	0.150144	37.1588	8.69648	13.055	21.3483	233.119	6.29231	2.99678	11.0322	0.730716	643714	LOC643714	"Homo sapiens uncharacterized LOC643714 (LOC643714), non-coding RNA [NR_033920]"	chr16:52586060-52586001	hs|16q12.1
A_21_P0014359	2.73085	3.12026	1.1426	0.521917	36.5674	175.127	16.3066	3.00048	44.2505	9.96935	42.9826	0.503663	0.399408		LOC100506418	"PREDICTED: Homo sapiens hypothetical LOC100506418 (LOC100506418), miscRNA [XR_109447]"	chr17:25564987-25564928	hs|17q11.1
A_23_P150979	3.32286	3.36035	1.01128	0.240776	36.4204	164.593	2.23001	43.0338	23.7905	3.47887	3.10464	50.5286	0.603399	118430	MUCL1	"Homo sapiens mucin-like 1 (MUCL1), mRNA [NM_058173]"	chr12:55252026-55252085	hs|12q13.2
A_33_P3318771	2.62949	3.09888	1.17851	0.621714	36.0344	50.2919	0.324705	149.418	36.5758	6.8664	42.681	0.953972	1.16352	796	CALCA	"Homo sapiens calcitonin-related polypeptide alpha (CALCA), transcript variant 2, mRNA [NM_001033952]"	chr11:14990432-14990373	hs|11p15.2
A_23_P345808	1.79195	2.5408	1.41789	1.98287	36.0291	75.576	0.132326	55.3572	24.7146	2.81215	128.035	0.188351	1.41697	286499	FAM133A	"Homo sapiens family with sequence similarity 133, member A (FAM133A), transcript variant 2, mRNA [NM_173698]"	chrX:92966744-92966803	hs|Xq21.32
A_33_P3348559	2.85618	3.0131	1.05494	0.442685	35.6952	160.114	1.09377	1.44003	67.1683	9.21842	43.255	1.70601	1.56569			Homo sapiens cDNA clone IMAGE:5303925. [BC039440]	chr8:29210047-29209988	hs|8p12
A_23_P55632	2.27537	2.75894	1.21252	0.91699	35.1646	0.166342	2.84163	3.3196	115.401	101.815	53.1404	1.38532	3.24736	6317	SERPINB3	"Homo sapiens serpin peptidase inhibitor, clade B (ovalbumin), member 3 (SERPINB3), mRNA [NM_006919]"	chr18:61322826-61322767	hs|18q21.33
A_33_P3276808	2.0561	2.41003	1.17214	1.3205	35.0827	11.9659	2.01121	3.32308	160.203	1.7012	99.9808	0.235528	1.24053				chr6:064472381-064472322	hs|6q12
A_21_P0006529	2.66835	2.75442	1.03226	0.521917	35.0035	1.97968	11.474	204.546	0.846193	13.7373	1.37585	44.7774	1.29185		XLOC_008127	"BROAD Institute lincRNA (XLOC_008127), lincRNA [TCONS_00017300]"	chrX:20330020-20329961	hs|Xp22.12
A_23_P500010	1.81215	2.2506	1.24196	1.98287	34.5035	0.398757	1.04939	24.0979	211.703	8.4917	2.84662	0.187021	27.2537	43849	KLK12	"Homo sapiens kallikrein-related peptidase 12 (KLK12), transcript variant 2, mRNA [NM_145894]"	chr19:51532419-51532360	hs|19q13.41
A_32_P168442	2.96438	3.16823	1.06877	0.373345	34.4811	1.94977	1.02549	2.07021	61.6548	31.9087	39.5947	136.677	0.967665	100124700	HOTAIR	"Homo sapiens HOX transcript antisense RNA (non-protein coding) (HOTAIR), antisense RNA [NR_003716]"	chr12:54356720-54356661	hs|12q13.13
A_33_P3319785	3.59849	3.00156	0.834116	0.196564	34.302	20.6831	225.28	6.20938	10.5726	2.9654	1.40056	3.50224	3.80343	169044	COL22A1	"collagen, type XXII, alpha 1 [Source:HGNC Symbol;Acc:22989] [ENST00000522546]"	chr8:139790209-139790150	hs|8q24.23
A_33_P3315959	2.19658	2.64692	1.20502	1.09617	34.0005	155.146	0.279963	6.70277	61.9792	4.18723	41.8011	1.35407	0.553769	51557	LGSN	"Homo sapiens lengsin, lens protein with glutamine synthetase domain (LGSN), transcript variant 1, mRNA [NM_016571]"	chr6:63990012-63989953	hs|6q12
A_33_P3229953	2.44925	2.58709	1.05628	0.76051	33.9777	0.623208	5.90497	11.6578	205.507	4.81727	0.871693	41.3291	1.11077	1917	EEF1A2	"Homo sapiens eukaryotic translation elongation factor 1 alpha 2 (EEF1A2), mRNA [NM_001958]"	chr20:62119501-62119442	hs|20q13.33
A_33_P3296846	5.53531	4.03392	0.72876	0.0365728	33.8534	16.1616	119.201	18.2388	77.3931	7.26675	24.7936	6.01316	1.7595	56649	TMPRSS4	"Homo sapiens transmembrane protease, serine 4 (TMPRSS4), transcript variant 1, mRNA [NM_019894]"	chr11:117988109-117988168	hs|11q23.3
A_33_P3365117	2.37919	2.69148	1.13126	0.76051	33.5742	105.478	8.92033	1.58116	7.73336	7.58732	136.164	0.311799	0.818124	1645	AKR1C1	"aldo-keto reductase family 1, member C1 (dihydrodiol dehydrogenase 1; 20-alpha (3-alpha)-hydroxysteroid dehydrogenase) [Source:HGNC Symbol;Acc:384] [ENST00000380859]"	chr10:5011936-5011995	hs|10p15.1
A_23_P26037	5.05082	4.01649	0.795216	0.0439677	33.4912	71.8243	70.3515	3.88335	11.8959	5.08107	36.4991	66.7658	1.62833	84978	FRMD5	"Homo sapiens FERM domain containing 5 (FRMD5), transcript variant 2, mRNA [NM_032892]"	chr15:44165889-44165830	hs|15q15.3
A_33_P3264657	2.21616	2.4076	1.08638	1.09617	33.2821	212.943	0.238655	3.47737	31.7711	1.80033	4.38591	1.38118	10.2586	339761	CYP27C1	"Homo sapiens cytochrome P450, family 27, subfamily C, polypeptide 1 (CYP27C1), mRNA [NM_001001665]"	chr2:127944331-127944272	hs|2q14.3
A_33_P3286492	5.033	3.84617	0.76419	0.0439677	32.8139	6.64362	130.361	2.69128	11.9626	12.8469	56.3004	39.4021	2.30319	3174	HNF4G	"hepatocyte nuclear factor 4, gamma [Source:HGNC Symbol;Acc:5026] [ENST00000396419]"	chr8:76402375-76402434	hs|8q21.11
A_21_P0003233	5.29416	3.97894	0.751572	0.0365728	32.5094	101.245	9.66756	8.71478	69.1537	2.85785	43.025	23.133	2.2777		XLOC_002675	"BROAD Institute lincRNA (XLOC_002675), lincRNA [TCONS_00006866]"	chr3:58470402-58470461	hs|3p14.3
A_33_P3221203	5.16765	4.04343	0.78245	0.0439677	32.3984	0.694344	15.5191	16.6401	13.2896	31.1844	32.0501	132.492	17.3175	4322	MMP13	"Homo sapiens matrix metallopeptidase 13 (collagenase 3) (MMP13), mRNA [NM_002427]"	chr11:102813832-102813773	hs|11q22.2
A_23_P327551	3.24184	3.06183	0.944472	0.266787	32.1308	14.5232	195.882	11.2972	3.62199	8.84328	0.353372	19.1282	3.39728	131034	CPNE4	"Homo sapiens copine IV (CPNE4), mRNA [NM_130808]"	chr3:131253868-131253809	hs|3q22.1
A_23_P93169	1.82718	2.35664	1.28977	1.66197	32.0109	150.156	0.252597	6.45316	64.3932	4.48335	28.9678	1.18604	0.195052	51557	LGSN	"Homo sapiens lengsin, lens protein with glutamine synthetase domain (LGSN), transcript variant 1, mRNA [NM_016571]"	chr6:63989680-63989621	hs|6q12
A_21_P0005691	2.04883	2.36412	1.15389	1.3205	31.8846	130.721	0.405384	1.67101	105.3	7.96054	0.449725	2.39464	6.17474		XLOC_006780	"601588158F1 NIH_MGC_7 Homo sapiens cDNA clone IMAGE:3942110 5', mRNA sequence [BE796849]"	chr8:39983099-39983158	hs|8p11.21
A_23_P47102	4.54317	3.46543	0.762778	0.0731808	31.8633	3.80299	15.654	13.8138	182.224	2.03328	23.536	11.0449	2.79782	91703	ACY3	"Homo sapiens aspartoacylase (aminocyclase) 3 (ACY3), mRNA [NM_080658]"	chr11:67412555-67412321	hs|11q13.2
A_32_P132589	4.82289	3.95672	0.820404	0.0623107	31.699	62.6306	0.725698	28.5173	35.2753	7.12698	13.4203	98.0134	7.88252	440590	ZYG11A	"Homo sapiens zyg-11 homolog A (C. elegans) (ZYG11A), mRNA [NM_001004339]"	chr1:53360071-53360130	hs|1p32.3
A_24_P216361	2.60237	2.84179	1.092	0.621714	31.2798	1.94992	0.66495	15.0545	143.206	0.712629	37.1107	49.6385	1.90148	23532	PRAME	"Homo sapiens preferentially expressed antigen in melanoma (PRAME), transcript variant 5, mRNA [NM_206956]"	chr22:22891061-22891002	hs|22q11.22
A_23_P71880	2.79552	2.9557	1.0573	0.442685	31.0384	15.1451	0.538102	1.33006	20.7828	4.14192	105.319	99.7109	1.33926	27290	SPINK4	"Homo sapiens serine peptidase inhibitor, Kazal type 4 (SPINK4), mRNA [NM_014471]"	chr9:33246720-33248476	hs|9p13.3
A_24_P102650	2.63717	2.82419	1.07092	0.621714	30.7098	84.6062	1.26297	2.50774	67.1752	3.16551	84.3514	0.683854	1.92549	727897	MUC5B	"Homo sapiens mucin 5B, oligomeric mucus/gel-forming (MUC5B), mRNA [NM_002458]"	chr11:1281060-1281239	hs|11p15.5
A_33_P3380992	1.99162	2.11389	1.06139	1.3205	30.6322	4.13457	0.806743	1.80524	0.664792	14.8434	206.976	15.1653	0.66078	441282	AKR1B15	"Homo sapiens aldo-keto reductase family 1, member B15 (AKR1B15), mRNA [NM_001080538]"	chr7:134262468-134262527	hs|7q33
A_23_P216052	4.39279	3.62853	0.82602	0.0877832	30.145	108.884	1.9568	10.3492	38.1993	4.44828	14.3351	61.3244	1.66216	84985	FAM83A	"Homo sapiens family with sequence similarity 83, member A (FAM83A), transcript variant 1, mRNA [NM_032899]"	chr8:124220354-124220413	hs|8q24.13
A_21_P0010291	2.56741	2.87524	1.1199	0.621714	29.8051	58.1595	0.349638	21.6746	21.0341	4.73947	129.21	2.73264	0.541422		XLOC_014106	"BROAD Institute lincRNA (XLOC_014106), lincRNA [TCONS_00029162]"	chr21:44873503-44873444	hs|21q22.3
A_23_P93602	1.49864	1.76716	1.17918	2.89433	29.7187	2.01543	0.4231	0.900708	0.901336	0.616928	139.068	3.35357	90.4702	352999	C6orf58	"Homo sapiens chromosome 6 open reading frame 58 (C6orf58), mRNA [NM_001010905]"	chr6:127911300-127911359	hs|6q22.33
A_23_P28815	4.88745	3.85488	0.78873	0.059716	29.618	75.9647	1.25773	16.8582	56.8776	7.30062	3.05038	59.9237	15.7111	1591	CYP24A1	"Homo sapiens cytochrome P450, family 24, subfamily A, polypeptide 1 (CYP24A1), nuclear gene encoding mitochondrial protein, transcript variant 1, mRNA [NM_000782]"	chr20:52771005-52770946	hs|20q13.2
A_33_P3364240	2.8981	2.84092	0.980271	0.442685	29.6075	1.6287	10.7296	6.11913	143.179	7.27038	1.21005	65.9414	0.78182	5047	PAEP	"Homo sapiens progestagen-associated endometrial protein (PAEP), transcript variant 2, mRNA [NM_002571]"	chr9:138457300-138457359	hs|9q34.3
A_19_P00330464	2.04771	2.72404	1.33028	1.3205	29.4219	3.46259	1.6632	4.9916	41.9781	11.8872	59.2147	112.14	0.0381294		HOTAIR	"Homo sapiens HOX transcript antisense RNA (non-protein coding) (HOTAIR), antisense RNA [NR_003716]"	chr12:54356478-54356419	hs|12q13.13
A_33_P3303649	5.81649	3.85099	0.662081	0.0311663	29.2584	26.897	11.9837	9.11115	127.39	7.79533	42.1213	6.36385	2.40463	4151	MB	"Homo sapiens myoglobin (MB), transcript variant 2, mRNA [NM_203377]"	chr22:36003486-36003427	hs|22q12.3
A_23_P421306	5.68278	3.79845	0.668414	0.0311663	29.1574	38.4794	6.59978	29.438	5.52899	7.68966	2.7572	130.482	12.2838	91683	SYT12	"Homo sapiens synaptotagmin XII (SYT12), transcript variant 1, mRNA [NM_177963]"	chr11:66818219-66818278	hs|11q13.2
A_19_P00316340	3.05375	2.83643	0.928835	0.315808	28.7202	106.405	8.33705	4.11802	3.78356	2.42648	101.677	2.04071	0.973348		LOC100506860	"PREDICTED: Homo sapiens hypothetical LOC100506860, transcript variant 1 (LOC100506860), miscRNA [XR_108813]"	chr7:130606643-130606702	hs|7q32.3
A_33_P3291579	2.0717	2.55629	1.23391	1.3205	28.707	1.87155	86.418	107.621	0.0701895	3.77864	3.01376	22.2565	4.62685	5081	PAX7	"Homo sapiens paired box 7 (PAX7), transcript variant 3, mRNA [NM_001135254]"	chr1:19075301-19075360	hs|1p36.13
A_33_P3415683	2.52094	2.41219	0.95686	0.621714	28.5448	3.25607	3.94836	45.4721	1.91415	2.58085	1.06076	168.881	1.2455				chr7:47067010-47067069	hs|7p12.3
A_33_P3333762	1.95028	2.24505	1.15114	1.66197	27.6735	24.3396	0.487183	3.98819	129.151	0.948995	60.7333	0.69038	1.04946	344657	LRRIQ4	"Homo sapiens leucine-rich repeats and IQ motif containing 4 (LRRIQ4), mRNA [NM_001080460]"	chr3:169555440-169555499	hs|3q26.2
A_21_P0005627	2.48707	2.44155	0.981699	0.76051	27.5953	14.5285	0.905692	4.28441	28.8912	1.6214	167.843	1.65426	1.03417		XLOC_007123		chr8:76136204-76136145	hs|8q21.11
A_23_P111947	2.16625	1.96075	0.905136	1.09617	27.3746	1.88417	2.4359	5.38142	2.66414	1.70077	200.465	0.609394	3.856	1015	CDH17	"Homo sapiens cadherin 17, LI cadherin (liver-intestine) (CDH17), transcript variant 1, mRNA [NM_004063]"	chr8:95140517-95140458	hs|8q22.1
A_23_P153571	7.53803	4.32302	0.573494	0	27.3667	1.79148	32.0756	27.6039	15.2618	17.4833	50.4554	50.2708	23.9913	147920	IGFL2	"Homo sapiens IGF-like family member 2 (IGFL2), transcript variant 1, mRNA [NM_001002915]"	chr19:46664359-46664418	hs|19q13.32
A_23_P251151	1.42082	1.92296	1.35342	2.89433	27.1415	0.489537	10.0868	38.8302	0.127656	8.03123	150.051	0.154839	9.36057	4745	NELL1	"Homo sapiens NEL-like 1 (chicken) (NELL1), transcript variant 1, mRNA [NM_006157]"	chr11:21596774-21596833	hs|11p15.1
A_23_P518	2.78114	2.66665	0.958832	0.442685	26.6587	160.655	11.5331	19.9542	1.52533	12.0717	5.74383	0.543474	1.2432	79679	VTCN1	"Homo sapiens V-set domain containing T cell activation inhibitor 1 (VTCN1), mRNA [NM_024626]"	chr1:117686657-117686598	hs|1p13.1
A_23_P54681	5.94303	3.92306	0.660112	0.0311663	26.6087	31.3399	46.2357	12.2825	82.8366	5.55459	26.3395	6.17666	2.10418	27324	TOX3	"Homo sapiens TOX high mobility group box family member 3 (TOX3), transcript variant 2, mRNA [NM_001146188]"	chr16:52472865-52472806	hs|16q12.1
A_33_P3238815	4.41629	3.51672	0.796306	0.0877832	26.3868	62.6769	88.2913	3.109	6.40814	3.94584	23.1595	22.1864	1.31757	84978	FRMD5	FERM domain containing 5 [Source:HGNC Symbol;Acc:28214] [ENST00000417257]	chr15:44163109-44163050	hs|15q15.3
A_23_P10936	2.16678	2.46168	1.1361	1.09617	26.1193	1.90455	1.01726	93.7978	73.6222	6.94343	0.314531	30.4002	0.95452	85285	KRTAP4-1	"Homo sapiens keratin associated protein 4-1 (KRTAP4-1), mRNA [NM_033060]"	chr17:39340580-39340521	hs|17q21.2
A_24_P367645	3.84039	3.05652	0.795886	0.150144	26.0258	2.74699	151.812	9.68928	3.58154	4.86769	16.7051	17.7021	1.1018	256714	MAP7D2	"Homo sapiens MAP7 domain containing 2 (MAP7D2), transcript variant 2, mRNA [NM_152780]"	chrX:20025555-20025496	hs|Xp22.12
A_23_P212508	1.74475	1.97962	1.13461	1.98287	25.9388	155.635	0.214169	33.4966	11.3389	2.4998	0.950379	0.737728	2.63791	7018	TF	"Homo sapiens transferrin (TF), mRNA [NM_001063]"	chr3:133495990-133496049	hs|3q22.1
A_24_P387875	3.12625	3.04162	0.97293	0.315808	25.6559	3.13695	3.53028	111.043	36.6634	0.320672	10.1215	36.472	3.95958	3766	KCNJ10	"Homo sapiens potassium inwardly-rectifying channel, subfamily J, member 10 (KCNJ10), mRNA [NM_002241]"	chr1:160008605-160008546	hs|1q23.2
A_24_P105191	5.67558	3.87351	0.682486	0.0311663	25.5538	39.4954	46.9893	12.1718	66.7001	2.00557	8.75577	25.1062	3.20627	90161	HS6ST2	"Homo sapiens heparan sulfate 6-O-sulfotransferase 2 (HS6ST2), transcript variant L, mRNA [NM_001077188]"	chrX:131760147-131760088	hs|Xq26.2
A_23_P141802	1.5926	1.61436	1.01367	2.39634	25.4962	0.66876	0.602283	2.6988	180.855	1.55581	14.973	1.1491	1.46748	8710	SERPINB7	"Homo sapiens serpin peptidase inhibitor, clade B (ovalbumin), member 7 (SERPINB7), transcript variant 2, mRNA [NM_001040147]"	chr18:61471776-61471835	hs|18q21.33
A_23_P148609	3.43612	3.09146	0.899695	0.240776	24.6949	17.3734	6.86302	12.9851	33.5498	6.41437	0.745341	118.683	0.945251	10761	PLAC1	"Homo sapiens placenta-specific 1 (PLAC1), mRNA [NM_021796]"	chrX:133700139-133700080	hs|Xq26.3
A_21_P0013379	2.43231	2.55805	1.05169	0.76051	24.6194	9.33453	10.3619	88.9656	0.272043	2.48735	2.27222	81.9265	1.3347		XLOC_l2_013390	"BROAD Institute lincRNA (XLOC_l2_013390), lincRNA [TCONS_l2_00025862]"	chr7:47066958-47067017	hs|7p12.3
A_23_P74330	1.77963	2.04065	1.14667	1.98287	24.5682	144.469	0.451798	6.62826	29.6588	11.8186	0.20267	1.93949	1.37743	79100	MGC4473	"Homo sapiens uncharacterized LOC79100 (MGC4473), non-coding RNA [NR_024160]"	chr1:168761919-168761978	hs|1q24.2
A_21_P0002245	2.03244	2.23093	1.09766	1.3205	24.4851	3.83088	0.645629	38.3801	120.825	0.729085	29.507	0.89075	1.07301		XLOC_001543	"BROAD Institute lincRNA (XLOC_001543), lincRNA [TCONS_00003746]"	chr2:78354773-78354832	hs|2p12
A_33_P3424491	5.74659	3.8746	0.674243	0.0311663	24.3705	32.4421	1.48268	5.05775	55.5115	12.5295	37.9739	42.0337	7.93312	143503	OR51E1	"Homo sapiens olfactory receptor, family 51, subfamily E, member 1 (OR51E1), mRNA [NM_152430]"	chr11:4676656-4676715	hs|11p15.4
A_23_P73609	1.53011	1.64701	1.0764	2.89433	24.354	1.96341	0.427192	1.83738	0.248293	1.71663	9.9954	170.369	8.2743	4693	NDP	"Homo sapiens Norrie disease (pseudoglioma) (NDP), mRNA [NM_000266]"	chrX:43808897-43808838	hs|Xp11.3
A_23_P16866	1.81284	2.08408	1.14962	1.98287	24.2629	1.14043	4.35022	2.74033	13.6595	0.264713	128.237	43.3288	0.382464	7429	VIL1	"Homo sapiens villin 1 (VIL1), mRNA [NM_007127]"	chr2:219314095-219314154	hs|2q35
A_33_P3281473	6.25792	3.75745	0.600431	0.0204098	24.1194	94.5303	3.51722	6.6378	16.0358	6.00142	33.517	26.8638	5.85156	100131726	LOC100131726	"Homo sapiens HCC-related HCC-C11_v3 (LOC100131726), non-coding RNA [NR_024479]"	chr8:124213481-124213422	hs|8q24.13
A_23_P93641	2.57879	2.62045	1.01615	0.621714	23.9103	1.87992	23.3045	2.05778	1.14845	13.7294	120.315	28.4272	0.420602	57016	AKR1B10	"Homo sapiens aldo-keto reductase family 1, member B10 (aldose reductase) (AKR1B10), mRNA [NM_020299]"	chr7:134225939-134225998	hs|7q33
A_21_P0006414	2.66685	2.55022	0.956268	0.521917	23.87	127.942	1.29239	34.9279	2.16331	6.71759	15.8541	0.88022	1.18278		LOC100506630	"PREDICTED: Homo sapiens hypothetical LOC100506630 (LOC100506630), miscRNA [XR_110930]"	chrX:15639477-15639536	hs|Xp22.2
A_33_P3390172	4.18129	3.29617	0.788315	0.108082	23.5858	6.60516	2.47275	90.4553	26.7599	1.60119	11.1913	46.9974	2.60373	27299	ADAMDEC1	"Homo sapiens ADAM-like, decysin 1 (ADAMDEC1), transcript variant 2, mRNA [NM_001145271]"	chr8:24259534-24259593	hs|8p21.2
A_24_P254705	4.23875	3.27211	0.77195	0.0930497	22.7778	1.95458	2.95691	4.63556	66.5093	7.15293	33.4997	62.6789	2.83464	57116	ZNF695	"Homo sapiens zinc finger protein 695 (ZNF695), transcript variant 1, mRNA [NM_020394]"	chr1:247163255-247162725	hs|1q44
A_23_P56659	3.30667	2.89893	0.876691	0.266787	22.646	58.0227	1.91686	1.62017	23.713	1.73805	84.8862	7.14399	2.12689	165545	DQX1	"Homo sapiens DEAQ box RNA-dependent ATPase 1 (DQX1), mRNA [NM_133637]"	chr2:74745410-74745351	hs|2p13.1
A_23_P301846	3.30745	3.01977	0.913021	0.266787	22.6104	26.1537	0.565093	100.798	22.598	4.7934	19.5388	1.11609	5.31999	796	CALCA	"Homo sapiens calcitonin-related polypeptide alpha (CALCA), transcript variant 2, mRNA [NM_001033952]"	chr11:14990247-14990188	hs|11p15.2
A_23_P215111	1.67645	2.01674	1.20298	2.39634	22.607	124.583	0.501722	20.5193	1.71131	5.16405	25.7449	0.097213	2.535	50617	ATP6V0A4	"Homo sapiens ATPase, H+ transporting, lysosomal V0 subunit a4 (ATP6V0A4), transcript variant 1, mRNA [NM_020632]"	chr7:138391206-138391147	hs|7q34
A_24_P48248	3.68229	2.76215	0.750115	0.170371	22.6046	19.5088	2.14123	3.8782	138.783	2.71495	4.308	7.10015	2.40295	78995	C17orf53	"Homo sapiens chromosome 17 open reading frame 53 (C17orf53), transcript variant 1, mRNA [NM_024032]"	chr17:42232655-42232714	hs|17q21.31
A_23_P104471	3.48325	2.95359	0.847942	0.196564	22.4373	1.42151	4.69037	22.7445	73.5827	1.82182	69.0676	3.61357	2.55643	51207	DUSP13	"Homo sapiens dual specificity phosphatase 13 (DUSP13), transcript variant 1, mRNA [NM_001007271]"	chr10:76854275-76854216	hs|10q22.2
A_32_P377880	1.47825	1.65937	1.12253	2.89433	22.3193	15.7937	1.01854	0.732657	0.15242	1.13855	9.41041	146.8	3.50814	2668	GDNF	"Homo sapiens glial cell derived neurotrophic factor (GDNF), transcript variant 3, mRNA [NM_001190468]"	chr5:37812991-37812932	hs|5p13.2
A_24_P236251	1.21592	1.43108	1.17695	4.31744	22.3179	1.40147	0.395168	131.277	0.56677	4.77751	1.66918	0.222466	38.2334	8788	DLK1	"Homo sapiens delta-like 1 homolog (Drosophila) (DLK1), mRNA [NM_003836]"	chr14:101201048-101201107	hs|14q32.2
A_23_P5211	7.40031	3.88061	0.524384	0	22.2883	75.3833	8.50691	11.2183	37.337	11.2159	15.2454	16.4712	2.92835	94025	MUC16	"Homo sapiens mucin 16, cell surface associated (MUC16), mRNA [NM_024690]"	chr19:8968923-8966801	hs|19p13.2
A_33_P3312242	3.00631	2.60194	0.865493	0.373345	22.2832	1.99157	1.0223	17.9601	129.471	2.93426	1.43891	18.4408	5.00653	6370	CCL25	"Homo sapiens chemokine (C-C motif) ligand 25 (CCL25), transcript variant 1, mRNA [NM_005624]"	chr19:8122689-8122748	hs|19p13.2
A_23_P127978	3.87385	3.23481	0.835038	0.150144	22.2746	14.6046	17.8895	5.71878	100.672	2.23839	18.1484	18.3756	0.549396	192134	B3GNT6	"Homo sapiens UDP-GlcNAc:betaGal beta-1,3-N-acetylglucosaminyltransferase 6 (core 3 synthase) (B3GNT6), mRNA [NM_138706]"	chr11:76751953-76752012	hs|11q13.5
A_19_P00322183	2.4171	2.4999	1.03426	0.76051	22.2611	1.67764	0.399936	18.4389	90.0028	9.52377	55.3723	1.37567	1.29733		XLOC_000515	"BROAD Institute lincRNA (XLOC_000515), lincRNA [TCONS_00001233]"	chr1:200384539-200384598	hs|1q32.1
A_24_P942969	6.42629	3.80883	0.592696	0.0204098	22.2122	5.98519	50.7476	15.249	57.1783	7.58077	25.4602	13.3089	2.18723	2524	FUT2	"Homo sapiens fucosyltransferase 2 (secretor status included) (FUT2), transcript variant 1, mRNA [NM_000511]"	chr19:49208861-49208920	hs|19q13.33
A_23_P27107	2.42961	2.18921	0.901055	0.76051	22.2002	5.11157	0.773401	2.76249	21.3856	1.29814	142.069	1.83742	2.36454	9032	TM4SF5	"Homo sapiens transmembrane 4 L six family member 5 (TM4SF5), mRNA [NM_003963]"	chr17:4686248-4686307	hs|17p13.2
A_21_P0008649	2.77068	2.67206	0.964406	0.521917	22.0394	4.33704	6.98888	7.75025	97.0889	6.81826	52.1719	0.610055	0.550058		XLOC_011294	"BROAD Institute lincRNA (XLOC_011294), lincRNA [TCONS_00023449]"	chr15:69857812-69857871	hs|15q23
A_23_P412932	4.94626	3.59148	0.726101	0.059716	21.9933	1.88475	29.3518	54.6494	33.7111	16.5569	2.79352	34.2362	2.76243	6694	SPP2	"Homo sapiens secreted phosphoprotein 2, 24kDa (SPP2), mRNA [NM_006944]"	chr2:234975894-234978606	hs|2q37.1
A_23_P125505	2.23385	2.25765	1.01066	1.09617	21.8572	13.579	2.08412	6.2404	125.274	0.549426	24.8271	1.7994	0.503667	5475	PPEF1	"Homo sapiens protein phosphatase, EF-hand calcium binding domain 1 (PPEF1), transcript variant 1, mRNA [NM_006240]"	chrX:18845755-18845814	hs|Xp22.13
A_21_P0005332	3.26435	2.78066	0.851828	0.266787	21.8423	5.17885	1.01216	4.37299	91.9491	1.77564	58.9622	8.97742	2.50967		XLOC_006593	"RST4038 Athersys RAGE Library Homo sapiens cDNA, mRNA sequence [BG185100]"	chr7:124791442-124791383	hs|7q31.33
A_23_P112859	5.20783	3.5453	0.680764	0.0365728	21.7804	3.41415	2.10256	5.72948	5.20457	22.0124	54.2976	23.106	58.3765	1469	CST1	"Homo sapiens cystatin SN (CST1), mRNA [NM_001898]"	chr20:23731379-23731320	hs|20p11.21
A_23_P77043	2.6455	2.62896	0.993748	0.521917	21.5053	62.3372	1.85825	0.953532	64.71	2.14134	32.3159	0.608964	7.11714	79820	CATSPERB	"Homo sapiens cation channel, sperm-associated, beta (CATSPERB), mRNA [NM_024764]"	chr14:92054338-92053578	hs|14q32.12
A_33_P3270863	5.51831	3.57233	0.64736	0.0365728	21.2562	14.4953	64.5453	31.9129	40.6787	4.62231	6.76242	4.8603	2.1726	7498	XDH	"Homo sapiens xanthine dehydrogenase (XDH), mRNA [NM_000379]"	chr2:31557247-31557188	hs|2p23.1
A_23_P116890	1.37685	1.29709	0.942067	3.51855	20.8151	4.21547	1.01626	1.06832	2.792	1.32709	0.828431	0.611911	154.662	5544	PRB3	"Homo sapiens proline-rich protein BstNI subfamily 3 (PRB3), mRNA [NM_006249]"	chr12:11420537-11420478	hs|12p13.2
A_33_P3339625	1.53093	1.77541	1.15969	2.89433	20.6031	0.456252	0.752021	3.35398	78.0316	11.1208	69.8897	0.929561	0.290753	27189	IL17C	"Homo sapiens interleukin 17C (IL17C), mRNA [NM_013278]"	chr16:88706802-88706861	hs|16q24.3
A_23_P257129	2.49357	2.33903	0.938024	0.76051	20.5732	1.29826	3.368	3.03247	85.959	6.5976	0.978216	62.4166	0.935404	5047	PAEP	"Homo sapiens progestagen-associated endometrial protein (PAEP), transcript variant 2, mRNA [NM_002571]"	chr9:138456091-138456150	hs|9q34.3
A_23_P123096	2.23619	2.14801	0.960565	1.09617	20.2881	2.04674	0.689553	30.2564	117.008	4.33319	0.492658	3.59212	3.88642	2792	GNGT1	"Homo sapiens guanine nucleotide binding protein (G protein), gamma transducing activity polypeptide 1 (GNGT1), mRNA [NM_021955]"	chr7:93536149-93540155	hs|7q21.3
A_33_P3845673	3.30479	2.85564	0.864091	0.266787	20.2653	4.39228	35.576	71.2587	0.935393	3.53143	2.94696	41.8193	1.66222	729860	LOC729860	"Homo sapiens cDNA FLJ41667 fis, clone FEBRA2028366. [AK123661]"	chr11:134144859-134144800	hs|11q25
A_23_P331211	2.08575	2.13316	1.02273	1.3205	20.2399	18.5545	1.04217	0.617644	96.0423	1.7804	1.72025	41.2151	0.947103	124872	B4GALNT2	"Homo sapiens beta-1,4-N-acetyl-galactosaminyl transferase 2 (B4GALNT2), transcript variant 1, mRNA [NM_153446]"	chr17:47246247-47246928	hs|17q21.32
A_21_P0000961	3.76617	3.02215	0.802446	0.150144	20.1908	1.8646	74.6489	13.4544	52.2763	7.44245	6.22113	0.883828	4.73509		XLOC_000110	"BROAD Institute lincRNA (XLOC_000110), lincRNA [TCONS_00000174]"	chr1:29197720-29197779	hs|1p35.3
A_24_P827037	2.71057	2.38275	0.879059	0.521917	20.1862	128.712	0.334256	6.59615	1.84418	8.34906	7.14239	3.49815	5.01325	131578	LRRC15	"Homo sapiens leucine rich repeat containing 15 (LRRC15), transcript variant 2, mRNA [NM_130830]"	chr3:194076556-194076497	hs|3q29
A_23_P76774	1.54428	1.57865	1.02226	2.39634	20.1838	1.53861	0.261943	1.0319	137.514	0.995699	1.38887	12.142	6.59741	145258	GSC	"Homo sapiens goosecoid homeobox (GSC), mRNA [NM_173849]"	chr14:95234799-95234740	hs|14q32.13
A_23_P32165	4.85484	3.22344	0.663964	0.059716	20.1352	96.5457	1.90126	5.07551	20.5349	6.10217	7.04912	20.4272	3.44536	9355	LHX2	"Homo sapiens LIM homeobox 2 (LHX2), mRNA [NM_004789]"	chr9:126795257-126795316	hs|9q33.3
A_33_P3358208	2.22774	2.33693	1.04902	1.09617	20.0637	15.9147	13.0666	35.4912	0.736647	2.18923	0.396422	91.7339	0.980799	29943	PADI1	"Homo sapiens peptidyl arginine deiminase, type I (PADI1), mRNA [NM_013358]"	chr1:17572442-17572501	hs|1p36.13
A_19_P00330814	2.85477	2.70395	0.947168	0.442685	19.8769	2.13886	0.48848	3.84033	33.0297	10.6189	26.3532	81.4701	1.07531		HOTAIR	"Homo sapiens HOX transcript antisense RNA (non-protein coding) (HOTAIR), antisense RNA [NR_003716]"	chr12:54356679-54356620	hs|12q13.13
A_33_P3504187	3.47049	2.92264	0.842139	0.196564	19.7923	37.5866	1.02193	18.2543	78.2243	1.70834	3.24266	16.0618	2.23861	780529	LOC780529	"Homo sapiens POU domain, class 4, transcription factor 1, mRNA (cDNA clone IMAGE:5270933). [BC041859]"	chr13:79173671-79173730	hs|13q31.1
A_33_P3270172	1.85842	1.86072	1.00124	1.66197	19.7448	0.753284	0.549518	1.34525	0.999877	117.446	6.82069	27.5837	2.4606	127841	LOC127841	"Homo sapiens uncharacterized LOC127841 (LOC127841), non-coding RNA [NR_027022]"	chr1:204337652-204337593	hs|1q32.1
A_23_P13493	3.03898	2.98034	0.980704	0.373345	19.6492	25.9901	0.455404	3.91034	32.3113	0.557995	16.3897	58.9047	18.6742	143503	OR51E1	"Homo sapiens olfactory receptor, family 51, subfamily E, member 1 (OR51E1), mRNA [NM_152430]"	chr11:4674697-4674756	hs|11p15.4
A_33_P3307495	7.19157	3.81146	0.52999	0	19.6423	2.11871	10.4695	22.9201	16.8898	7.21971	39.4238	44.0847	14.012	64220	STRA6	"Homo sapiens stimulated by retinoic acid gene 6 homolog (mouse) (STRA6), transcript variant 8, mRNA [NM_001199042]"	chr15:74471871-74471812	hs|15q24.1
A_33_P3317603	3.84297	2.94805	0.767129	0.150144	19.5964	37.3197	1.87534	8.55487	87.3137	4.72052	12.9333	1.61708	2.43714	338707	B4GALNT4	"Homo sapiens beta-1,4-N-acetyl-galactosaminyl transferase 4 (B4GALNT4), mRNA [NM_178537]"	chr11:380863-380922	hs|11p15.5
A_21_P0012882	1.70591	1.90408	1.11617	1.98287	19.5539	1.96904	15.2613	6.45759	0.106724	9.67843	0.581784	119.616	2.76028		LOC100506791	"PREDICTED: Homo sapiens hypothetical LOC100506791, transcript variant 1 (LOC100506791), miscRNA [XR_108578]"	chr5:1363768-1363709	hs|5p15.33
A_23_P155931	1.26423	1.21628	0.96207	3.51855	19.4859	1.31868	1.33518	6.16001	143.181	0.590525	0.55584	1.84117	0.905058	56955	MEPE	"Homo sapiens matrix extracellular phosphoglycoprotein (MEPE), transcript variant 2, mRNA [NM_020203]"	chr4:88767230-88767289	hs|4q22.1
A_21_P0007329	2.85017	2.53118	0.888082	0.442685	19.4679	6.15572	0.732583	53.3839	82.0316	5.45396	2.0184	1.20376	4.76332		XLOC_009398	"BROAD Institute lincRNA (XLOC_009398), lincRNA [TCONS_00019596]"	chr11:27238840-27238781	hs|11p14.1
A_23_P78980	6.3319	3.67309	0.580093	0.0204098	19.4483	22.6635	8.52919	11.8093	56.8365	4.86521	28.033	20.9597	1.8899	10331	B3GNT3	"Homo sapiens UDP-GlcNAc:betaGal beta-1,3-N-acetylglucosaminyltransferase 3 (B3GNT3), mRNA [NM_014256]"	chr19:17923824-17923883	hs|19p13.11
A_24_P129341	2.50627	2.33442	0.931433	0.621714	19.3622	1.92423	4.28721	2.00279	1.52325	12.5578	104.454	27.6899	0.457987	57016	AKR1B10	"Homo sapiens aldo-keto reductase family 1, member B10 (aldose reductase) (AKR1B10), mRNA [NM_020299]"	chr7:134225799-134225858	hs|7q33
A_23_P156861	8.92819	3.8959	0.436359	0	19.3192	10.7914	20.9736	19.4477	24.6276	7.52204	52.6226	14.7615	3.80699	26575	RGS17	"Homo sapiens regulator of G-protein signaling 17 (RGS17), mRNA [NM_012419]"	chr6:153332781-153332722	hs|6q25.2
A_21_P0000757	1.69629	1.67951	0.990104	1.98287	19.2884	4.10509	0.515081	21.8936	122.749	0.863972	2.04971	1.24717	0.883079		LOC100507377	"Homo sapiens uncharacterized LOC100507377 (LOC100507377), non-coding RNA [NR_038300]"	chr12:74679646-74678821	hs|12q21.1
A_33_P3256738	5.24219	3.45997	0.660024	0.0365728	19.1881	34.3616	3.1614	4.22165	25.9891	5.63321	30.7938	47.1379	2.20605	84904	C9orf100	"Homo sapiens chromosome 9 open reading frame 100 (C9orf100), mRNA [NM_032818]"	chr9:35663057-35662998	hs|9p13.3
A_33_P3364089	2.29671	2.04301	0.889539	0.91699	19.1624	10.5872	1.02907	125.601	1.86175	6.22636	6.14666	0.907039	0.940643	28234	SLCO1B3	"Homo sapiens solute carrier organic anion transporter family, member 1B3 (SLCO1B3), mRNA [NM_019844]"	chr12:21036476-21036535	hs|12p12.2
A_19_P00321390	2.14777	2.03522	0.947597	1.09617	19.0972	0.46807	119.168	1.64026	6.42267	1.75018	16.4619	0.772138	6.0947		LOC100422737	"Homo sapiens uncharacterized LOC100422737 (LOC100422737), non-coding RNA [NR_033557]"	chr6:107165414-107165355	hs|6q21
A_21_P0008505	1.15442	1.29007	1.11751	4.31744	19.0848	3.78519	0.332253	1.07155	8.4994	8.2371	130.107	0.309912	0.336154		XLOC_010776	"BROAD Institute lincRNA (XLOC_010776), lincRNA [TCONS_00022936]"	chr14:27200325-27204466	hs|14q12
A_24_P120734	3.16987	2.6553	0.837668	0.315808	18.9752	60.1932	1.05092	2.7868	69.3727	6.42681	1.38719	7.58371	3.00038	84847	MGC16075	"Homo sapiens uncharacterized LOC84847 (MGC16075), non-coding RNA [NR_038407]"	chr7:47805819-47805878	hs|7p12.3
A_24_P100517	5.74899	3.58675	0.623893	0.0311663	18.9226	38.156	14.5572	4.23257	17.6398	5.2218	32.2358	37.6865	1.65074	89958	C9orf140	"Homo sapiens chromosome 9 open reading frame 140 (C9orf140), mRNA [NM_178448]"	chr9:139957282-139957223	hs|9q34.3
A_23_P214144	7.02443	3.7087	0.527972	0.0177656	18.8499	38.7378	4.45361	5.0848	3.78633	14.2955	31.6437	15.0609	37.7368	1300	COL10A1	"Homo sapiens collagen, type X, alpha 1 (COL10A1), mRNA [NM_000493]"	chr6:116441120-116441061	hs|6q22.1
A_33_P3380472	2.24875	2.26932	1.00915	0.91699	18.5388	10.6717	6.26087	6.76306	108.92	4.00446	10.6331	0.15421	0.902899	27198	HCAR1	"Homo sapiens hydroxycarboxylic acid receptor 1 (HCAR1), mRNA [NM_032554]"	chr12:123212374-123212315	hs|12q24.31
A_23_P374689	3.00284	2.49494	0.830863	0.373345	18.5357	1.84055	102.995	22.0502	0.964332	10.3665	3.07511	1.42484	5.56877	2571	GAD1	"Homo sapiens glutamate decarboxylase 1 (brain, 67kDa) (GAD1), transcript variant GAD67, mRNA [NM_000817]"	chr2:171717173-171717232	hs|2q31.1
A_23_P432947	3.54497	3.14256	0.886486	0.196564	18.5223	55.0606	0.237381	4.43567	43.808	12.6663	13.3638	8.58366	10.023	26585	GREM1	"Homo sapiens gremlin 1 (GREM1), transcript variant 1, mRNA [NM_013372]"	chr15:33026075-33026134	hs|15q13.3
A_24_P322771	2.79438	2.51925	0.901543	0.442685	18.3577	12.6907	0.62778	13.0154	95.3053	1.16946	18.1737	1.1827	4.6967	7031	TFF1	"Homo sapiens trefoil factor 1 (TFF1), mRNA [NM_003225]"	chr21:43783499-43783440	hs|21q22.3
A_33_P3422124	5.37255	3.36386	0.626119	0.0365728	18.2449	4.12685	11.5969	67.8162	10.179	1.62767	14.6929	30.7212	5.19843	116379	IL22RA2	"Homo sapiens interleukin 22 receptor, alpha 2 (IL22RA2), transcript variant 3, mRNA [NM_181310]"	chr6:137476208-137476149	hs|6q23.3
A_33_P3209229	5.81264	3.44277	0.592291	0.0311663	18.219	11.1953	56.2446	5.99087	37.4704	6.57692	22.0568	2.74586	3.47123	25837	RAB26	"Homo sapiens RAB26, member RAS oncogene family (RAB26), mRNA [NM_014353]"	chr16:2204081-2204140	hs|16p13.3
A_24_P810290	6.47453	3.61025	0.557607	0.0204098	18.1531	32.5202	8.66466	12.632	2.41834	48.4012	20.8413	16.2385	3.50848	196051	PPAPDC1A	"Homo sapiens phosphatidic acid phosphatase type 2 domain containing 1A (PPAPDC1A), mRNA [NM_001030059]"	chr10:122349102-122349161	hs|10q26.12
A_33_P3253596	5.14594	3.34746	0.650505	0.0439677	18.0589	54.8611	2.79019	4.33725	27.4757	5.31476	18.0407	29.4118	2.23955	24137	KIF4A	"Homo sapiens kinesin family member 4A (KIF4A), mRNA [NM_012310]"	chrX:69626140-69626199	hs|Xq13.1
A_33_P3214869	3.2193	2.79836	0.869245	0.266787	18.0065	86.0908	10.3472	5.40738	13.2364	4.55508	21.124	2.99246	0.298733	402569	KPNA7	"Homo sapiens karyopherin alpha 7 (importin alpha 8) (KPNA7), mRNA [NM_001145715]"	chr7:98771272-98771213	hs|7q22.1
A_33_P3311845	3.2262	2.48197	0.769316	0.266787	17.89	19.8191	5.65436	2.10112	104.279	1.37261	3.82968	4.38974	1.67465			"PREDICTED: Homo sapiens hypothetical FLJ38723 (FLJ38723), miscRNA [XR_132593]"	chr15:62535009-62534950	hs|15q22.2
A_33_P3259339	4.25087	3.14084	0.738869	0.0930497	17.8207	65.7828	0.955481	23.1451	5.076	18.288	2.33333	21.6036	5.38153	1301	COL11A1	"Homo sapiens collagen, type XI, alpha 1 (COL11A1), transcript variant B, mRNA [NM_080629]"	chr1:103342142-103342083	hs|1p21.1
A_21_P0014143	2.03199	2.00615	0.987283	1.3205	17.7922	1.90368	22.1417	7.21746	0.366495	4.98181	0.503008	102.864	2.35941		LOC100506791	"PREDICTED: Homo sapiens hypothetical LOC100506791, transcript variant 1 (LOC100506791), miscRNA [XR_108578]"	chr5:1363759-1363700	hs|5p15.33
A_23_P397910	5.82033	3.46808	0.595856	0.0311663	17.6853	15.0127	28.0191	3.20615	56.0369	6.38346	15.6377	15.229	1.9575	23624	CBLC	"Homo sapiens Cas-Br-M (murine) ecotropic retroviral transforming sequence c (CBLC), transcript variant 1, mRNA [NM_012116]"	chr19:45295664-45295723	hs|19q13.32
A_21_P0005083	2.23323	2.1236	0.95091	1.09617	17.6732	1.69949	13.2173	18.2535	6.3148	0.608016	99.4688	0.878208	0.945741		XLOC_005915	"BROAD Institute lincRNA (XLOC_005915), lincRNA [TCONS_00012356]"	chr6:165241093-165219186	hs|6q27
A_33_P3354451	5.25101	3.34423	0.636873	0.0365728	17.638	4.7026	18.0942	3.34637	24.0828	4.45058	51.2098	33.0252	2.19244	11074	TRIM31	"Homo sapiens tripartite motif containing 31 (TRIM31), mRNA [NM_007028]"	chr6:30070983-30070924	hs|6p22.1
A_32_P158786	2.03944	2.0563	1.00827	1.3205	17.5795	2.4141	0.538153	12.8786	68.6789	0.672278	52.2036	2.27369	0.976616	115749	C12orf56	"Homo sapiens chromosome 12 open reading frame 56 (C12orf56), transcript variant 1, mRNA [NM_001170633]"	chr12:64668692-64664447	hs|12q14.2
A_21_P0008830	3.04211	2.64574	0.869707	0.373345	17.5581	3.35505	5.44164	4.93133	63.1744	11.9812	49.7663	0.547186	1.2679		XLOC_011294	"BROAD Institute lincRNA (XLOC_011294), lincRNA [TCONS_00023971]"	chr15:69856106-69856165	hs|15q23
A_21_P0004908	3.07954	2.55774	0.83056	0.315808	17.4967	2.00267	1.45022	10.0131	84.6785	8.13485	30.2977	2.40835	0.98809		XLOC_005387	"BROAD Institute lincRNA (XLOC_005387), lincRNA [TCONS_00011888]"	chr6:92921874-92955864	hs|6q15
A_33_P3406661	4.7989	3.23165	0.673415	0.0623107	17.4451	3.09822	45.0152	49.8808	18.0192	5.77507	1.3172	10.2598	6.19574	57156	TMEM63C	"Homo sapiens transmembrane protein 63C (TMEM63C), mRNA [NM_020431]"	chr14:77725778-77725837	hs|14q24.3
A_32_P6015	3.4737	2.89087	0.832216	0.196564	17.4303	21.9323	68.1736	12.7364	25.3497	5.41969	0.519973	3.21976	2.09126	3110	MNX1	"Homo sapiens motor neuron and pancreas homeobox 1 (MNX1), transcript variant 1, mRNA [NM_005515]"	chr7:156797714-156797655	hs|7q36.3
A_33_P3297606	3.7393	2.56096	0.684877	0.170371	17.3523	4.52479	2.61576	2.6074	106.789	2.50179	6.37649	10.8179	2.5852	57047	PLSCR2	phospholipid scramblase 2 [Source:HGNC Symbol;Acc:16494] [ENST00000463633]	chr3:146109288-146109229	hs|3q24
A_23_P424561	4.43072	3.01356	0.680152	0.0877832	17.1735	80.3071	9.36709	1.54615	18.2032	6.26527	15.3628	4.24652	2.09014	171177	RHOV	"Homo sapiens ras homolog gene family, member V (RHOV), mRNA [NM_133639]"	chr15:41165006-41164947	hs|15q15.1
A_21_P0012550	4.394	2.88017	0.655478	0.0877832	17.1571	19.2463	4.06823	3.16138	89.1467	3.45809	2.94864	12.0414	3.18625		PLSCR2	"PREDICTED: Homo sapiens phospholipid scramblase-like (LOC440981), mRNA [XM_496663]"	chr3:146109331-146109272	hs|3q24
A_21_P0009573	1.63014	1.71863	1.05428	2.39634	17.1137	1.93665	1.0078	14.4186	22.2368	0.272706	95.1949	0.897269	0.944532		LOC400655	"Homo sapiens uncharacterized LOC400655 (LOC400655), non-coding RNA [NR_034133]"	chr18:70829159-70829100	hs|18q22.3
A_21_P0005740	3.13913	2.54655	0.811228	0.315808	16.9507	37.6186	2.27516	1.59929	75.5151	1.74309	5.67444	9.82908	1.35073		XLOC_006882	"BROAD Institute lincRNA (XLOC_006882), lincRNA [TCONS_00014806]"	chr8:101468449-101468508	hs|8q22.2
A_24_P852601	3.71652	2.76739	0.74462	0.170371	16.9279	1.95918	11.8908	1.88249	45.7991	3.04668	3.9305	63.9098	3.00489	3174	HNF4G	"Homo sapiens hepatocyte nuclear factor 4, gamma (HNF4G), mRNA [NM_004133]"	chr8:76477998-76478057	hs|8q21.11
A_21_P0009031	1.99671	1.82671	0.914858	1.3205	16.9032	2.84432	2.06802	3.53443	108.65	14.6659	0.380019	0.921605	2.16075		XLOC_011942	"BROAD Institute lincRNA (XLOC_011942), lincRNA [TCONS_00024654]"	chr16:52330973-52330914	hs|16q12.1
A_23_P124905	2.40866	2.36239	0.980786	0.76051	16.8892	0.919111	2.50757	1.62217	64.1402	6.57702	32.9073	26.0791	0.361183	4884	NPTX1	"Homo sapiens neuronal pentraxin I (NPTX1), mRNA [NM_002522]"	chr17:78441076-78441017	hs|17q25.3
A_23_P401055	3.19883	2.81436	0.879811	0.266787	16.8441	28.715	57.5809	5.32347	28.1855	5.18757	7.67132	0.348781	1.74049	6657	SOX2	"Homo sapiens SRY (sex determining region Y)-box 2 (SOX2), mRNA [NM_003106]"	chr3:181431877-181431936	hs|3q26.33
A_21_P0012326	1.44083	1.52319	1.05716	2.89433	16.8426	24.3643	0.318249	0.803785	3.12953	2.68325	100.378	0.323562	2.74035		XLOC_l2_009441	"Q6JZS6_HUMAN (Q6JZS6) Germ and embryonic stem cell enriched protein, partial (25%) [THC2501611]"	chr22:16148038-16147979	hs|22q11.1
A_21_P0011378	1.78665	1.88871	1.05712	1.98287	16.8089	0.357424	36.4972	7.12877	0.433179	5.90974	80.7464	0.675497	2.72284		XLOC_l2_004951	"BROAD Institute lincRNA (XLOC_l2_004951), lincRNA [TCONS_l2_00009129]"	chr15:59698672-59698613	hs|15q22.2
A_23_P69537	4.11995	2.91106	0.706575	0.108082	16.771	15.4588	14.6479	13.1697	79.3255	2.81946	1.75627	5.35759	1.6325	10874	NMU	"Homo sapiens neuromedin U (NMU), mRNA [NM_006681]"	chr4:56461505-56461446	hs|4q12
A_23_P155711	5.65046	3.1918	0.564874	0.0311663	16.7416	7.027	4.42238	5.61124	14.9614	5.16273	77.2335	16.7208	2.79396	55247	NEIL3	"Homo sapiens nei endonuclease VIII-like 3 (E. coli) (NEIL3), mRNA [NM_018248]"	chr4:178283487-178283546	hs|4q34.3
A_24_P319613	5.40374	3.32175	0.614713	0.0365728	16.7275	28.4692	4.73069	5.67375	24.9446	6.86363	9.72237	51.9021	1.51327	4751	NEK2	"Homo sapiens NIMA (never in mitosis gene a)-related kinase 2 (NEK2), transcript variant 1, mRNA [NM_002497]"	chr1:211842647-211842588	hs|1q32.3
A_23_P83347	2.29295	1.95482	0.852536	0.91699	16.6139	1.76595	0.573145	1.14538	108.465	9.37826	6.05158	2.05758	3.47422	138065	RNF183	"Homo sapiens ring finger protein 183 (RNF183), mRNA [NM_145051]"	chr9:116059816-116059757	hs|9q32
A_33_P3292886	3.20038	2.54088	0.79393	0.266787	16.5419	9.02308	19.3957	0.633871	88.5312	6.20384	3.4846	2.07068	2.99195	3853	KRT6A	"Homo sapiens keratin 6A (KRT6A), mRNA [NM_005554]"	chr12:52881146-52881087	hs|12q13.13
A_21_P0010657	3.55754	2.87055	0.806892	0.196564	16.5331	5.08497	1.24346	22.82	27.0732	2.64765	57.8892	14.5679	0.938328		XLOC_l2_001138		chr1:156426167-156425477	hs|1q22
A_33_P3365142	3.2425	2.71753	0.838098	0.266787	16.4212	4.78466	59.8731	42.3406	3.7012	11.252	0.405075	6.29112	2.72141	2571	GAD1	"Homo sapiens glutamate decarboxylase 1 (brain, 67kDa) (GAD1), transcript variant GAD25, mRNA [NM_013445]"	chr2:171693315-171693374	hs|2q31.1
A_32_P153773	1.45121	1.27625	0.879437	2.89433	16.3476	1.88564	0.608913	0.894881	1.64228	1.26017	1.19317	119.385	3.91021	774	CACNA1B	"Homo sapiens calcium channel, voltage-dependent, N type, alpha 1B subunit (CACNA1B), transcript variant 1, mRNA [NM_000718]"	chr9:141018581-141018640	hs|9q34.3
A_33_P3228612	1.91181	1.85564	0.970621	1.66197	16.312	1.91798	0.715158	6.40313	23.8629	0.322093	2.45458	92.9081	1.91189	777	CACNA1E	"Homo sapiens calcium channel, voltage-dependent, R type, alpha 1E subunit (CACNA1E), transcript variant 1, mRNA [NM_001205293]"	chr1:181770655-181770714	hs|1q25.3
A_33_P3396404	1.4417	1.6594	1.151	2.89433	16.2874	16.4556	9.8702	4.74744	2.20365	0.47998	1.7304	94.7377	0.074146	574016	CLLU1OS	"Homo sapiens chronic lymphocytic leukemia up-regulated 1 opposite strand (CLLU1OS), mRNA [NM_001025232]"	chr12:92813946-92813887	hs|12q22
A_23_P96325	6.7127	3.53354	0.526397	0.0204098	16.2427	23.3985	5.77748	10.9095	35.5646	5.54652	18.7461	27.872	2.12701	54821	ERCC6L	"Homo sapiens excision repair cross-complementing rodent repair deficiency, complementation group 6-like (ERCC6L), mRNA [NM_017669]"	chrX:71425169-71425110	hs|Xq13.1
A_33_P3741022	4.42778	2.99713	0.676892	0.0877832	16.181	45.4571	1.61743	7.49515	52.4636	8.47576	7.8297	3.90639	2.20318	400619	LINC00511	"Homo sapiens uncharacterized LOC400619 (FLJ26484), non-coding RNA [NR_033876]"	chr17:70594241-70594182	hs|17q24.3
A_33_P3420862	1.39527	1.38205	0.990524	3.51855	16.1402	4.44191	1.32516	2.82341	1.18571	0.129976	113.418	3.93409	1.86348	389860	PAGE2B	"Homo sapiens P antigen family, member 2B (PAGE2B), mRNA [NM_001015038]"	chrX:55103897-55103956	hs|Xp11.21
A_23_P14255	2.88494	2.41804	0.838159	0.442685	16.0441	6.88168	0.459524	4.41014	86.6901	2.00671	17.5518	8.518	1.83502	2974	GUCY1B2	"Homo sapiens guanylate cyclase 1, soluble, beta 2 (GUCY1B2), non-coding RNA [NR_003923]"	chr13:51568868-51568809	hs|13q14.3
A_33_P3226650	1.70913	1.95975	1.14664	1.98287	16.0154	0.29584	17.0582	0.630785	23.8806	33.1981	51.6912	0.942009	0.42663	730152	GSTA7P	"Homo sapiens glutathione S-transferase alpha 7, pseudogene (GSTA7P), non-coding RNA [NR_033760]"	chr6:52604337-52604278	hs|6p12.2
A_21_P0007910	4.96745	3.19496	0.643178	0.059716	16.0084	26.9279	5.59153	7.19242	52.5927	4.76666	23.0128	6.8226	1.16027		XLOC_010390		chr13:51066840-51066897	hs|13q14.3
A_33_P3354106	2.96065	2.64537	0.89351	0.373345	15.9246	72.7158	9.48689	4.39054	12.8417	5.18708	19.9188	2.6345	0.221776	402569	KPNA7	"Homo sapiens karyopherin alpha 7 (importin alpha 8) (KPNA7), mRNA [NM_001145715]"	chr7:98775621-98775562	hs|7q22.1
A_23_P145555	1.36569	1.33595	0.978223	3.51855	15.9004	0.297115	1.34662	1.44872	8.79179	3.38913	0.440565	109.51	1.97924	90523	MLIP	"Homo sapiens muscular LMNA-interacting protein (MLIP), mRNA [NM_138569]"	chr6:54130973-54131032	hs|6p12.1
A_23_P35219	5.4826	3.31435	0.604521	0.0365728	15.8963	23.1472	3.71418	5.42189	25.8161	5.13075	21.1341	41.0148	1.79158	4751	NEK2	"Homo sapiens NIMA (never in mitosis gene a)-related kinase 2 (NEK2), transcript variant 1, mRNA [NM_002497]"	chr1:211836920-211836861	hs|1q32.3
A_21_P0012278	1.9114	1.96343	1.02722	1.66197	15.8824	1.19726	0.196235	0.93752	19.085	1.68686	83.8862	13.3146	6.75586		XLOC_l2_009449	"PREDICTED: Homo sapiens von Willebrand factor-like (LOC100289038), miscRNA [XR_132906]"	chr22:17160378-17160319	hs|22q11.1
A_23_P159406	1.46731	1.63623	1.11512	2.89433	15.7738	0.214942	4.39859	6.58042	58.5509	1.92047	0.540598	53.5543	0.430458	6699	SPRR1B	"Homo sapiens small proline-rich protein 1B (SPRR1B), mRNA [NM_003125]"	chr1:153005304-153005363	hs|1q21.3
A_23_P109322	3.52089	2.95229	0.838506	0.196564	15.68	0.33125	4.6152	29.2798	19.1642	2.70193	17.1225	45.0174	7.20766	5121	PCP4	"Homo sapiens Purkinje cell protein 4 (PCP4), mRNA [NM_006198]"	chr21:41301047-41301106	hs|21q22.2
A_21_P0000191	3.32707	2.84838	0.856124	0.240776	15.586	4.38967	16.8528	48.735	34.9441	3.03473	8.98296	7.46665	0.282229		PSG6	"Homo sapiens pregnancy specific beta-1-glycoprotein 6 (PSG6), transcript variant 1, mRNA [NM_002782]"	chr19:43411254-43411195	hs|19q13.31
A_33_P3718274	4.394	3.04003	0.691861	0.0877832	15.584	1.56388	3.0761	21.319	44.2606	2.5972	33.1471	15.1765	3.53201	285629	LOC285629	"DB296219 BNGH42 Homo sapiens cDNA clone BNGH42003641 3', mRNA sequence [DB296219]"	chr5:160359288-160359347	hs|5q34
A_24_P85557	2.89761	2.60441	0.898814	0.442685	15.554	4.84896	19.5443	4.46793	14.702	14.6772	0.374269	64.9754	0.842017	2861	GPR37	"Homo sapiens G protein-coupled receptor 37 (endothelin receptor type B-like) (GPR37), mRNA [NM_005302]"	chr7:124386270-124386211	hs|7q31.33
A_21_P0007164	2.26628	2.02312	0.892705	0.91699	15.5341	65.9892	1.0334	4.01503	46.2934	1.73477	1.14748	3.11046	0.949265		XLOC_009601	"BROAD Institute lincRNA (XLOC_009601), lincRNA [TCONS_00019178]"	chr11:129482079-129482020	hs|11q24.3
A_24_P416645	2.63634	2.09438	0.794427	0.621714	15.5069	1.96207	1.02962	9.2391	97.7604	5.06498	1.16288	1.66873	6.16734	26085	KLK13	"Homo sapiens kallikrein-related peptidase 13 (KLK13), mRNA [NM_015596]"	chr19:51561909-51561850	hs|19q13.41
A_33_P3312301	2.19935	1.98244	0.901376	1.09617	15.4558	2.72276	0.280809	4.78717	94.4659	1.47435	5.68648	1.62771	12.6009	11113	CIT	"Homo sapiens citron (rho-interacting, serine/threonine kinase 21) (CIT), transcript variant 1, mRNA [NM_001206999]"	chr12:120125704-120125645	hs|12q24.23
A_23_P5654	3.03888	2.30339	0.757972	0.373345	15.3958	1.14872	92.5018	8.0186	1.86056	6.78134	1.40844	8.80236	2.64456	27178	IL37	"Homo sapiens interleukin 37 (IL37), transcript variant 1, mRNA [NM_014439]"	chr2:113676249-113676308	hs|2q13
A_23_P35871	7.24523	3.51427	0.485045	0	15.3404	24.6304	7.42997	6.94564	26.3665	6.20569	29.7115	18.9525	2.48078	79733	E2F8	"Homo sapiens E2F transcription factor 8 (E2F8), mRNA [NM_024680]"	chr11:19245734-19245675	hs|11p15.1
A_21_P0002848	2.67131	2.43572	0.911807	0.521917	15.2751	26.5245	1.43437	60.5031	11.2517	18.0055	1.47693	0.410972	2.59365		XLOC_003096	"BROAD Institute lincRNA (XLOC_003096), lincRNA [TCONS_00005766]"	chr3:41203840-41203781	hs|3p22.1
A_23_P92885	1.16618	1.17931	1.01126	4.31744	15.2618	1.82478	0.214128	8.37891	105.59	1.61411	0.393336	3.04381	1.03575	133482	SLCO6A1	"Homo sapiens solute carrier organic anion transporter family, member 6A1 (SLCO6A1), mRNA [NM_173488]"	chr5:101724461-101724402	hs|5q21.1
A_23_P67453	2.87667	2.60296	0.904854	0.442685	15.1719	38.2011	2.33541	11.4658	50.3165	5.98654	0.247441	10.5053	2.31713	7137	TNNI3	"Homo sapiens troponin I type 3 (cardiac) (TNNI3), mRNA [NM_000363]"	chr19:55665570-55665511	hs|19q13.42
A_23_P27528	2.41874	1.94343	0.803488	0.76051	15.0691	0.762506	3.75509	97.8432	8.51726	4.67985	1.64816	1.22764	2.11953	1549	CYP2A7	"Homo sapiens cytochrome P450, family 2, subfamily A, polypeptide 7 (CYP2A7), transcript variant 1, mRNA [NM_000764]"	chr19:41383155-41383096	hs|19q13.2
A_23_P95930	1.96858	1.74441	0.886124	1.3205	15.0194	2.23258	5.69008	1.08688	0.401637	7.71329	3.73272	98.2856	1.01219	8091	HMGA2	"Homo sapiens high mobility group AT-hook 2 (HMGA2), transcript variant 1, mRNA [NM_003483]"	chr12:66359789-66359848	hs|12q14.3
A_23_P35444	2.92394	2.36458	0.808699	0.373345	14.9769	1.91347	1.02245	25.7986	0.911863	6.15635	5.15599	74.297	4.55923	9118	INA	"Homo sapiens internexin neuronal intermediate filament protein, alpha (INA), mRNA [NM_032727]"	chr10:105049985-105050044	hs|10q24.33
A_23_P144549	8.933	3.57572	0.400282	0	14.9531	15.1343	34.2264	5.30648	8.15193	18.8716	25.2118	7.82638	4.89598	3381	IBSP	"Homo sapiens integrin-binding sialoprotein (IBSP), mRNA [NM_004967]"	chr4:88731881-88732537	hs|4q22.1
A_23_P41629	1.54462	1.57902	1.02227	2.39634	14.9457	95.2904	0.230059	3.83977	0.274389	3.45941	9.04129	1.47571	5.95471	170690	ADAMTS16	"Homo sapiens ADAM metallopeptidase with thrombospondin type 1 motif, 16 (ADAMTS16), mRNA [NM_139056]"	chr5:5319897-5319956	hs|5p15.32
A_33_P3387524	5.83726	3.18853	0.546239	0.0311663	14.9384	25.1	4.40608	5.10399	17.2179	6.40947	4.74145	53.5081	3.01986	55635	DEPDC1	"Homo sapiens DEP domain containing 1 (DEPDC1), transcript variant 1, mRNA [NM_001114120]"	chr1:68941036-68940977	hs|1p31.2
A_23_P107454	1.15807	1.24678	1.07661	4.31744	14.8506	2.34978	0.908566	17.6776	91.761	4.67886	0.380646	0.857793	0.190125	83896	KRTAP3-1	"Homo sapiens keratin associated protein 3-1 (KRTAP3-1), mRNA [NM_031958]"	chr17:39164902-39164843	hs|17q21.2
A_33_P3319870	3.30911	2.93319	0.886397	0.266787	14.7933	43.2133	0.177151	4.42015	22.7777	9.42937	20.1892	10.8921	7.24768	26585	GREM1	"Homo sapiens gremlin 1 (GREM1), transcript variant 2, mRNA [NM_001191323]"	chr15:33025842-33025901	hs|15q13.3
A_33_P3279019	2.20482	1.82921	0.829641	1.09617	14.7832	2.16876	3.08893	0.963353	96.2356	9.56592	3.96202	0.670647	1.61027	5275	SERPINB13	"Homo sapiens serpin peptidase inhibitor, clade B (ovalbumin), member 13 (SERPINB13), mRNA [NM_012397]"	chr18:61266324-61266383	hs|18q21.33
A_21_P0010573	1.67553	1.74025	1.03862	2.39634	14.7505	22.4972	0.404759	19.7256	70.3072	1.80447	0.542179	0.588691	2.13402		XLOC_l2_000592	"C4BP_HUMAN (P04003) C4b-binding protein alpha chain precursor (C4bp) (Proline-rich protein) (PRP), partial (20%) [THC2718370]"	chr1:207357334-207357393	hs|1q32.2
A_21_P0004659	2.43816	2.40408	0.986021	0.76051	14.5723	4.38528	0.142936	26.1465	9.44938	3.56541	57.1082	14.4265	1.35418		XLOC_005341	"Q9BSD2_HUMAN (Q9BSD2) C21orf105 protein (Fragment), partial (17%) [THC2690820]"	chr6:71109007-71109066	hs|6q13
A_33_P3302786	4.26172	2.78964	0.654581	0.0930497	14.5704	3.22085	3.33184	7.3868	54.0726	2.37423	5.38792	38.3008	2.48818			Uncharacterized protein [Source:UniProtKB/TrEMBL;Acc:C9J2X1] [ENST00000469937]	chr7:46728925-46728866	hs|7p12.3
A_23_P500300	2.16916	2.04104	0.940937	1.09617	14.4863	1.47591	0.557115	0.797425	59.8189	1.66153	17.6892	31.6343	2.25637	89870	TRIM15	"Homo sapiens tripartite motif containing 15 (TRIM15), mRNA [NM_033229]"	chr6:30140403-30140462	hs|6p22.1
A_21_P0005116	2.4443	2.38923	0.977469	0.76051	14.4647	3.95281	0.156302	24.6594	9.31639	4.12449	58.215	14.1142	1.17944		XLOC_005341	"Q9BSD2_HUMAN (Q9BSD2) C21orf105 protein (Fragment), partial (17%) [THC2690820]"	chr6:71108995-71109054	hs|6q13
A_32_P160563	1.91584	1.8606	0.971164	1.66197	14.3504	14.868	1.0534	4.1164	0.52094	8.48176	0.302277	81.1301	4.33049	4978	OPCML	"Homo sapiens opioid binding protein/cell adhesion molecule-like (OPCML), transcript variant 2, mRNA [NM_001012393]"	chr11:132284974-132284915	hs|11q25
A_32_P416161	2.53734	2.30817	0.909681	0.621714	14.34	0.694482	42.0417	13.5796	46.2327	3.95195	6.19641	1.47793	0.54555	402415	XKRX	"Homo sapiens XK, Kell blood group complex subunit-related, X-linked (XKRX), mRNA [NM_212559]"	chrX:100168965-100168906	hs|Xq22.1
A_23_P65506	3.824	2.65408	0.694059	0.150144	14.3391	5.94921	2.88821	10.3655	15.9827	5.42936	1.99744	70.9758	1.12458	6710	SPTB	"Homo sapiens spectrin, beta, erythrocytic (SPTB), transcript variant 2, mRNA [NM_000347]"	chr14:65236444-65236385	hs|14q23.3
A_21_P0004158	2.78912	2.19301	0.786271	0.442685	14.299	1.04121	81.1908	5.10278	3.44442	16.6531	2.39484	0.873816	3.69084		XLOC_004933	"602582894F1 NIH_MGC_76 Homo sapiens cDNA clone IMAGE:4710695 5', mRNA sequence [BG565365]"	chr5:95550666-95550607	hs|5q15
A_33_P3379454	5.28118	3.07892	0.582998	0.0365728	14.2709	49.6688	2.94166	3.68123	13.3339	4.42961	12.3992	25.0828	2.63039	29128	UHRF1	"Homo sapiens ubiquitin-like with PHD and ring finger domains 1 (UHRF1), transcript variant 2, mRNA [NM_013282]"	chr19:4960895-4960954	hs|19p13.3
A_33_P3411155	1.87815	1.95649	1.04171	1.66197	14.2339	1.78437	0.966182	14.1999	0.220821	8.16854	57.3948	30.4697	0.666726	285556	LOC285556	"PREDICTED: Homo sapiens hypothetical protein LOC285556 (LOC285556), mRNA [XM_001717423]"	chr4:100557816-100557757	hs|4q23
A_33_P3261595	1.5512	1.80509	1.16368	2.39634	14.2299	1.93661	57.2009	34.3451	10.5981	6.22083	0.390825	0.0738173	3.07303	340120	ANKRD34B	"Homo sapiens ankyrin repeat domain 34B (ANKRD34B), mRNA [NM_001004441]"	chr5:79852689-79852630	hs|5q14.1
A_19_P00321803	2.50237	2.16198	0.863973	0.76051	14.2053	9.75557	2.73129	1.36377	31.3436	1.18676	63.7617	0.656679	2.84298		EYS	"Homo sapiens eyes shut homolog (Drosophila) (EYS), transcript variant 1, mRNA [NM_001142800]"	chr6:64488068-64488009	hs|6q12
A_21_P0012930	2.01225	1.91481	0.951574	1.3205	14.1887	1.93753	21.6307	0.56284	73.2581	1.73714	0.376283	10.5914	3.41552		LOC643201	"Homo sapiens centrosomal protein 192kDa pseudogene (LOC643201), non-coding RNA [NR_036494]"	chr5:175572087-175572028	hs|5q35.2
A_23_P374216	1.90745	1.7528	0.918921	1.66197	14.1531	1.86797	15.7109	1.71302	84.394	5.65631	0.443055	2.8996	0.539744	259239	WFDC11	"Homo sapiens WAP four-disulfide core domain 11 (WFDC11), mRNA [NM_147197]"	chr20:44277312-44277253	hs|20q13.12
A_23_P164927	4.33633	2.68754	0.619773	0.0930497	14.0988	8.48216	4.49188	6.53179	2.24257	8.32744	5.1113	75.9595	1.64401	23546	SYNGR4	"Homo sapiens synaptogyrin 4 (SYNGR4), mRNA [NM_012451]"	chr19:48879538-48879597	hs|19q13.33
A_23_P70249	5.76947	3.19366	0.553545	0.0311663	14.0932	31.8372	4.19934	7.44495	31.9003	4.21621	6.96295	23.989	2.19584	995	CDC25C	"Homo sapiens cell division cycle 25 homolog C (S. pombe) (CDC25C), transcript variant 1, mRNA [NM_001790]"	chr5:137621299-137621240	hs|5q31.2
A_23_P356684	5.22479	3.08486	0.590428	0.0365728	14.0515	45.0246	2.93334	5.39538	12.0271	3.87623	15.5892	25.5354	2.03101	54443	ANLN	"Homo sapiens anillin, actin binding protein (ANLN), mRNA [NM_018685]"	chr7:36492587-36492646	hs|7p14.2
A_23_P25615	1.67743	1.77305	1.057	2.39634	14.0427	1.9462	18.667	2.06343	62.2267	0.204748	0.433207	25.0001	1.79987	54937	SOHLH2	"Homo sapiens spermatogenesis and oogenesis specific basic helix-loop-helix 2 (SOHLH2), mRNA [NM_017826]"	chr13:36742576-36742517	hs|13q13.3
A_19_P00801490	3.24323	2.38254	0.73462	0.266787	14.0133	5.72343	12.1338	1.774	75.835	1.48549	1.66229	11.4169	2.07554		LOC100505946	"PREDICTED: Homo sapiens hypothetical LOC100505946 (LOC100505946), miscRNA [XR_109798]"	chr4:76007252-76007193	hs|4q13.3
A_21_P0009824	1.43134	1.57735	1.10201	2.89433	14.003	7.71779	5.28539	0.885513	4.5102	6.21568	0.0583273	86.1147	1.23664		XLOC_013452	"BROAD Institute lincRNA (XLOC_013452), lincRNA [TCONS_00027898]"	chr20:7127244-7127303	hs|20p12.3
A_33_P3342300	1.84022	1.78523	0.970119	1.66197	13.974	0.446147	0.997484	1.74401	61.7588	6.17459	0.548882	36.7889	3.33293	30813	VSX1	visual system homeobox 1 [Source:HGNC Symbol;Acc:12723] [ENST00000409285]	chr20:25052185-25052126	hs|20p11.21
A_24_P870799	1.17023	1.18137	1.00952	4.31744	13.8792	4.55149	1.27688	0.147312	0.621179	1.68991	1.10834	94.1776	7.46064	2899	GRIK3	"Homo sapiens glutamate receptor, ionotropic, kainate 3 (GRIK3), mRNA [NM_000831]"	chr1:37261317-37261258	hs|1p34.3
A_19_P00319646	6.24836	3.28814	0.526241	0.0204098	13.869	21.5236	27.0238	5.67613	13.139	9.43465	3.07083	28.793	2.2913		LOC100499467	"Homo sapiens uncharacterized LOC100499467 (LOC100499467), non-coding RNA [NR_036488]"	chr17:70399580-70399521	hs|17q24.3
A_33_P3503029	2.50076	2.40356	0.961133	0.76051	13.8582	45.8635	0.268093	12.4128	15.6011	1.71569	0.732156	26.5317	7.74054	8600	TNFSF11	"Homo sapiens tumor necrosis factor (ligand) superfamily, member 11 (TNFSF11), transcript variant 2, mRNA [NM_033012]"	chr13:43181014-43181073	hs|13q14.11
A_23_P388168	2.69691	2.25865	0.837496	0.521917	13.8529	1.91492	0.998471	4.94346	71.5076	16.3027	9.5134	5.13111	0.511335	5865	RAB3B	"Homo sapiens RAB3B, member RAS oncogene family (RAB3B), mRNA [NM_002867]"	chr1:52385367-52385308	hs|1p32.3
A_23_P15876	7.64222	3.3642	0.440212	0	13.851	14.5776	4.11047	6.46256	42.2434	3.85963	16.8017	8.17398	14.5786	115701	ALPK2	"Homo sapiens alpha-kinase 2 (ALPK2), mRNA [NM_052947]"	chr18:56148827-56148768	hs|18q21.31
A_23_P157593	3.56371	2.39166	0.671116	0.196564	13.8491	2.34416	3.6169	8.34047	80.9149	1.43199	2.7228	3.09554	8.32633	8973	CHRNA6	"Homo sapiens cholinergic receptor, nicotinic, alpha 6 (CHRNA6), transcript variant 1, mRNA [NM_004198]"	chr8:42608298-42608239	hs|8p11.21
A_23_P153301	3.22021	2.80855	0.872163	0.266787	13.8251	5.28573	20.7645	33.5775	24.737	2.34446	16.0116	7.65845	0.221421	1048	CEACAM5	"Homo sapiens carcinoembryonic antigen-related cell adhesion molecule 5 (CEACAM5), mRNA [NM_004363]"	chr19:42224984-42225043	hs|19q13.2
A_19_P00317759	1.5144	1.79769	1.18707	2.89433	13.8162	4.0311	0.0544449	18.8635	61.3364	7.22968	17.184	1.31704	0.513699		XLOC_000515	"BROAD Institute lincRNA (XLOC_000515), lincRNA [TCONS_00000061]"	chr1:200443520-200443579	hs|1q32.1
A_33_P3360216	5.73199	3.17963	0.554716	0.0311663	13.758	38.0184	5.68453	29.4269	14.545	6.22573	6.8127	7.88215	1.46897	8329	HIST1H2AI	"Homo sapiens histone cluster 1, H2ai (HIST1H2AI), mRNA [NM_003509]"	chr6:27776386-27776445	hs|6p22.1
A_24_P146683	3.92373	2.67171	0.68091	0.126902	13.6997	62.2061	7.93166	1.66733	7.00508	5.93484	20.7327	2.70064	1.4189	4477	MSMB	"Homo sapiens microseminoprotein, beta- (MSMB), transcript variant PSP94, mRNA [NM_002443]"	chr10:51562359-51562418	hs|10q11.23
A_21_P0014087	1.38753	1.36399	0.983033	3.51855	13.6721	1.91119	0.922914	2.53375	90.5691	1.7745	2.17858	0.131618	9.35478		LOC100506405	"PREDICTED: Homo sapiens hypothetical LOC100506405, transcript variant 2 (LOC100506405), miscRNA [XR_108394]"	chr2:11823387-11823446	hs|2p25.1
A_23_P306223	2.72513	2.3371	0.857611	0.521917	13.6445	0.70758	3.32306	25.0975	56.6379	3.2201	4.38045	15.1963	0.593103	170302	ARX	"Homo sapiens aristaless related homeobox (ARX), mRNA [NM_139058]"	chrX:25022494-25022435	hs|Xp21.3
A_21_P0005791	1.22886	1.11686	0.908857	4.31744	13.6282	0.650092	0.665592	5.22683	96.5193	0.701307	3.11224	0.716065	1.43446		XLOC_006983	"BROAD Institute lincRNA (XLOC_006983), lincRNA [TCONS_00014917]"	chr8:5859018-5858959	hs|8p23.2
A_23_P33875	1.23509	1.39003	1.12545	4.31744	13.6085	8.42498	0.335953	20.6615	0.253907	6.95178	0.83618	71.0405	0.363026	548313	SSX4B	"Homo sapiens synovial sarcoma, X breakpoint 4B (SSX4B), transcript variant 1, mRNA [NM_001034832]"	chrX:48252375-48252434	hs|Xp11.23
A_33_P3334275	2.90981	2.27542	0.781981	0.373345	13.4638	23.6778	0.920638	8.82254	64.9528	3.31328	2.38217	2.32473	1.31681			"3596278H1 FIBPNOT01 Homo sapiens cDNA clone 3596278 5', mRNA sequence [BU584355]"	chr22:30580700-30580641	hs|22q12.2
A_24_P756289	4.34646	2.74217	0.630898	0.0930497	13.3493	6.80152	63.6074	3.39937	10.4328	8.38354	10.7636	1.68985	1.71657	347689	SOX2-OT	"Homo sapiens SOX2 overlapping transcript (non-protein coding) (SOX2-OT), non-coding RNA [NR_004053]"	chr3:181458425-181458484	hs|3q26.33
A_19_P00318992	4.95171	3.00518	0.606898	0.059716	13.316	28.9849	8.07951	3.37784	32.3892	2.21649	23.0852	6.30676	2.08836		XLOC_010390	"HSA242956 E1 fusion protein {Homo sapiens} (exp=-1; wgp=0; cg=0), partial (18%) [THC2577399]"	chr13:50983102-50983161	hs|13q14.3
A_21_P0002070	1.20435	1.19931	0.995816	4.31744	13.2652	12.9085	0.223178	0.624112	3.54923	1.69053	85.2914	0.882439	0.952137		XLOC_002183	"BROAD Institute lincRNA (XLOC_002183), lincRNA [TCONS_00003329]"	chr2:82210537-82210396	hs|2p12
A_21_P0009360	6.07361	3.19717	0.526404	0.0204098	13.2637	12.8824	20.9284	5.40593	14.7433	10.1197	2.63882	37.0351	2.35594		LOC100499467	"Homo sapiens uncharacterized LOC100499467 (LOC100499467), non-coding RNA [NR_036488]"	chr17:70400464-70400405	hs|17q24.3
A_21_P0000795	3.29323	2.51384	0.763336	0.266787	13.2348	63.995	5.8236	1.16805	6.11412	10.4519	6.02819	11.7216	0.576016		LOC100289211	"Homo sapiens uncharacterized LOC100289211 (LOC100289211), non-coding RNA [NR_038423]"	chr1:146854081-146854022	hs|1q21.1
A_23_P214079	4.15801	2.99223	0.719631	0.108082	13.2194	8.02469	17.4834	37.6526	10.6575	4.82627	19.4452	0.41973	7.2461	6690	SPINK1	"Homo sapiens serine peptidase inhibitor, Kazal type 1 (SPINK1), mRNA [NM_003122]"	chr5:147207585-147204211	hs|5q32
A_23_P319005	1.39724	1.19488	0.855171	2.89433	13.1767	2.15276	0.442718	3.26603	1.60676	0.789415	1.4093	94.3089	1.43747	51617	HMP19	"Homo sapiens HMP19 protein (HMP19), mRNA [NM_015980]"	chr5:173535800-173535859	hs|5q35.2
A_23_P250164	3.09086	2.37748	0.769198	0.315808	13.1717	4.03357	9.86562	1.53619	26.3458	0.802083	57.4327	2.56861	2.78932	3081	HGD	"Homo sapiens homogentisate 1,2-dioxygenase (HGD), mRNA [NM_000187]"	chr3:120347262-120347203	hs|3q13.33
A_19_P00316341	2.80772	2.22333	0.791864	0.442685	13.1104	50.6735	5.74796	2.96196	3.21941	1.78146	38.3113	1.15315	1.03439		LOC100506860	"PREDICTED: Homo sapiens hypothetical LOC100506860, transcript variant 1 (LOC100506860), miscRNA [XR_108813]"	chr7:130606583-130606642	hs|7q32.3
A_23_P251421	5.16069	3.02573	0.586303	0.0439677	13.1007	7.30165	36.641	2.5213	7.57906	4.0735	24.3555	20.47	1.86369	83879	CDCA7	"Homo sapiens cell division cycle associated 7 (CDCA7), transcript variant 1, mRNA [NM_031942]"	chr2:174233490-174233549	hs|2q31.1
A_33_P3275500	1.93346	1.92716	0.996742	1.66197	13.0919	52.5313	0.506538	12.3477	3.65419	4.33581	0.284339	30.0927	0.982396	400743	LOC400743	"Homo sapiens cDNA FLJ45933 fis, clone PLACE7003639. [AK127830]"	chr1:17524033-17524092	hs|1p36.13
A_23_P157793	2.15003	1.77866	0.82727	1.09617	13.0328	10.6495	2.745	1.0072	0.775194	4.29928	2.9198	81.039	0.827158	768	CA9	"Homo sapiens carbonic anhydrase IX (CA9), mRNA [NM_001216]"	chr9:35677817-35679204	hs|9p13.3
A_32_P94	2.57719	2.10235	0.815753	0.621714	12.9893	38.6551	4.51769	0.762018	1.3682	3.12515	1.64226	51.4388	2.40504	375323	LHFPL4	"Homo sapiens lipoma HMGIC fusion partner-like 4 (LHFPL4), mRNA [NM_198560]"	chr3:9540200-9540141	hs|3p25.3
A_32_P152696	6.15483	3.21903	0.523009	0.0204098	12.9711	25.4605	12.3176	3.66905	13.8923	4.18149	17.5842	24.7182	1.94542				chr9:022155709-022155768	hs|9p21.3
A_24_P24685	7.01735	3.23459	0.460942	0.0177656	12.9147	26.2478	4.59757	10.8898	33.9017	3.36943	8.64631	11.5583	4.10707				chr5:179121278-179121337	hs|5q35.3
A_19_P00317760	1.60387	1.65088	1.02931	2.39634	12.8166	1.15686	0.196025	11.5269	68.562	8.50261	10.9213	1.1898	0.477551		Q25H79	"Q25H79_MACFA (Q25H79) Brain cDNA, clone: QflA-20977, partial (42%) [THC2607031]"	chr1:200443453-200443512	hs|1q32.1
A_21_P0004892	1.47113	1.30971	0.890275	2.89433	12.816	2.71554	0.909909	1.42175	88.0244	5.71216	1.58528	0.269449	1.88986		XLOC_005332	"BROAD Institute lincRNA (XLOC_005332), lincRNA [TCONS_00011845]"	chr6:58182936-58182995	hs|6p11.2
A_21_P0010278	1.38773	1.2248	0.882589	3.51855	12.7726	1.97339	0.712331	0.877189	0.680215	0.648356	88.499	5.29858	3.49195		XLOC_014070	"BROAD Institute lincRNA (XLOC_014070), lincRNA [TCONS_00029124]"	chr21:38411662-38411603	hs|21q22.13
A_33_P3225066	4.5101	2.82102	0.62549	0.0877832	12.7669	11.6382	4.42201	5.96604	52.988	6.74748	15.6292	0.95714	3.78676	56521	DNAJC12	"Homo sapiens DnaJ (Hsp40) homolog, subfamily C, member 12 (DNAJC12), transcript variant 2, mRNA [NM_201262]"	chr10:69583132-69583073	hs|10q21.3
A_33_P3290714	3.70498	2.55839	0.690527	0.170371	12.7567	2.75576	2.19906	11.0149	41.792	1.64925	2.4866	36.7041	3.45189	90161	HS6ST2	"Homo sapiens heparan sulfate 6-O-sulfotransferase 2 (HS6ST2), transcript variant L, mRNA [NM_001077188]"	chrX:131762312-131762253	hs|Xq26.2
A_21_P0003130	1.74139	1.58792	0.911871	1.98287	12.7518	7.29889	81.3474	0.468864	3.785	1.71626	0.292159	3.56021	3.54573		XLOC_003164	"BROAD Institute lincRNA (XLOC_003164), lincRNA [TCONS_00006544]"	chr3:75691224-75691165	hs|3p12.3
A_21_P0000703	3.48186	2.30416	0.661762	0.196564	12.6681	1.94068	2.44444	3.26435	4.89563	4.14435	10.3118	72.8439	1.49986		ZNF695	"Homo sapiens zinc finger protein 695 (ZNF695), transcript variant 2, mRNA [NM_001204221]"	chr1:247108987-247108928	hs|1q44
A_33_P3268622	3.5828	2.43027	0.678316	0.196564	12.6598	4.19202	1.35099	5.04796	5.96387	1.14546	67.4735	11.3354	4.76879	8581	LY6D	"Homo sapiens lymphocyte antigen 6 complex, locus D (LY6D), mRNA [NM_003695]"	chr8:143866368-143866309	hs|8q24.3
A_23_P27013	1.81171	1.57729	0.870607	1.98287	12.6182	0.914243	0.728982	74.6737	17.4903	2.44945	0.8553	2.39245	1.44115	3219	HOXB9	"Homo sapiens homeobox B9 (HOXB9), mRNA [NM_024017]"	chr17:46698674-46698615	hs|17q21.32
A_24_P208825	2.40823	2.16207	0.897786	0.76051	12.6145	27.9332	1.99773	0.322283	47.7774	1.81098	13.9548	5.85319	1.26659	4585	MUC4	"Homo sapiens mucin 4, cell surface associated (MUC4), transcript variant 1, mRNA [NM_018406]"	chr3:195474223-195474164	hs|3q29
A_33_P3806965	3.1071	2.44401	0.78659	0.315808	12.5915	0.659072	1.73883	19.8167	39.6767	2.95557	29.145	4.57541	2.16459	80078	FLJ13744	"Homo sapiens cDNA FLJ13744 fis, clone PLACE3000230. [AK023806]"	chr6:80017480-80017421	hs|6q14.1
A_23_P79803	4.88356	2.90975	0.595825	0.059716	12.3882	29.2349	14.5056	10.9286	32.4231	3.83271	2.36445	3.90176	1.91431	128434	VSTM2L	"Homo sapiens V-set and transmembrane domain containing 2 like (VSTM2L), mRNA [NM_080607]"	chr20:36573562-36573621	hs|20q11.23
A_23_P36972	3.04938	2.49892	0.819483	0.315808	12.3765	1.9671	5.9905	19.4319	1.83426	20.5707	0.386303	7.56812	41.2635	7546	ZIC2	"Homo sapiens Zic family member 2 (ZIC2), mRNA [NM_007129]"	chr13:100638017-100638076	hs|13q32.3
A_21_P0014151	2.00054	1.9076	0.95354	1.3205	12.2885	15.2933	0.971908	37.6648	38.0379	0.295599	3.18213	1.72834	1.13404		LOC100506851	"PREDICTED: Homo sapiens hypothetical LOC100506851 (LOC100506851), miscRNA [XR_108264]"	chr6:80131100-80131159	hs|6q14.1
A_33_P3388391	3.27201	2.20443	0.673724	0.266787	12.1563	71.1342	3.12799	1.77733	2.73774	6.54655	7.41673	3.35541	1.15434	127534	GJB4	"Homo sapiens gap junction protein, beta 4, 30.3kDa (GJB4), mRNA [NM_153212]"	chr1:35227853-35227912	hs|1p34.3
A_23_P41987	1.21241	1.25056	1.03147	4.31744	12.1562	1.16593	0.362923	59.8412	29.2232	0.586759	2.03169	0.312571	3.72534	2676	GFRA3	"Homo sapiens GDNF family receptor alpha 3 (GFRA3), mRNA [NM_001496]"	chr5:137588395-137588336	hs|5q31.2
A_23_P20484	3.29806	2.6022	0.789009	0.266787	12.1519	18.0427	5.36281	12.1857	33.777	3.81904	22.5418	0.627905	0.858471	2267	FGL1	"Homo sapiens fibrinogen-like 1 (FGL1), transcript variant 4, mRNA [NM_201553]"	chr8:17722114-17722055	hs|8p22
A_21_P0009286	2.25946	1.82182	0.806308	0.91699	12.1417	13.2997	1.00619	3.83899	71.4226	3.55996	0.676311	1.76368	1.56598		XLOC_012333	"BROAD Institute lincRNA (XLOC_012333), lincRNA [TCONS_00025520]"	chr17:77791749-77791808	hs|17q25.3
A_33_P3303925	6.81173	3.19015	0.468332	0.0204098	12.1136	7.27831	30.5132	4.16014	9.82468	12.1306	19.9623	11.0582	1.98123				chr2:219880385-219880444	hs|2q35
A_33_P3397940	3.52386	2.55259	0.724372	0.196564	12.0469	30.7818	1.67441	10.595	33.7093	1.42951	2.18846	14.2917	1.70539			"Homo sapiens cDNA FLJ46692 fis, clone TRACH3012718. [AK128534]"	chr10:5556285-5556226	hs|10p15.1
A_32_P185317	4.5174	2.83939	0.628545	0.0877832	12.0342	13.1256	13.2734	14.6722	41.1865	4.93864	1.01238	5.81539	2.24932	645249	LOC645249	"Homo sapiens uncharacterized LOC645249 (LOC645249), non-coding RNA [NR_038835]"	chr7:156809059-156809118	hs|7q36.3
A_33_P3237359	7.31333	3.18607	0.435653	0	12.0043	25.2439	6.63397	9.06085	28.5334	3.17541	7.44786	12.1566	3.78213	3149	HMGB3	"Homo sapiens high mobility group box 3 (HMGB3), mRNA [NM_005342]"	chrX:150156573-150156632	hs|Xq28
A_33_P3296766	1.68135	1.6894	1.00478	1.98287	11.9688	0.24135	0.28244	10.5161	61.2401	3.11319	1.60978	15.26	3.48724	390531	VSIG7	immunoglobulin heavy variable 1/OR21-1 (non-functional) [Source:HGNC Symbol;Acc:38040] [ENST00000302092]	chr21:10862888-10862947	hs|21p11.2
A_23_P18751	3.63849	2.68138	0.736946	0.170371	11.9599	11.948	4.22085	24.9453	34.7889	1.78864	6.20808	0.524114	11.2556	28983	TMPRSS11E	"Homo sapiens transmembrane protease, serine 11E (TMPRSS11E), mRNA [NM_014058]"	chr4:69343274-69343333	hs|4q13.2
A_23_P363174	3.83389	2.73979	0.714623	0.150144	11.9266	37.2252	0.546756	8.20883	18.3759	4.28157	14.9381	9.7706	2.0658	8332	HIST1H2AL	"Homo sapiens histone cluster 1, H2al (HIST1H2AL), mRNA [NM_003511]"	chr6:27833502-27833561	hs|6p22.1
A_23_P70007	6.00572	3.09762	0.515778	0.0204098	11.9222	26.0358	6.78567	3.25567	20.38	5.97067	18.4227	12.7775	1.74979	3161	HMMR	"Homo sapiens hyaluronan-mediated motility receptor (RHAMM) (HMMR), transcript variant 2, mRNA [NM_012484]"	chr5:162918837-162918896	hs|5q34
A_19_P00321802	2.34791	1.95752	0.833727	0.91699	11.8156	4.43458	1.81289	1.55723	48.5962	1.05865	32.3959	0.611606	4.05771		EYS	"Homo sapiens eyes shut homolog (Drosophila) (EYS), transcript variant 1, mRNA [NM_001142800]"	chr6:64487958-64487899	hs|6q12
A_33_P3281985	1.5223	1.6084	1.05656	2.89433	11.8155	0.104213	1.98473	44.188	36.266	3.09423	2.11366	0.554216	6.21893	1380	CR2	"Homo sapiens complement component (3d/Epstein Barr virus) receptor 2 (CR2), transcript variant 1, mRNA [NM_001006658]"	chr1:207663116-207663175	hs|1q32.2
A_33_P3354076	3.84224	2.54354	0.661993	0.150144	11.7868	1.79997	2.5207	7.02759	47.5367	9.56114	2.73223	21.5516	1.56431	131909	FAM172BP	"Homo sapiens family with sequence similarity 172, member B, pseudogene (FAM172BP), non-coding RNA [NR_036433]"	chr3:101241755-101241814	hs|3q12.3
A_32_P204205	9.58466	3.33026	0.347458	0	11.7759	11.0465	13.232	5.41111	18.5171	9.37469	9.01922	24.0967	3.50978	51804	SIX4	"Homo sapiens SIX homeobox 4 (SIX4), mRNA [NM_017420]"	chr14:61176578-61176519	hs|14q23.1
A_19_P00319254	1.12974	1.22225	1.08189	4.31744	11.7583	0.78576	13.4946	0.389446	28.7105	0.735962	49.0249	0.369823	0.554949		XLOC_005327	"NM_105511 ATP binding {Arabidopsis thaliana} (exp=-1; wgp=0; cg=0), partial (4%) [THC2649843]"	chr6:53496110-53496169	hs|6p12.1
A_33_P3264331	1.27692	1.07279	0.840139	3.51855	11.7552	0.578981	3.0366	0.931499	1.21668	0.674227	1.64233	83.8907	2.07085	27022	FOXD3	"Homo sapiens forkhead box D3 (FOXD3), mRNA [NM_012183]"	chr1:63790602-63790661	hs|1p31.3
A_23_P146456	2.87024	2.2765	0.793141	0.442685	11.7119	43.0674	4.78938	7.19299	2.7354	4.02701	30.1285	1.26812	0.486282	1515	CTSL2	"Homo sapiens cathepsin L2 (CTSL2), transcript variant 1, mRNA [NM_001333]"	chr9:99795211-99795152	hs|9q22.33
A_24_P225970	5.39363	2.9621	0.549185	0.0365728	11.664	31.4223	3.76831	2.98668	15.179	5.25611	17.4395	15.4746	1.78572	151648	SGOL1	"Homo sapiens shugoshin-like 1 (S. pombe) (SGOL1), transcript variant A1, mRNA [NM_001012409]"	chr3:20212674-20212615	hs|3p24.3
A_33_P3562537	1.49238	1.43763	0.963314	2.89433	11.6214	0.934317	0.267613	1.2676	38.7672	0.992238	45.8859	1.58253	3.27394	5979	RET	"Homo sapiens ret proto-oncogene (RET), transcript variant 4, mRNA [NM_020630]"	chr10:43622213-43622272	hs|10q11.21
A_23_P259586	5.90533	3.02469	0.512196	0.0311663	11.5713	21.2414	4.45498	4.58977	13.5596	3.83352	15.4765	27.4057	2.00911	7272	TTK	"Homo sapiens TTK protein kinase (TTK), transcript variant 1, mRNA [NM_003318]"	chr6:80749430-80749489	hs|6q14.1
A_33_P3356776	4.19563	2.73323	0.651446	0.108082	11.5598	14.4597	11.3403	4.58772	39.5406	3.28946	15.2391	3.22725	0.79419	401647	GOLGA7B	"Homo sapiens golgin A7 family, member B (GOLGA7B), mRNA [NM_001010917]"	chr10:99627719-99627778	hs|10q24.2
A_33_P3350493	2.5352	2.07253	0.817503	0.621714	11.5584	2.30604	0.659292	29.8547	1.19333	4.52119	7.23293	45.4834	1.21625	389383	C6orf126	"Homo sapiens chromosome 6 open reading frame 126 (C6orf126), mRNA [NM_207409]"	chr6:35747269-35747328	hs|6p21.31
A_33_P3253131	2.07001	1.68126	0.812202	1.3205	11.5361	8.21599	3.0998	2.07239	4.35329	1.61166	71.5976	0.50927	0.828869	729444	LOC729444	"Homo sapiens uncharacterized LOC729444 (LOC729444), non-coding RNA [NR_038388]"	chr22:20343713-20343772	hs|22q11.21
A_21_P0013271	3.44614	2.30725	0.669516	0.240776	11.5265	3.77529	2.34636	2.91193	55.4694	2.92796	20.085	3.45928	1.2371		LOC100287482	"Homo sapiens uncharacterized protein LOC100287482 (LOC100287482), mRNA [NM_001195243]"	chr7:129152443-129152502	hs|7q32.1
A_24_P516246	4.73745	2.73493	0.5773	0.0623107	11.5223	3.99252	13.8767	2.24803	7.83515	7.2502	1.53112	7.41507	48.0296	440101	FLJ12825	"Homo sapiens uncharacterized LOC440101 (FLJ12825), non-coding RNA [NR_026655]"	chr12:54515602-54515661	hs|12q13.13
A_21_P0011196	2.25652	1.68947	0.748707	0.91699	11.5171	1.95913	1.13616	8.70962	1.18583	1.71783	73.4043	1.92611	2.09768		XLOC_l2_003602	"Q44G43_CHRSL (Q44G43) Twin-arginine translocation protein TatB, partial (9%) [THC2577206]"	chr13:19187593-19187652	hs|13q11
A_33_P3307903	4.31197	2.62946	0.609806	0.0930497	11.5102	10.0573	2.34743	2.14705	11.6027	4.33575	9.94415	49.95	1.69718	1033	CDKN3	"Homo sapiens cyclin-dependent kinase inhibitor 3 (CDKN3), transcript variant 1, mRNA [NM_005192]"	chr14:54866634-54866693	hs|14q22.2
A_32_P46594	2.65955	2.12964	0.800752	0.521917	11.4956	3.01068	3.63932	4.25876	51.5778	4.55947	23.2773	0.437102	1.20455	145837	LOC145837	"Homo sapiens uncharacterized LOC145837 (LOC145837), non-coding RNA [NR_026979]"	chr15:69863175-69863234	hs|15q23
A_23_P390209	1.77541	1.74108	0.980666	1.98287	11.4165	0.338002	0.323315	17.3455	53.2223	0.997334	10.4127	6.34863	2.34444			immunoglobulin heavy variable 6-1 [Source:HGNC Symbol;Acc:5662] [ENST00000390593]	chr14:106405744-106405685	hs|14q32.33
A_23_P3065	3.13679	2.31421	0.737764	0.315808	11.416	2.00084	53.0916	11.473	12.3198	1.68799	3.40475	0.646996	6.70337	55195	C14orf105	"Homo sapiens chromosome 14 open reading frame 105 (C14orf105), mRNA [NM_018168]"	chr14:57937011-57936952	hs|14q22.3
A_21_P0010438	1.28912	1.37735	1.06844	3.51855	11.411	22.3822	0.256685	4.67707	54.9009	1.67505	6.59509	0.582577	0.218534		XLOC_014364	"PT1.3_03_G05.r tumor1 Homo sapiens cDNA 5', mRNA sequence [AI525606]"	chr22:036841320-036841261	hs|22q12.3
A_33_P3264662	1.81983	1.79469	0.986186	1.98287	11.3989	56.2131	0.121067	2.46442	14.7751	4.51191	2.25329	0.831485	10.0207	339761	CYP27C1	"Homo sapiens cytochrome P450, family 27, subfamily C, polypeptide 1 (CYP27C1), mRNA [NM_001001665]"	chr2:127941477-127941418	hs|2q14.3
A_21_P0005651	2.84039	2.30399	0.811154	0.442685	11.3746	43.9859	22.0579	2.66157	8.67876	0.334456	3.11654	8.3482	1.81339		XLOC_006704	"601062845F1 NIH_MGC_10 Homo sapiens cDNA clone IMAGE:3449194 5', mRNA sequence [BE542385]"	chr8:9012525-9012584	hs|8p23.1
A_21_P0005690	5.27534	2.83071	0.536593	0.0365728	11.3628	42.8101	2.02289	11.3017	7.3293	15.015	5.90076	2.70384	3.81853		XLOC_006779	"BROAD Institute lincRNA (XLOC_006779), lincRNA [TCONS_00014681]"	chr8:39891738-39891797	hs|8p11.21
A_21_P0010780	3.98316	2.65373	0.666237	0.126902	11.3499	7.68344	1.58556	13.0509	36.3011	3.59358	22.1183	5.48968	0.976535		XLOC_l2_001138	"BROAD Institute lincRNA (XLOC_l2_001138), lincRNA [TCONS_l2_00001557]"	chr1:156416311-156416252	hs|1q22
A_24_P96780	6.01222	3.01851	0.502063	0.0204098	11.3461	15.7987	3.70849	3.9598	17.7102	6.01041	13.2053	28.3658	2.00976	1063	CENPF	"Homo sapiens centromere protein F, 350/400kDa (mitosin) (CENPF), mRNA [NM_016343]"	chr1:214826239-214826298	hs|1q41
A_24_P257478	1.62272	1.70139	1.04848	2.39634	11.3191	23.5259	0.260974	0.33535	29.043	1.39772	29.0187	0.841688	6.12959	84570	COL25A1	"Homo sapiens collagen, type XXV, alpha 1 (COL25A1), transcript variant 1, mRNA [NM_198721]"	chr4:109780888-109780829	hs|4q25
A_23_P422212	2.88303	2.2687	0.786917	0.442685	11.3074	18.1298	4.17348	1.75102	1.06738	0.831234	28.8771	33.0358	2.59308	148641	SLC35F3	"Homo sapiens solute carrier family 35, member F3 (SLC35F3), mRNA [NM_173508]"	chr1:234460130-234460189	hs|1q42.2
A_33_P3237874	5.72695	2.99781	0.523457	0.0311663	11.2781	18.7605	2.73807	6.9333	16.0709	3.41275	21.6361	18.5598	2.1131	10024	TROAP	"Homo sapiens trophinin associated protein (tastin) (TROAP), transcript variant 2, mRNA [NM_001100620]"	chr12:49717948-49718007	hs|12q13.12
A_23_P23303	5.33315	2.91945	0.547415	0.0365728	11.2364	13.0552	2.50397	4.13231	16.2146	4.61445	21.5908	25.8791	1.90053	9156	EXO1	"Homo sapiens exonuclease 1 (EXO1), transcript variant 3, mRNA [NM_003686]"	chr1:242048717-242048776	hs|1q43
A_21_P0010947	3.12696	2.47074	0.790142	0.315808	11.1989	18.0898	28.4326	21.2965	1.0008	0.656531	6.71388	11.8435	1.55785		XLOC_l2_001986	"RST20757 Athersys RAGE Library Homo sapiens cDNA, mRNA sequence [BG201536]"	chr10:54316818-54316759	hs|10q21.1
A_24_P930741	5.54644	2.87353	0.518085	0.0365728	11.1893	9.88969	19.2409	2.14844	6.58983	2.9916	7.10509	37.6944	3.85475	284656	EPHA10	"Homo sapiens EPH receptor A10 (EPHA10), transcript variant 3, mRNA [NM_001099439]"	chr1:38181838-38181779	hs|1p34.3
A_32_P213831	3.89508	2.50096	0.642081	0.150144	11.1759	7.8208	3.43767	1.64724	40.2167	1.96226	4.66773	27.2865	2.3682	57464	FAM40B	"Homo sapiens family with sequence similarity 40, member B (FAM40B), transcript variant 1, mRNA [NM_020704]"	chr7:129122721-129122780	hs|7q32.1
A_21_P0008648	2.83742	2.03945	0.71877	0.442685	11.1249	3.69442	4.43879	5.01816	65.0774	3.71748	5.03504	0.556872	1.46116		XLOC_011294	"BROAD Institute lincRNA (XLOC_011294), lincRNA [TCONS_00023449]"
A_19_P00801412	1.59229	1.58661	0.996434	2.39634	11.1208	0.23448	0.264402	8.94962	57.0018	2.77542	1.74516	15.1408	2.8547		VSIG7	"PREDICTED: Homo sapiens V-set and immunoglobulin domain containing 7 (VSIG7), mRNA [XM_003403542]"	chr21:10862881-10862940	hs|21p11.2
A_33_P3353547	2.33688	1.95296	0.835714	0.91699	11.0918	1.90108	1.05981	8.49172	56.1219	1.83448	0.384367	13.3583	5.58249	728116	ZBTB8B	"Homo sapiens zinc finger and BTB domain containing 8B (ZBTB8B), mRNA [NM_001145720]"	chr1:32953071-32953130	hs|1p35.1
A_21_P0003517	2.78917	2.17729	0.780623	0.442685	11.087	50.1117	2.89238	2.82581	7.77332	1.06323	18.0058	5.50178	0.522333		XLOC_004100	"Q6D015_ERWCT (Q6D015) AraC-family transcriptional regulator, partial (5%) [THC2604688]"	chr4:140539403-140539344	hs|4q31.1
A_21_P0008755	2.74394	1.97665	0.720368	0.521917	11.0845	8.95276	1.34961	3.47617	63.6032	1.25956	6.88084	1.58196	1.57197		XLOC_011520	"zh64e08.r1 Soares_fetal_liver_spleen_1NFLS_S1 Homo sapiens cDNA clone IMAGE:416870 5', mRNA sequence [W87326]"	chr15:070588572-070588513	hs|15q23
A_21_P0009781	2.08044	1.61846	0.777941	1.3205	11.0755	2.03625	1.87399	71.3496	0.670889	4.49047	3.66458	3.83239	0.685831		XLOC_012981	"Q2VCE5_HUMAN (Q2VCE5) UCA1 protein, partial (98%) [THC2492330]"	chr19:15947002-15947061	hs|19p13.12
A_23_P81529	1.35257	1.27761	0.944576	3.51855	11.0703	0.837611	1.59891	3.40465	0.13236	1.34989	5.38999	72.0788	3.77051	3670	ISL1	"Homo sapiens ISL LIM homeobox 1 (ISL1), mRNA [NM_002202]"	chr5:50689606-50689665	hs|5q11.1
A_21_P0000036	4.97034	2.71772	0.546787	0.059716	11.0426	10.4478	3.61065	6.77101	2.91724	4.07837	13.3544	45.2519	1.90956		RDM1	"Homo sapiens RAD52 motif 1 (RDM1), transcript variant 1, mRNA [NM_145654]"	chr17:34245357-34245298	hs|17q12
A_21_P0005813	1.74538	1.508	0.863998	1.98287	11.0354	65.7665	0.54369	0.746102	10.2838	1.5852	6.93591	1.427	0.994739		XLOC_007038	"DHAA_BRAJA (P59337) Haloalkane dehalogenase , partial (6%) [THC2715664]"	chr8:029386912-029386853	hs|8p12
A_32_P55840	6.72775	3.05932	0.454732	0.0204098	11.0109	13.1715	11.4929	25.5402	8.37798	2.98238	4.29502	19.3192	2.90832			chromosome 6 open reading frame 100 [Source:HGNC Symbol;Acc:21195] [ENST00000377186]	chr6:28912099-28912158	hs|6p22.1
A_23_P211543	2.27594	1.9065	0.837676	0.91699	11.0044	13.7635	0.449452	0.989486	54.2505	1.68471	1.85959	11.8813	3.157	2847	MCHR1	"Homo sapiens melanin-concentrating hormone receptor 1 (MCHR1), mRNA [NM_005297]"	chr22:41078190-41078249	hs|22q13.2
A_23_P161507	3.87727	2.57486	0.66409	0.150144	10.9916	41.6445	4.3131	8.58962	4.75783	1.09163	15.4902	10.8685	1.17717	9633	MTL5	"Homo sapiens metallothionein-like 5, testis-specific (tesmin) (MTL5), transcript variant 1, mRNA [NM_004923]"	chr11:68475010-68474951	hs|11q13.3
A_23_P383915	2.93469	2.1864	0.745019	0.373345	10.9341	8.64262	2.45698	0.688539	53.1722	4.82334	1.00862	12.906	3.77436	118663	BTBD16	"Homo sapiens BTB (POZ) domain containing 16 (BTBD16), mRNA [NM_144587]"	chr10:124097550-124097609	hs|10q26.13
A_21_P0014218	3.82283	2.56972	0.672203	0.150144	10.926	19.1258	3.86929	3.00833	16.8269	5.97149	35.3318	0.784351	2.48973		LOC100507186	"PREDICTED: Homo sapiens hypothetical LOC100507186 (LOC100507186), miscRNA [XR_108901]"	chr8:80714987-80715046	hs|8q21.13
A_23_P94422	6.54364	3.04208	0.464892	0.0204098	10.9024	25.9805	4.06505	6.65841	15.499	5.10255	12.829	15.1206	1.96395	9833	MELK	"Homo sapiens maternal embryonic leucine zipper kinase (MELK), mRNA [NM_014791]"	chr9:36677192-36677251	hs|9p13.2
A_21_P0013007	1.92563	1.51467	0.786582	1.66197	10.8845	1.93526	3.38099	0.521513	71.1582	1.53692	0.901831	5.00146	2.63959		LOC643201	"Q4T539_TETNG (Q4T539) Chromosome undetermined SCAF9438, whole genome shotgun sequence. (Fragment), partial (4%) [THC2679226]"	chr5:175600494-175600435	hs|5q35.2
A_23_P403991	3.76892	2.47238	0.655992	0.150144	10.8691	1.13541	12.9508	44.6545	1.77363	14.6161	3.74751	2.55542	5.51921	79054	TRPM8	"Homo sapiens transient receptor potential cation channel, subfamily M, member 8 (TRPM8), mRNA [NM_024080]"	chr2:234927674-234927733	hs|2q37.1
A_23_P313278	5.11031	2.82666	0.553129	0.0439677	10.8082	1.88549	13.847	21.9157	9.76874	4.49573	4.24157	28.175	2.1366			"mucin 3A, cell surface associated [Source:HGNC Symbol;Acc:7513] [ENST00000319509]"	chr7:100610950-100611009	hs|7q22.1
A_21_P0000125	3.26308	2.19244	0.671893	0.266787	10.8036	2.39869	2.17689	2.34365	53.3353	3.38747	17.5112	4.0657	1.21027		LOC100287482	"Homo sapiens uncharacterized protein LOC100287482 (LOC100287482), mRNA [NM_001195243]"	chr7:129152646-129152705	hs|7q32.1
A_32_P199551	2.68646	2.16437	0.805661	0.521917	10.789	17.1882	28.1626	2.56484	31.673	1.66336	2.49567	0.478929	2.08562	165679	SPTSSB	"Homo sapiens serine palmitoyltransferase, small subunit B (SPTSSB), mRNA [NM_001040100]"	chr3:161063694-161063635	hs|3q26.1
A_32_P106933	1.68581	1.37425	0.815186	1.98287	10.7885	71.2042	0.44415	0.853657	2.14941	1.74376	6.26464	1.49213	2.15625	400500	BCAR4	"Homo sapiens breast cancer anti-estrogen resistance 4 (non-protein coding) (BCAR4), non-coding RNA [NR_024049]"	chr16:11913805-11913746	hs|16p13.13
A_33_P3280597	2.51137	2.08355	0.829644	0.621714	10.7688	30.029	2.39354	7.32573	35.6386	1.4738	7.82886	0.959534	0.501336			"protein phosphatase 4, regulatory subunit 1-like [Source:HGNC Symbol;Acc:15755] [ENST00000244070]"	chr20:56820861-56820802	hs|20q13.32
A_23_P147900	1.58022	1.62385	1.02761	2.39634	10.7492	1.98766	1.32836	7.91341	50.3936	10.7639	13.104	0.160057	0.342439	11281	POU6F2	"Homo sapiens POU class 6 homeobox 2 (POU6F2), transcript variant 1, mRNA [NM_007252]"	chr7:39504255-39504314	hs|7p14.1
A_21_P0011487	2.14374	1.75544	0.818871	1.09617	10.7213	1.94268	33.9603	0.61517	1.23773	1.79798	1.76437	41.9246	2.52752		XLOC_l2_005517	"BROAD Institute lincRNA (XLOC_l2_005517), lincRNA [TCONS_l2_00010221]"	chr16:063565196-063565137	hs|16q21
A_21_P0003343	6.40044	2.98818	0.466871	0.0204098	10.7164	24.7455	2.84739	18.1927	16.324	4.62656	5.0404	11.0369	2.91753		XLOC_003477	"RST23693 Athersys RAGE Library Homo sapiens cDNA, mRNA sequence [BG204292]"	chr4:25620955-25621014	hs|4p15.2
A_23_P350698	2.3165	1.81561	0.783772	0.91699	10.7122	3.00281	5.21322	0.765614	62.4663	0.622043	1.3457	6.45225	5.82977	162282	ANKFN1	"Homo sapiens ankyrin-repeat and fibronectin type III domain containing 1 (ANKFN1), mRNA [NM_153228]"	chr17:54558048-54558107	hs|17q22
A_23_P12767	1.87435	1.52628	0.814301	1.66197	10.7073	1.58163	67.4464	5.18557	0.693498	0.900337	3.67899	0.67886	5.49338	1559	CYP2C9	"Homo sapiens cytochrome P450, family 2, subfamily C, polypeptide 9 (CYP2C9), mRNA [NM_000771]"	chr10:96748945-96749004	hs|10q23.33
A_32_P163147	2.79368	2.18992	0.783884	0.442685	10.695	1.41796	11.9413	0.473482	9.7873	2.52058	10.9716	46.5892	1.85828	340547	VSIG1	"Homo sapiens V-set and immunoglobulin domain containing 1 (VSIG1), transcript variant 2, mRNA [NM_182607]"	chrX:107322177-107322236	hs|Xq22.3
A_19_P00322663	3.47929	2.16414	0.622006	0.196564	10.6547	3.03783	2.53351	1.29175	60.7415	7.83415	2.95934	3.67195	3.16756		Q21WG5	"Q21WG5_9BURK (Q21WG5) Transcriptional regulator, MarR family, partial (10%) [THC2712539]"	chr4:11775382-11775441	hs|4p15.33
A_24_P331704	4.45339	2.67091	0.599748	0.0877832	10.6502	34.8728	6.41583	4.26545	13.4471	3.99628	2.38306	18.6329	1.18793	144501	KRT80	"Homo sapiens keratin 80 (KRT80), transcript variant 1, mRNA [NM_182507]"	chr12:52563544-52563485	hs|12q13.13
A_24_P413884	7.14083	3.07065	0.430014	0.0177656	10.642	15.7802	4.88618	5.36372	13.2467	5.71956	16.7192	21.1836	2.23686	1058	CENPA	"Homo sapiens centromere protein A (CENPA), transcript variant 1, mRNA [NM_001809]"	chr2:27016914-27016973	hs|2p23.3
A_24_P266019	2.81303	2.34724	0.834416	0.442685	10.6044	12.145	1.08093	1.418	17.7358	15.6095	0.383672	28.4801	7.9819	4543	MTNR1A	"Homo sapiens melatonin receptor 1A (MTNR1A), mRNA [NM_005958]"	chr4:187455217-187455159	hs|4q35.2
A_21_P0002780	2.87775	2.27351	0.790033	0.442685	10.5606	16.4473	9.7138	1.23421	11.9452	4.66167	38.6035	1.36147	0.517521		XLOC_002867	"602733141F1 NIH_MGC_43 Homo sapiens cDNA clone IMAGE:4876330 5', mRNA sequence [BG753571]"	chr3:149104273-149104332	hs|3q25.1
A_21_P0012747	1.57226	1.29385	0.822923	2.39634	10.5571	1.22835	1.56031	71.2739	1.67881	1.69929	3.53962	0.297832	3.1786		XLOC_l2_010855	"BROAD Institute lincRNA (XLOC_l2_010855), lincRNA [TCONS_l2_00021725]"	chr4:139345392-139345451	hs|4q28.3
A_23_P204947	5.36976	2.89712	0.539525	0.0365728	10.5562	22.1127	1.46111	9.77198	18.2338	11.0282	15.5239	3.75745	2.56081	2706	GJB2	"Homo sapiens gap junction protein, beta 2, 26kDa (GJB2), mRNA [NM_004004]"	chr13:20761974-20761915	hs|13q12.11
A_23_P207850	2.48112	1.76323	0.710658	0.76051	10.5526	65.7231	1.10888	2.89616	6.50948	3.15221	1.73188	1.04106	2.25788	84951	TNS4	"Homo sapiens tensin 4 (TNS4), mRNA [NM_032865]"	chr17:38632157-38632098	hs|17q21.2
A_23_P88331	5.05417	2.80625	0.555235	0.0439677	10.5087	17.999	2.58975	3.64915	19.3497	3.76604	11.7306	23.2936	1.69164	9787	DLGAP5	"Homo sapiens discs, large (Drosophila) homolog-associated protein 5 (DLGAP5), transcript variant 1, mRNA [NM_014750]"	chr14:55615172-55615113	hs|14q22.3
A_21_P0004364	1.30423	1.27818	0.980023	3.51855	10.5083	1.75775	2.13494	3.2475	21.2914	0.219421	0.419705	0.926608	54.0689		XLOC_004737	"BROAD Institute lincRNA (XLOC_004737), lincRNA [TCONS_00010272]"	chr5:12862031-12861972	hs|5p15.2
A_23_P108294	6.37728	2.93504	0.460233	0.0204098	10.5078	12.1925	31.8714	4.09923	14.9108	5.04157	8.28586	5.5277	2.13367	8612	PPAP2C	"Homo sapiens phosphatidic acid phosphatase type 2C (PPAP2C), transcript variant 3, mRNA [NM_177543]"	chr19:282253-282194	hs|19p13.3
A_33_P3403400	4.0199	2.62011	0.651786	0.126902	10.4646	1.2701	6.7682	23.4156	2.72995	6.9722	20.3551	20.957	1.24888	340204	C6orf127	"Homo sapiens chromosome 6 open reading frame 127 (C6orf127), mRNA [NM_001010886]"	chr6:35755728-35755787	hs|6p21.31
A_23_P17053	4.31526	2.56609	0.594654	0.0930497	10.4247	1.24843	42.7468	2.09203	3.90582	9.75641	3.84693	12.2665	7.53495	56300	IL36G	"Homo sapiens interleukin 36, gamma (IL36G), mRNA [NM_019618]"	chr2:113743007-113743066	hs|2q13
A_33_P3271930	4.85398	2.81902	0.580764	0.059716	10.3975	19.8627	4.80458	1.94807	18.0429	6.62908	15.5077	15.2127	1.17235	5831	PYCR1	"Homo sapiens pyrroline-5-carboxylate reductase 1 (PYCR1), transcript variant 2, mRNA [NM_153824]"	chr17:79893301-79893242	hs|17q25.3
A_23_P154784	2.61877	2.09973	0.801798	0.621714	10.3904	4.62599	43.3898	0.436667	2.55049	18.5725	9.52963	0.933423	3.08498	92747	BPIFB1	"Homo sapiens BPI fold containing family B, member 1 (BPIFB1), mRNA [NM_033197]"	chr20:31891780-31892659	hs|20q11.21
A_33_P3378354	3.7358	2.49075	0.666726	0.170371	10.3801	9.43215	0.927156	4.5359	26.9811	2.59889	29.5905	7.32191	1.65304			"guanylate cyclase 1, soluble, beta 2 [Source:HGNC Symbol;Acc:4686] [ENST00000389600]"	chr13:51589613-51589554	hs|13q14.3
A_23_P100127	5.60271	2.86389	0.511162	0.0311663	10.3746	20.4506	4.52336	2.86076	15.7738	4.09837	23.2573	10.063	1.96992	57082	CASC5	"Homo sapiens cancer susceptibility candidate 5 (CASC5), transcript variant 1, mRNA [NM_170589]"	chr15:40917525-40917584	hs|15q15.1
A_21_P0008647	2.73917	2.08541	0.761329	0.521917	10.3713	2.33945	3.34053	3.48078	44.6836	6.07211	21.298	0.559736	1.19605		LOC145837	"Homo sapiens uncharacterized LOC145837 (LOC145837), non-coding RNA [NR_026979]"	chr15:69855550-69855609	hs|15q23
A_24_P323598	5.84073	2.89611	0.495847	0.0311663	10.3619	23.0999	4.19603	2.39585	12.2407	5.27876	20.4873	12.8003	2.3965	157570	ESCO2	"Homo sapiens establishment of cohesion 1 homolog 2 (S. cerevisiae) (ESCO2), mRNA [NM_001017420]"	chr8:27662101-27662160	hs|8p21.1
A_21_P0013922	4.50458	2.62085	0.581819	0.0877832	10.3383	5.46877	9.98718	2.48229	22.3993	5.3223	1.95288	1.95958	33.1338		LOC100287437	"PREDICTED: Homo sapiens hypothetical protein LOC100287437 (LOC100287437), mRNA [XM_002342076]"	chr1:40255766-40255825	hs|1p34.2
A_23_P350396	4.08443	2.64653	0.647957	0.108082	10.3278	2.9714	2.83133	17.2664	18.3579	3.70088	0.7771	23.7368	12.9808	1041	CDSN	"Homo sapiens corneodesmosin (CDSN), mRNA [NM_001264]"	chr6:31083396-31083337	hs|6p21.33
A_21_P0004613	5.39741	2.85237	0.52847	0.0365728	10.3214	2.1158	15.8755	3.86261	16.476	1.8362	24.6863	10.3166	7.40185		XLOC_005777	"ALU1_HUMAN (P39188) Alu subfamily J sequence contamination warning entry, partial (7%) [THC2625713]"	chr6:86097634-86097575	hs|6q14.3
A_33_P3335525	2.54298	1.95049	0.76701	0.621714	10.3028	0.442595	1.12211	6.58731	56.407	5.44262	1.74793	5.66949	5.00368	83416	FCRL5	Fc receptor-like 5 [Source:HGNC Symbol;Acc:18508] [ENST00000368189]	chr1:157501949-157501890	hs|1q23.1
A_21_P0001226	2.21494	1.96976	0.889306	1.09617	10.2961	2.00868	5.14943	27.8759	0.411876	4.18502	8.2147	34.1257	0.397753		XLOC_001214	"BX114699 NCI_CGAP_Co3 Homo sapiens cDNA clone IMAGp998J242333, mRNA sequence [BX114699]"	chr1:222087049-222086990	hs|1q41
A_33_P3409274	2.26703	1.88463	0.831321	0.91699	10.2642	0.439085	0.867922	5.87839	36.6485	2.27091	30.9858	3.08121	1.94181	100134256	LOC100134256	immunoglobulin heavy variable 3-64 [Source:HGNC Symbol;Acc:5617] [ENST00000454421]	chr14:107113904-107113845	hs|14q32.33
A_23_P388812	7.15956	3.03106	0.423359	0	10.2532	16.842	5.67068	4.09467	11.7353	6.31064	16.6954	18.4419	2.23516	150468	CKAP2L	"Homo sapiens cytoskeleton associated protein 2-like (CKAP2L), mRNA [NM_152515]"	chr2:113495817-113495758	hs|2q13
A_33_P3363245	3.08717	2.04961	0.663912	0.315808	10.2527	5.01599	1.06342	5.54011	58.3241	5.13977	1.21575	3.27912	2.44334	11247	NXPH4	"Homo sapiens neurexophilin 4 (NXPH4), mRNA [NM_007224]"	chr12:57620167-57620226	hs|12q13.3
A_33_P3323647	4.82252	2.76282	0.5729	0.0623107	10.2417	6.66145	19.5507	2.46278	11.1985	5.00395	1.05324	27.284	8.71906	284656	EPHA10	EPH receptor A10 [Source:HGNC Symbol;Acc:19987] [ENST00000330210]	chr1:38179620-38179561	hs|1p34.3
A_24_P917819	5.19962	2.78095	0.534837	0.0365728	10.2276	3.07228	13.9673	8.32046	31.0439	7.58388	13.5008	1.61488	2.71712	149992	ANKRD30BP2	"Homo sapiens ankyrin repeat domain 30B pseudogene 2 (ANKRD30BP2), non-coding RNA [NR_026916]"	chr21:14439275-14439334	hs|21q11.2
A_21_P0008608	2.87021	1.9705	0.686536	0.442685	10.176	8.84391	1.18816	1.8669	57.422	2.62844	5.0235	1.13293	3.30226		XLOC_011210	"BROAD Institute lincRNA (XLOC_011210), lincRNA [TCONS_00023347]"	chr15:36450093-36450152	hs|15q14
A_24_P63468	3.29901	2.13015	0.645693	0.266787	10.1716	1.90678	54.7561	3.80224	3.50151	4.65916	1.54543	1.37067	9.83094	64902	AGXT2	"Homo sapiens alanine--glyoxylate aminotransferase 2 (AGXT2), nuclear gene encoding mitochondrial protein, mRNA [NM_031900]"	chr5:34998912-34998853	hs|5p13.2
A_23_P68610	6.74079	2.98624	0.44301	0.0204098	10.1576	17.5478	5.8623	5.99896	17.6562	3.85993	10.2535	18.089	1.99274	22974	TPX2	"Homo sapiens TPX2, microtubule-associated, homolog (Xenopus laevis) (TPX2), mRNA [NM_012112]"	chr20:30388973-30389032	hs|20q11.21
A_33_P3386262	6.63183	2.96911	0.447706	0.0204098	10.1202	18.8576	5.76951	3.92891	15.1285	4.32486	13.9139	16.8871	2.1511	81620	CDT1	"Homo sapiens chromatin licensing and DNA replication factor 1 (CDT1), mRNA [NM_030928]"	chr16:88875606-88875665	hs|16q24.3
A_23_P163235	2.65562	2.18131	0.821392	0.521917	10.1114	39.0997	13.8807	0.43429	0.618356	9.69937	7.2185	7.64416	2.29606	548596	CKMT1A	"Homo sapiens creatine kinase, mitochondrial 1A (CKMT1A), nuclear gene encoding mitochondrial protein, mRNA [NM_001015001]"	chr15:43988289-43988463	hs|15q15.3
A_23_P365218	1.96359	1.94571	0.990894	1.66197	10.0994	2.01122	31.5731	12.277	0.100569	11.3742	1.95386	20.1221	1.38327	266977	GPR110	"Homo sapiens G protein-coupled receptor 110 (GPR110), transcript variant 2, mRNA [NM_025048]"	chr6:46989702-46988475	hs|6p12.3
A_21_P0006314	2.86177	2.19235	0.766083	0.442685	9.99916	19.7128	0.574945	22.0408	1.86314	27.8157	2.11961	4.22307	1.64321		XLOC_007835	"BROAD Institute lincRNA (XLOC_007835), lincRNA [TCONS_00016469]"	chr9:118503794-118370458	hs|9q33.1
A_23_P66593	1.97876	1.65029	0.834	1.3205	9.97181	1.86755	1.03747	3.61602	10.2891	6.41296	0.391232	55.2163	0.943772	2670	GFAP	"Homo sapiens glial fibrillary acidic protein (GFAP), transcript variant 1, mRNA [NM_002055]"	chr17:42983374-42983315	hs|17q21.31
A_23_P87491	1.55959	1.23943	0.794716	2.39634	9.95509	6.60326	1.56574	1.49016	65.9246	0.770435	1.31874	0.804232	1.16362	319	APOF	"Homo sapiens apolipoprotein F (APOF), mRNA [NM_001638]"	chr12:56754919-56754860	hs|12q13.3
A_24_P404840	1.3703	1.29551	0.94542	3.51855	9.94924	0.543684	4.412	58.2893	0.318294	3.00954	9.80369	0.350052	2.86738	2705	GJB1	"Homo sapiens gap junction protein, beta 1, 32kDa (GJB1), transcript variant 2, mRNA [NM_000166]"	chrX:70444287-70444346	hs|Xq13.1
A_23_P101642	3.99808	2.52236	0.630893	0.126902	9.94717	31.4797	1.13729	7.91183	13.1084	4.02224	2.66468	17.5541	1.69913	5794	PTPRH	"Homo sapiens protein tyrosine phosphatase, receptor type, H (PTPRH), transcript variant 1, mRNA [NM_002842]"	chr19:55692827-55692768	hs|19q13.42
A_23_P345707	5.12722	2.70923	0.528401	0.0439677	9.94034	6.39452	2.30262	3.95029	17.8977	3.2763	14.3483	28.9952	2.35781	90381	C15orf42	"Homo sapiens chromosome 15 open reading frame 42 (C15orf42), mRNA [NM_152259]"	chr15:90170742-90170801	hs|15q26.1
A_33_P3352557	2.91902	2.02532	0.693834	0.373345	9.92462	1.92649	1.0362	0.912466	3.71486	7.99327	4.62452	53.56	5.62917	63950	DMRTA2	"Homo sapiens DMRT-like family A2 (DMRTA2), mRNA [NM_032110]"	chr1:50883292-50883233	hs|1p32.3
A_33_P3367196	2.26047	1.80071	0.796612	0.91699	9.92275	50.9886	1.21364	13.3621	5.48121	5.16074	1.02484	1.57651	0.574351	26047	CNTNAP2	"Homo sapiens contactin associated protein-like 2 (CNTNAP2), mRNA [NM_014141]"	chr7:148117937-148117996	hs|7q36.1
A_24_P407259	1.56131	1.52982	0.979831	2.39634	9.89202	17.8077	0.232607	2.12035	0.656224	0.750424	35.2469	20.7978	1.52419	11166	SOX21	"Homo sapiens SRY (sex determining region Y)-box 21 (SOX21), mRNA [NM_007084]"	chr13:95362901-95362842	hs|13q32.1
A_21_P0009282	1.45069	1.21785	0.839498	2.89433	9.87796	0.725309	0.434715	2.21607	65.3805	3.6094	0.558781	3.03621	3.06268		XLOC_012322	"BROAD Institute lincRNA (XLOC_012322), lincRNA [TCONS_00025511]"	chr17:76291137-76291196	hs|17q25.3
A_32_P62997	4.65746	2.67543	0.57444	0.0731808	9.87759	18.8001	2.13634	2.4002	17.8499	3.63471	11.7741	20.5966	1.82881	55872	PBK	"Homo sapiens PDZ binding kinase (PBK), mRNA [NM_018492]"	chr8:27667843-27667784	hs|8p21.1
A_23_P64372	4.33978	2.50242	0.576624	0.0930497	9.86244	2.30794	8.33869	4.81944	2.03619	1.78866	5.29225	39.1208	15.1955	6947	TCN1	"Homo sapiens transcobalamin I (vitamin B12 binding protein, R binder family) (TCN1), mRNA [NM_001062]"	chr11:59622151-59620762	hs|11q12.1
A_33_P3366258	3.75755	2.37871	0.633048	0.150144	9.86215	5.78758	1.9667	3.68348	29.9168	2.31209	28.7527	5.25689	1.22089	441024	MTHFD2L	methylenetetrahydrofolate dehydrogenase (NADP+ dependent) 2-like [Source:HGNC Symbol;Acc:31865] [ENST00000490698]	chr4:74991174-74991233	hs|4q13.3
A_23_P110276	1.9969	1.66565	0.834117	1.3205	9.8559	0.559558	1.19484	15.0521	0.97657	7.32317	0.983659	49.8492	2.90817	84740	AFAP1-AS1	"Homo sapiens AFAP1 antisense RNA 1 (non-protein coding) (AFAP1-AS1), antisense RNA [NR_026892]"	chr4:7779901-7779960	hs|4p16.1
A_23_P333029	4.12118	2.56036	0.621269	0.108082	9.85281	20.7556	20.0487	2.42608	7.08438	3.1073	21.4239	1.05269	2.92386	203111	C8orf47	"Homo sapiens chromosome 8 open reading frame 47 (C8orf47), transcript variant 1, mRNA [NM_173549]"	chr8:99105657-99105716	hs|8q22.2
A_33_P3239744	2.75476	2.06878	0.750982	0.521917	9.8293	37.011	1.14463	23.1328	8.15579	1.0256	2.2313	4.85189	1.08137			"PREDICTED: Homo sapiens hypothetical LOC150051 (LOC150051), miscRNA [XR_109661]"	chr21:32932572-32932631	hs|21q22.11
A_33_P3290729	1.81867	1.53334	0.843115	1.98287	9.82912	2.72766	1.1072	40.1082	0.956937	2.13353	0.77005	29.9658	0.863545	5454	POU3F2	"Homo sapiens POU class 3 homeobox 2 (POU3F2), mRNA [NM_005604]"	chr6:99286550-99286609	hs|6q16.1
A_23_P119886	1.86336	1.60926	0.863633	1.66197	9.78523	1.80905	49.7573	0.374688	1.94143	1.20704	13.2527	9.157	0.782736	2646	GCKR	"Homo sapiens glucokinase (hexokinase 4) regulator (GCKR), mRNA [NM_001486]"	chr2:27741712-27741771	hs|2p23.3
A_21_P0005135	3.27404	2.25313	0.688179	0.266787	9.76017	12.3106	1.01342	3.45348	40.4774	3.84511	3.19774	12.8127	0.970807		XLOC_005478	"603075329F1 NIH_MGC_119 Homo sapiens cDNA clone IMAGE:5167207 5', mRNA sequence [BI828078]"	chr6:137995226-137995548	hs|6q23.3
A_23_P118834	6.13798	2.85373	0.464929	0.0204098	9.75105	20.8502	4.33948	5.1168	17.6062	3.5281	7.18121	17.2996	2.08679	7153	TOP2A	"Homo sapiens topoisomerase (DNA) II alpha 170kDa (TOP2A), mRNA [NM_001067]"	chr17:38545768-38545709	hs|17q21.2
A_21_P0013032	2.56132	2.10541	0.822001	0.621714	9.74354	4.21456	0.249903	5.71854	30.7515	1.62251	26.5772	6.57501	2.23907		XLOC_l2_012678	"Q5JSU0_HUMAN (Q5JSU0) OTTHUMP00000016959 (Fragment), partial (44%) [THC2725069]"	chr6:109635359-109635418	hs|6q21
A_33_P3307144	1.68752	1.63563	0.969252	1.98287	9.72824	38.4034	10.5582	20.2118	0.544064	4.28587	0.794435	0.20256	2.82566	2898	GRIK2	"Homo sapiens glutamate receptor, ionotropic, kainate 2 (GRIK2), transcript variant 1, mRNA [NM_021956]"	chr6:102376361-102376420	hs|6q16.3
A_21_P0005977	2.58658	1.89222	0.731553	0.621714	9.71664	0.749472	2.77077	1.64127	17.9049	1.70635	3.77204	47.2456	1.94272		XLOC_007235	"BROAD Institute lincRNA (XLOC_007235), lincRNA [TCONS_00015528]"	chr8:137249633-137249574	hs|8q24.23
A_21_P0005927	2.82114	2.13338	0.756212	0.442685	9.69812	35.1396	6.37704	1.40425	12.2072	1.0724	18.2456	0.771774	2.36708		XLOC_006726	"BROAD Institute lincRNA (XLOC_006726), lincRNA [TCONS_00014631]"	chr8:17666471-17667121	hs|8p22
A_33_P3857091	3.02325	2.09016	0.691364	0.373345	9.68589	1.92911	0.961544	5.99674	46.049	1.81384	13.725	1.55182	5.46013	286114	LOC286114	"Homo sapiens uncharacterized LOC286114 (LOC286114), non-coding RNA [NR_033894]"	chr8:20852571-20852630	hs|8p21.3
A_23_P3038	1.41943	1.28003	0.901793	2.89433	9.68357	0.489036	18.7671	0.642825	3.81084	1.52763	50.5322	0.692451	1.00646	2877	GPX2	"Homo sapiens glutathione peroxidase 2 (gastrointestinal) (GPX2), mRNA [NM_002083]"	chr14:65406455-65406396	hs|14q23.3
A_23_P74115	5.77802	2.79735	0.484137	0.0311663	9.66237	24.8284	4.79655	4.72458	12.5222	2.14381	8.26514	17.5257	2.49264	8438	RAD54L	"Homo sapiens RAD54-like (S. cerevisiae) (RAD54L), transcript variant 1, mRNA [NM_003579]"	chr1:46744038-46744097	hs|1p34.1
A_33_P3269844	5.47801	2.70414	0.493636	0.0365728	9.65126	6.89658	7.1143	10.807	34.3188	2.45197	10.259	2.96964	2.39276	389816	LRRC26	"Homo sapiens leucine rich repeat containing 26 (LRRC26), mRNA [NM_001013653]"	chr9:140063280-140063221	hs|9q34.3
A_23_P201211	2.28814	1.79255	0.783407	0.91699	9.64563	0.325585	1.61312	7.71127	53.6078	1.4448	3.13688	3.84987	5.47576	83416	FCRL5	"Homo sapiens Fc receptor-like 5 (FCRL5), transcript variant 1, mRNA [NM_031281]"	chr1:157483297-157483238	hs|1q23.1
A_33_P3303697	1.2154	1.37102	1.12804	4.31744	9.6449	0.0469593	1.53973	27.4711	34.6081	4.11585	2.02538	0.511015	6.84109	1380	CR2	"Homo sapiens complement component (3d/Epstein Barr virus) receptor 2 (CR2), transcript variant 1, mRNA [NM_001006658]"	chr1:207658840-207658899	hs|1q32.2
A_23_P55779	2.00264	1.64241	0.820125	1.3205	9.63805	0.385386	4.40858	55.5976	4.96389	4.66785	5.15962	0.608454	1.31308	1553	CYP2A13	"Homo sapiens cytochrome P450, family 2, subfamily A, polypeptide 13 (CYP2A13), mRNA [NM_000766]"	chr19:41601734-41601793	hs|19q13.2
A_32_P183598	1.59511	1.61855	1.0147	2.39634	9.63498	12.1135	29.1452	0.63325	0.193064	4.4384	26.1194	4.04674	0.390352			"HSU33822 TXBP181 {Homo sapiens} (exp=-1; wgp=0; cg=0), partial (17%) [THC2524341]"	chr22:023803428-023803487	hs|22q11.23
A_21_P0009413	6.11859	2.8557	0.466726	0.0204098	9.60319	8.61246	13.9182	5.10694	12.8231	8.05384	1.83939	23.7415	2.73		XLOC_012568	"BROAD Institute lincRNA (XLOC_012568), lincRNA [TCONS_00026155]"	chr17:70424411-70417081	hs|17q24.3
A_23_P500328	2.19558	1.54819	0.705139	1.09617	9.57565	1.90475	1.57453	1.28446	61.1601	1.71638	1.11277	2.04904	5.80314	1641	DCX	"Homo sapiens doublecortin (DCX), transcript variant 1, mRNA [NM_000555]"	chrX:110537669-110537610	hs|Xq23
A_32_P741851	2.29785	1.89428	0.824369	0.91699	9.56904	2.80059	12.1796	43.4024	0.528184	3.76232	0.463417	10.9799	2.43595	112937	GLB1L3	"Homo sapiens galactosidase, beta 1-like 3 (GLB1L3), mRNA [NM_001080407]"	chr11:134184325-134188573	hs|11q25
A_33_P3229017	7.29665	2.87455	0.393954	0	9.56891	5.21694	6.4154	5.01171	18.7251	4.88991	3.7983	27.2253	5.26856	51307	FAM53C	"family with sequence similarity 53, member C [Source:HGNC Symbol;Acc:1336] [ENST00000506710]"	chr5:137672717-137672776	hs|5q31.2
A_23_P143190	5.61931	2.80489	0.499152	0.0311663	9.53069	9.34129	2.97463	8.40914	14.4729	3.71424	13.752	22.0911	1.49023	4605	MYBL2	"Homo sapiens v-myb myeloblastosis viral oncogene homolog (avian)-like 2 (MYBL2), mRNA [NM_002466]"	chr20:42343796-42343855	hs|20q13.12
A_21_P0007528	3.98568	2.38976	0.599586	0.126902	9.52526	2.49503	11.8365	1.29201	39.4013	2.20604	3.22971	4.89955	10.842		XLOC_009677	"BROAD Institute lincRNA (XLOC_009677), lincRNA [TCONS_00020347]"	chr12:16573722-16590354	hs|12p12.3
A_33_P3276703	2.89419	2.27671	0.78665	0.442685	9.51588	0.507103	27.411	3.47612	16.2825	7.87709	14.2738	5.69602	0.603334	7425	VGF	"Homo sapiens VGF nerve growth factor inducible (VGF), mRNA [NM_003378]"	chr7:100805858-100805799	hs|7q22.1
A_32_P405759	2.47857	1.88342	0.75988	0.76051	9.49602	52.4693	6.11967	5.59329	2.8539	0.28054	3.10044	2.72825	2.82279	169044	COL22A1	"Homo sapiens collagen, type XXII, alpha 1 (COL22A1), mRNA [NM_152888]"	chr8:139601105-139601046	hs|8q24.23
A_23_P168288	3.85884	2.41311	0.625347	0.150144	9.41045	0.796979	4.66219	37.9642	8.55171	1.66058	9.93871	7.17582	4.53345	116379	IL22RA2	"Homo sapiens interleukin 22 receptor, alpha 2 (IL22RA2), transcript variant 1, mRNA [NM_052962]"	chr6:137465287-137465228	hs|6q23.3
A_24_P218979	6.41807	2.86742	0.446773	0.0204098	9.40545	9.79293	2.81478	5.3819	18.2347	6.34754	13.4597	17.1871	2.02493	83461	CDCA3	"Homo sapiens cell division cycle associated 3 (CDCA3), mRNA [NM_031299]"	chr12:6958498-6958315	hs|12p13.31
A_33_P3254844	4.18119	2.49294	0.596227	0.108082	9.40079	6.148	25.8576	2.65409	23.6869	3.17985	9.49304	3.11323	1.07356	1087	CEACAM7	"Homo sapiens carcinoembryonic antigen-related cell adhesion molecule 7 (CEACAM7), mRNA [NM_006890]"	chr19:42178513-42178454	hs|19q13.2
A_23_P52017	6.66454	2.87221	0.430968	0.0204098	9.3932	10.8797	3.62046	5.09965	17.1396	4.33578	12.495	19.2784	2.29703	259266	ASPM	"Homo sapiens asp (abnormal spindle) homolog, microcephaly associated (Drosophila) (ASPM), transcript variant 1, mRNA [NM_018136]"	chr1:197053513-197053454	hs|1q31.3
A_21_P0014272	3.16697	2.16664	0.684135	0.315808	9.37801	39.7346	15.6187	5.14745	1.10131	7.16185	0.951618	2.25548	3.05311		LOC100506352	"PREDICTED: Homo sapiens hypothetical LOC100506352 (LOC100506352), miscRNA [XR_109069]"	chr11:13020902-13020843	hs|11p15.2
A_33_P3424872	2.49306	1.92204	0.770953	0.76051	9.37697	1.07477	0.950266	33.6335	25.0967	7.54564	4.22419	1.19065	1.30002			"RST11351 Athersys RAGE Library Homo sapiens cDNA, mRNA sequence [BG192243]"	chr4:70288848-70288907	hs|4q13.2
A_33_P3734981	1.63592	1.42379	0.87033	2.39634	9.36621	2.28988	0.561238	11.8803	0.511264	7.08868	0.940467	50.6393	1.01859	401550	C9orf148	"PREDICTED: Homo sapiens chromosome 9 open reading frame 148 (C9orf148), miscRNA [XR_108994]"	chr9:124646983-124646924	hs|9q33.2
A_21_P0005459	1.35542	1.32715	0.979144	3.51855	9.35808	38.6233	20.823	0.37957	0.493538	2.37472	10.8232	0.454114	0.89323		LOC154822	"Homo sapiens uncharacterized LOC154822 (LOC154822), non-coding RNA [NR_024394]"	chr7:158813479-158813538	hs|7q36.3
A_21_P0014537	1.53256	1.22819	0.801401	2.89433	9.35497	1.88441	0.469417	3.1569	61.3931	1.21665	1.25893	4.72984	0.730558		LOC100506792	"PREDICTED: Homo sapiens hypothetical LOC100506792, transcript variant 2 (LOC100506792), miscRNA [XR_110234]"	chr14:90095379-90095320	hs|14q32.11
A_32_P101031	6.02419	2.66818	0.44291	0.0204098	9.34026	10.7728	3.41864	4.0103	5.60569	5.72667	3.1051	37.2204	4.86252	116372	LYPD1	"Homo sapiens LY6/PLAUR domain containing 1 (LYPD1), transcript variant 1, mRNA [NM_144586]"	chr2:133402490-133402431	hs|2q21.2
A_23_P123393	5.03024	2.69423	0.535607	0.0439677	9.33789	9.54685	17.6503	1.28755	15.1353	4.18251	4.01142	20.1106	2.77858	3786	KCNQ3	"Homo sapiens potassium voltage-gated channel, KQT-like subfamily, member 3 (KCNQ3), transcript variant 1, mRNA [NM_004519]"	chr8:133141528-133141469	hs|8q24.22
A_23_P26557	6.91453	2.89652	0.418903	0.0177656	9.32752	14.2568	3.10357	6.18044	15.4143	4.15559	13.6267	15.2937	2.58909	80178	C16orf59	"Homo sapiens chromosome 16 open reading frame 59 (C16orf59), mRNA [NM_025108]"	chr16:2514795-2514854	hs|16p13.3
A_23_P76071	3.15747	2.24363	0.710579	0.315808	9.32607	1.95429	22.6043	31.3375	5.98648	4.29189	0.446195	4.0762	3.91169	79369	B3GNT4	"Homo sapiens UDP-GlcNAc:betaGal beta-1,3-N-acetylglucosaminyltransferase 4 (B3GNT4), mRNA [NM_030765]"	chr12:122691670-122691729	hs|12q24.31
A_23_P124417	6.88154	2.90493	0.422134	0.0177656	9.32031	17.5192	8.43351	5.71354	9.51876	3.37717	11.2042	16.8648	1.9313	699	BUB1	"Homo sapiens budding uninhibited by benzimidazoles 1 homolog (yeast) (BUB1), mRNA [NM_004336]"	chr2:111397340-111395699	hs|2q13
A_33_P3343196	5.70441	2.66254	0.46675	0.0311663	9.30406	4.09434	33.0207	6.40386	15.3024	4.39716	5.5474	3.02553	2.64113	1356	CP	"Homo sapiens ceruloplasmin (ferroxidase) (CP), mRNA [NM_000096]"	chr3:148890861-148890802	hs|3q24
A_33_P3826460	1.57888	1.50166	0.951091	2.39634	9.29526	0.641003	0.227967	27.948	5.26212	0.830343	32.324	1.21113	5.91754	404663	TAG	"Homo sapiens TAG1 mRNA, complete sequence. [AY328030]"	chr5:12655648-12655707	hs|5p15.2
A_23_P1691	3.46761	2.26538	0.653297	0.196564	9.28799	8.53067	1.34332	2.02777	1.75862	1.85096	30.3233	5.39379	23.0755	4312	MMP1	"Homo sapiens matrix metallopeptidase 1 (interstitial collagenase) (MMP1), transcript variant 1, mRNA [NM_002421]"	chr11:102660756-102660697	hs|11q22.2
A_32_P34826	2.42219	1.90237	0.785392	0.76051	9.28329	6.26176	0.448018	15.3316	41.6214	5.67221	1.01364	1.59595	2.3217	114041	C21orf88	"Homo sapiens chromosome 21 open reading frame 88 (C21orf88), transcript variant 2, non-coding RNA [NR_026543]"	chr21:40977927-40977868	hs|21q22.2
A_33_P3280603	1.82311	1.53174	0.840179	1.98287	9.28073	25.7968	2.60542	3.09221	39.0077	1.41163	0.592886	1.06016	0.678985	55370	PPP4R1L	"Homo sapiens protein phosphatase 4, regulatory subunit 1-like (PPP4R1L), non-coding RNA [NR_003505]"	chr20:56821086-56821027	hs|20q13.32
A_23_P256956	5.60206	2.72077	0.485672	0.0311663	9.26883	21.9468	3.51673	4.33161	19.521	4.19757	5.23235	13.571	1.83353	10112	KIF20A	"Homo sapiens kinesin family member 20A (KIF20A), mRNA [NM_005733]"	chr5:137522081-137522804	hs|5q31.2
A_23_P163481	5.21776	2.66779	0.51129	0.0365728	9.20717	14.8637	2.79961	2.96511	24.2546	2.95456	10.0383	13.5749	2.20664	701	BUB1B	"Homo sapiens budding uninhibited by benzimidazoles 1 homolog beta (yeast) (BUB1B), mRNA [NM_001211]"	chr15:40512828-40512887	hs|15q15.1
A_23_P100344	6.46616	2.85792	0.441981	0.0204098	9.19156	17.2973	7.50803	3.70973	14.8211	4.76395	9.26669	14.4958	1.66994	23594	ORC6	"Homo sapiens origin recognition complex, subunit 6 (ORC6), transcript variant 1, mRNA [NM_014321]"	chr16:46731519-46731578	hs|16q11.2
A_24_P195286	7.15992	2.87139	0.401037	0	9.18578	19.7105	3.94734	8.70484	18.4676	2.9546	8.0379	8.3472	3.31626			high mobility group box 3 pseudogene 30 [Source:HGNC Symbol;Acc:39333] [ENST00000395427]	chrX:111933524-111933583	hs|Xq23
A_23_P418274	4.75331	2.62197	0.551609	0.0623107	9.1774	2.05898	7.01123	2.48174	10.435	8.84352	18.1818	22.9095	1.49744	135886	WBSCR28	"Homo sapiens Williams-Beuren syndrome chromosome region 28 (WBSCR28), mRNA [NM_182504]"	chr7:73279736-73279950	hs|7q11.23
A_21_P0004386	1.88759	1.47988	0.784004	1.66197	9.1724	1.30927	0.438659	3.35972	4.49405	2.86632	0.691407	56.4428	3.77692		XLOC_004818	"BROAD Institute lincRNA (XLOC_004818), lincRNA [TCONS_00010330]"	chr5:51971420-51971361	hs|5q11.2
A_21_P0000613	4.75502	2.57177	0.540855	0.0623107	9.16653	13.85	11.4808	2.01702	28.6932	3.06645	2.70243	9.32766	2.19472		LOC100130275	"Homo sapiens uncharacterized LOC100130275 (LOC100130275), non-coding RNA [NR_033910]"
A_23_P148255	2.18002	1.69535	0.777677	1.09617	9.16203	1.08307	0.475354	47.4871	13.6076	1.68366	4.35825	1.72109	2.88008	266740	MAGEA2B	"Homo sapiens melanoma antigen family A, 2B (MAGEA2B), mRNA [NM_153488]"	chrX:151886664-151886723	hs|Xq28
A_32_P300427	3.10995	2.26075	0.726941	0.315808	9.16064	36.0784	0.451671	6.05365	6.96661	9.11076	6.21167	7.45232	0.959987	164284	APCDD1L	"Homo sapiens adenomatosis polyposis coli down-regulated 1-like (APCDD1L), mRNA [NM_153360]"	chr20:57034568-57034509	hs|20q13.32
A_23_P390700	1.20616	1.31613	1.09117	4.31744	9.14321	0.844573	2.01876	7.32575	0.0735826	8.70212	42.006	11.8022	0.37265	1272	CNTN1	"Homo sapiens contactin 1 (CNTN1), transcript variant 1, mRNA [NM_001843]"	chr12:41414156-41414215	hs|12q12
A_23_P402765	1.45081	1.24063	0.855123	2.89433	9.12693	0.616586	57.5578	4.9923	1.82827	3.13783	0.960636	0.272838	3.64914	4892	NRAP	"Homo sapiens nebulin-related anchoring protein (NRAP), transcript variant 2, mRNA [NM_198060]"	chr10:115348708-115348649	hs|10q25.3
A_23_P200310	4.54787	2.57016	0.565134	0.0731808	9.12512	17.8945	2.16055	3.21631	17.5646	1.92286	9.84057	18.3628	2.03877	55635	DEPDC1	"Homo sapiens DEP domain containing 1 (DEPDC1), transcript variant 2, mRNA [NM_017779]"	chr1:68939846-68939812	hs|1p31.2
A_33_P3288159	6.07041	2.75765	0.454278	0.0204098	9.10762	7.56317	2.79384	5.28766	15.6686	4.66065	10.3207	24.44	2.12633	259266	ASPM	"Homo sapiens asp (abnormal spindle) homolog, microcephaly associated (Drosophila) (ASPM), transcript variant 1, mRNA [NM_018136]"	chr1:197057458-197057399	hs|1q31.3
A_23_P373119	7.42875	2.88853	0.388831	0	9.0916	15.0766	4.46365	9.86556	20.0991	2.74607	8.24942	8.85404	3.37835	128872	HMGB3P1	"Homo sapiens high mobility group box 3 pseudogene 1 (HMGB3P1), non-coding RNA [NR_002165]"	chr20:33421521-33421462	hs|20q11.22
A_33_P3413905	6.81773	2.85041	0.418088	0.0204098	9.08584	4.21516	21.2529	6.77186	13.8316	4.20058	10.3672	10.0553	1.99201	79924	ADM2	"Homo sapiens adrenomedullin 2 (ADM2), mRNA [NM_024866]"	chr22:50924807-50924866	hs|22q13.33
A_23_P208880	5.32303	2.66991	0.501577	0.0365728	9.07921	22.0842	2.45893	3.23212	14.1618	2.80483	9.15006	16.1268	2.61493	29128	UHRF1	"Homo sapiens ubiquitin-like with PHD and ring finger domains 1 (UHRF1), transcript variant 2, mRNA [NM_013282]"	chr19:4962065-4962124	hs|19p13.3
A_32_P110655	1.75914	1.31102	0.745263	1.98287	9.05612	1.17149	0.86755	1.07029	4.26006	3.10548	0.962318	59.2616	1.75021	100129515	LOC100129515	"Homo sapiens uncharacterized LOC100129515 (LOC100129515), non-coding RNA [NR_033941]"	chrX:134253109-134253050	hs|Xq26.3
A_21_P0010459	7.02873	2.85145	0.405685	0.0177656	9.04483	11.41	14.4207	5.09148	7.13716	2.86746	21.1224	7.65332	2.65612		XLOC_014418	"zr79a12.s1 Soares_NhHMPu_S1 Homo sapiens cDNA clone IMAGE:681886 3', mRNA sequence [AA256156]"	chr22:50981273-50981214	hs|22q13.33
A_24_P238499	4.31654	2.41877	0.560349	0.0930497	9.02388	16.8838	3.12666	1.77787	4.32918	5.26217	33.565	5.57621	1.67006	494514	C18orf56	"Homo sapiens chromosome 18 open reading frame 56 (C18orf56), mRNA [NM_001012716]"	chr18:649747-649688	hs|18p11.32
A_19_P00810205	6.62616	2.82141	0.425798	0.0204098	9.02071	14.9941	3.88517	4.37945	10.3358	3.88609	14.4535	17.878	2.35354				chr7:007949226-007949167	hs|7p21.3
A_33_P3376116	5.49426	2.68433	0.488569	0.0365728	9.01117	19.4872	3.57411	3.38479	11.4423	4.50058	6.69479	21.3242	1.68136	147841	SPC24	"Homo sapiens SPC24, NDC80 kinetochore complex component, homolog (S. cerevisiae) (SPC24), mRNA [NM_182513]"	chr19:11257912-11257853	hs|19p13.2
A_33_P3230548	5.9011	2.7427	0.464778	0.0311663	9.00724	13.5419	3.35661	4.21623	14.3918	3.15972	10.1986	21.0391	2.154	9928	KIF14	"Homo sapiens kinesin family member 14 (KIF14), mRNA [NM_014875]"	chr1:200521383-200521324	hs|1q32.1
A_21_P0014555	1.34228	1.4693	1.09464	3.51855	8.99907	1.95579	6.96857	0.0344575	43.6771	1.71174	1.6632	10.1565	5.82509		LOC100506446	"PREDICTED: Homo sapiens hypothetical LOC100506446 (LOC100506446), miscRNA [XR_110289]"	chr14:50410511-50394519	hs|14q21.3
A_24_P419132	3.2781	2.20542	0.672775	0.266787	8.93959	7.71023	1.16186	2.16666	6.37716	2.8138	31.0438	19.26	0.983146	2491	CENPI	"Homo sapiens centromere protein I (CENPI), mRNA [NM_006733]"	chrX:100387440-100395708	hs|Xq22.1
A_23_P57379	5.87058	2.72485	0.464153	0.0311663	8.93866	17.868	3.20804	4.87634	6.06359	3.8685	18.2946	15.3486	1.98156	8318	CDC45	"Homo sapiens cell division cycle 45 homolog (S. cerevisiae) (CDC45), transcript variant 2, mRNA [NM_003504]"	chr22:19506385-19508015	hs|22q11.21
A_33_P3366833	2.55252	1.84387	0.722371	0.621714	8.92998	1.99548	1.67294	2.25947	24.1959	0.731877	2.17903	35.7557	2.64942	493860	CCDC73	"Homo sapiens coiled-coil domain containing 73 (CCDC73), mRNA [NM_001008391]"	chr11:32637582-32637523	hs|11p13
A_21_P0002385	2.68991	1.96582	0.730813	0.521917	8.92368	4.56017	0.457054	2.70905	2.94569	1.63198	18.4143	37.8015	2.86966		XLOC_001958	"BROAD Institute lincRNA (XLOC_001958), lincRNA [TCONS_00005065]"	chr2:5774309-5761454	hs|2p25.2
A_33_P3333282	4.57925	2.47833	0.541209	0.0731808	8.9135	33.5085	2.41828	1.57164	6.45443	8.69741	11.3113	5.08533	2.2611	2256	FGF11	"Homo sapiens fibroblast growth factor 11 (FGF11), mRNA [NM_004112]"	chr17:7347918-7347977	hs|17p13.1
A_33_P3313283	4.03484	2.35125	0.582738	0.126902	8.90619	36.8392	4.11983	1.59392	1.21836	4.46159	10.8882	3.90206	8.22636	148113	CILP2	"Homo sapiens cartilage intermediate layer protein 2 (CILP2), mRNA [NM_153221]"	chr19:19657135-19657194	hs|19p13.11
A_21_P0002965	3.13919	2.15567	0.686697	0.315808	8.88295	3.43618	1.01996	19.039	1.87864	6.88235	5.95452	31.905	0.947968		XLOC_002682	"BROAD Institute lincRNA (XLOC_002682), lincRNA [TCONS_00006041]"	chr3:63134413-63134472	hs|3p14.2
A_23_P58706	2.56539	1.83991	0.717206	0.621714	8.88	0.496439	47.6745	3.17736	3.41447	7.22595	1.7543	1.40701	5.88995	153218	SPINK13	"Homo sapiens serine peptidase inhibitor, Kazal type 13 (putative) (SPINK13), mRNA [NM_001040129]"	chr5:147665702-147665761	hs|5q32
A_33_P3242623	1.4021	1.38073	0.984757	2.89433	8.80919	5.73827	7.29448	0.795733	22.5311	0.199027	32.5759	0.552274	0.786762	23657	SLC7A11	"Homo sapiens solute carrier family 7 (anionic amino acid transporter light chain, xc- system), member 11 (SLC7A11), mRNA [NM_014331]"	chr4:139085492-139085433	hs|4q28.3
A_33_P3233871	5.0412	2.62225	0.520164	0.0439677	8.79588	2.43398	19.651	2.37621	11.0105	4.72583	12.3354	16.0726	1.76158	2161	F12	"Homo sapiens coagulation factor XII (Hageman factor) (F12), mRNA [NM_000505]"	chr5:176829201-176829142	hs|5q35.3
A_19_P00318726	5.24869	2.70465	0.515299	0.0365728	8.79568	4.75622	1.95499	12.8531	13.6625	8.48969	1.2905	15.8696	11.4888		LOC339894	"Homo sapiens uncharacterized LOC339894 (LOC339894), non-coding RNA [NR_034007]"	chr3:156800809-156800750	hs|3q25.31
A_23_P57417	9.05826	2.95028	0.3257	0	8.79067	15.5277	3.36642	9.01326	3.10871	10.5011	8.76971	7.57473	12.4638	4320	MMP11	"Homo sapiens matrix metallopeptidase 11 (stromelysin 3) (MMP11), mRNA [NM_005940]"	chr22:24126273-24126332	hs|22q11.23
A_21_P0001384	2.83766	1.92281	0.677603	0.442685	8.78724	40.7534	1.05843	2.4273	4.05682	16.4168	1.40135	2.0238	2.15998		MGC4473	"Homo sapiens uncharacterized LOC79100 (MGC4473), non-coding RNA [NR_024160]"	chr1:168758052-168758111	hs|1q24.2
A_33_P3269636	2.40224	1.88406	0.784294	0.76051	8.78579	0.558872	5.92699	14.9484	36.8652	0.814996	1.0303	6.86887	3.27266	374897	SBSN	"Homo sapiens suprabasin (SBSN), transcript variant 1, mRNA [NM_001166034]"	chr19:36014331-36014272	hs|19q13.12
A_23_P102364	2.93121	2.10014	0.716476	0.373345	8.7834	5.58766	0.601402	1.01774	8.7782	3.84517	13.3856	34.9361	2.11529	25791	NGEF	"Homo sapiens neuronal guanine nucleotide exchange factor (NGEF), transcript variant 1, mRNA [NM_019850]"	chr2:233743527-233743468	hs|2q37.1
A_23_P34788	6.11523	2.74056	0.448154	0.0204098	8.77579	17.2102	3.81872	5.89425	13.5055	2.65307	7.37111	17.5348	2.21877	11004	KIF2C	"Homo sapiens kinesin family member 2C (KIF2C), mRNA [NM_006845]"	chr1:45233066-45233125	hs|1p34.1
A_23_P15844	5.64187	2.70698	0.479801	0.0311663	8.7663	19.6335	5.96898	7.87806	6.36982	2.73688	8.1998	17.9485	1.39483	83990	BRIP1	"Homo sapiens BRCA1 interacting protein C-terminal helicase 1 (BRIP1), mRNA [NM_032043]"	chr17:59760967-59760908	hs|17q23.2
A_33_P3291939	1.93037	1.46238	0.757566	1.66197	8.75131	10.3271	0.778501	1.01489	50.6823	1.39751	1.22406	1.54594	3.04022	1261	CNGA3	"Homo sapiens cyclic nucleotide gated channel alpha 3 (CNGA3), transcript variant 1, mRNA [NM_001298]"	chr2:99013825-99013884	hs|2q11.2
A_33_P3301709	2.44205	1.89902	0.777634	0.76051	8.75123	2.98621	0.476686	1.65818	20.7858	0.836868	32.6972	5.48483	5.08418	2786	GNG4	"Homo sapiens guanine nucleotide binding protein (G protein), gamma 4 (GNG4), transcript variant 1, mRNA [NM_001098722]"	chr1:235714443-235714384	hs|1q42.3
A_21_P0004422	1.80718	1.50684	0.833808	1.98287	8.73548	36.1101	1.0182	0.341924	1.65721	1.51546	24.5257	2.61131	2.10397		XLOC_004924	"BROAD Institute lincRNA (XLOC_004924), lincRNA [TCONS_00010403]"	chr5:90598820-90598761	hs|5q14.3
A_21_P0004421	1.9105	1.55944	0.816245	1.66197	8.70551	34.0951	0.985051	0.40137	1.682	1.70912	25.9156	2.90112	1.95467		XLOC_004924	"AGENCOURT_7570869 NIH_MGC_68 Homo sapiens cDNA clone IMAGE:6058254 5', mRNA sequence [BQ232757]"	chr5:090598902-090598843	hs|5q14.3
A_19_P00319900	1.88601	1.63789	0.868442	1.66197	8.67725	2.20475	0.345163	1.68507	32	0.481928	2.64384	7.44146	22.6158		Q952V6	"Q952V6_9SMEG (Q952V6) Cytochrome b (Fragment), partial (5%) [THC2780555]"	chr4:11779925-11779984	hs|4p15.33
A_23_P307310	1.69928	1.53289	0.902082	1.98287	8.67187	19.7746	0.178754	1.04669	4.1439	3.47404	0.901773	2.75873	37.0965	176	ACAN	"Homo sapiens aggrecan (ACAN), transcript variant 2, mRNA [NM_013227]"	chr15:89417771-89417830	hs|15q26.1
A_21_P0000640	3.28449	2.34007	0.712461	0.266787	8.67021	21.9078	13.6026	7.54375	14.9306	1.71028	0.37639	5.9041	3.3862		LINC00460	"Homo sapiens long intergenic non-protein coding RNA 460 (LINC00460), non-coding RNA [NR_034119]"	chr13:107030039-107030098	hs|13q33.3
A_23_P436158	2.73024	2.05147	0.751389	0.521917	8.65949	17.6139	0.879678	1.51798	13.3621	1.69689	25.5075	7.88516	0.812808	7093	TLL2	"Homo sapiens tolloid-like 2 (TLL2), mRNA [NM_012465]"	chr10:98125121-98125062	hs|10q24.1
A_23_P136504	1.75333	1.37633	0.784984	1.98287	8.64606	2.54268	0.530567	5.20184	52.2512	0.872057	1.01456	5.62497	1.13061	89874	SLC25A21	"Homo sapiens solute carrier family 25 (mitochondrial oxodicarboxylate carrier), member 21 (SLC25A21), nuclear gene encoding mitochondrial protein, transcript variant 1, mRNA [NM_030631]"	chr14:37149829-37149770	hs|14q13.3
A_32_P70818	3.70184	2.21311	0.597841	0.170371	8.62876	2.13736	1.45653	4.9399	35.9776	4.44619	3.77075	14.7392	1.56265	5083	PAX9	"Homo sapiens paired box 9 (PAX9), mRNA [NM_006194]"	chr14:37146621-37146680	hs|14q13.3
A_33_P3213645	5.86305	2.69323	0.459356	0.0311663	8.60692	15.4556	3.01139	2.85425	14.3061	5.49353	17.8478	7.77294	2.11374	10595	ERN2	"Homo sapiens endoplasmic reticulum to nucleus signaling 2 (ERN2), mRNA [NM_033266]"	chr16:23701689-23701630	hs|16p12.2
A_23_P361419	5.29037	2.57165	0.4861	0.0365728	8.60585	8.52706	2.43502	5.5936	28.8356	2.62449	7.47939	11.2404	2.11123	55789	DEPDC1B	"Homo sapiens DEP domain containing 1B (DEPDC1B), transcript variant 1, mRNA [NM_018369]"	chr5:59893300-59893241	hs|5q12.1
A_21_P0006219	1.9775	1.73009	0.874887	1.3205	8.59851	0.507233	0.426606	7.17898	12.2676	2.43312	12.5182	32.683	0.77335		XLOC_007542	"BROAD Institute lincRNA (XLOC_007542), lincRNA [TCONS_00016145]"	chr9:121738686-121738745	hs|9q33.1
A_23_P314712	3.39981	2.12042	0.623687	0.240776	8.59742	2.64386	1.20869	2.7648	17.2629	4.44522	35.4816	3.41833	1.55393	26256	CABYR	"Homo sapiens calcium binding tyrosine-(Y)-phosphorylation regulated (CABYR), transcript variant 1, mRNA [NM_012189]"	chr18:21739982-21741487	hs|18q11.2
A_24_P286951	11.5384	2.98523	0.25872	0	8.59686	10.5033	7.87153	9.35086	15.0768	9.00316	3.84341	8.74156	4.38425	79949	C10orf81	"Homo sapiens chromosome 10 open reading frame 81 (C10orf81), transcript variant 4, mRNA [NM_024889]"	chr10:115542071-115542130	hs|10q25.3
A_21_P0000197	4.6593	2.45228	0.526319	0.0731808	8.57667	33.0554	8.33823	8.46002	3.76379	2.27404	4.2699	7.12691	1.32507		HIST1H2AG	"Homo sapiens histone cluster 1, H2ag (HIST1H2AG), mRNA [NM_021064]"	chr6:27101247-27101306	hs|6p22.1
A_23_P355394	3.81347	2.27059	0.595414	0.150144	8.55926	0.734996	37.8802	2.20328	6.82672	6.13455	4.14442	5.74951	4.80042	202374	STK32A	"Homo sapiens serine/threonine kinase 32A (STK32A), transcript variant 2, mRNA [NM_145001]"	chr5:146703523-146703582	hs|5q32
A_24_P221485	5.14133	2.60043	0.505789	0.0439677	8.5592	22.9327	5.86607	1.52544	10.6881	5.17221	5.7186	14.6442	1.9263				chr1:079520790-079520731	hs|1p31.1
A_33_P3296169	5.55159	2.64616	0.476648	0.0311663	8.53617	4.96212	17.9373	2.17674	5.4848	4.84758	14.1798	16.7766	1.92437	83879	CDCA7	"Homo sapiens cell division cycle associated 7 (CDCA7), transcript variant 1, mRNA [NM_031942]"	chr2:174232387-174232446	hs|2q31.1
A_23_P308839	1.28832	1.24726	0.968134	3.51855	8.50449	1.97967	0.621811	0.288977	15.7621	1.66808	0.305787	9.23874	38.1707	121256	TMEM132D	"Homo sapiens transmembrane protein 132D (TMEM132D), mRNA [NM_133448]"	chr12:129557409-129557350	hs|12q24.33
A_21_P0012868	2.71098	1.87212	0.690569	0.521917	8.49434	5.71012	2.01984	1.11665	41.0063	0.866553	2.74249	12.4248	2.06802		XLOC_l2_011873		chr5:177384616-177384675	hs|5q35.3
A_23_P74349	5.52398	2.64034	0.477977	0.0365728	8.48995	10.6191	2.53236	4.10365	17.1524	3.91928	9.39423	18.4199	1.77867	83540	NUF2	"Homo sapiens NUF2, NDC80 kinetochore complex component, homolog (S. cerevisiae) (NUF2), transcript variant 1, mRNA [NM_145697]"	chr1:163325144-163325203	hs|1q23.3
A_33_P3240747	3.67427	2.33362	0.635126	0.170371	8.45675	3.12691	3.41472	22.3926	16.3728	13.0072	7.17192	0.900895	1.26688	100130899	LOC100130899	"Homo sapiens uncharacterized LOC100130899 (LOC100130899), non-coding RNA [NR_039988]"	chr22:40432474-40432533	hs|22q13.1
A_21_P0013832	2.23083	2.07017	0.927979	1.09617	8.45619	10.6674	2.32164	4.83007	20.967	11.7293	0.0857305	14.3822	2.66611		LOC286467	"Homo sapiens family with sequence similarity 195, member A pseudogene (LOC286467), non-coding RNA [NR_026975]"	chrX:130959324-130959265	hs|Xq26.2
A_32_P218025	2.57048	1.86716	0.726387	0.621714	8.44763	29.8077	1.12615	2.0975	24.1883	0.655284	2.10949	4.8472	2.74941	100506253	LOC100506253	"PREDICTED: Homo sapiens hypothetical LOC100506253 (LOC100506253), miscRNA [XR_109812]"	chr4:76103993-76103934	hs|4q13.3
A_21_P0010626	5.95903	2.68088	0.449886	0.0311663	8.44433	18.8315	8.10146	2.51873	10.7285	4.57464	4.71741	16.0846	1.99791		PSAT1	"Homo sapiens phosphoserine aminotransferase 1 (PSAT1), transcript variant 1, mRNA [NM_058179]"	chr9:80944015-80944074	hs|9q21.2
A_24_P153587	2.16748	1.8172	0.838395	1.09617	8.4025	20.6449	0.394092	2.53523	24.8546	1.79635	4.05383	0.512576	12.4285			"Homo sapiens cDNA FLJ33842 fis, clone CTONG2005049. [AK091161]"	chr14:92039622-92039563	hs|14q32.12
A_33_P3291831	6.5148	2.73499	0.419811	0.0204098	8.40234	11.1016	2.93618	4.20526	13.3289	4.28506	13.3579	15.6451	2.35872	55165	CEP55	"Homo sapiens centrosomal protein 55kDa (CEP55), transcript variant 1, mRNA [NM_018131]"	chr10:95279478-95279537	hs|10q23.33
A_21_P0006731	3.30953	2.17784	0.65805	0.266787	8.39193	21.1363	4.18016	2.71489	12.3769	1.71857	1.60202	22.4491	0.95751		XLOC_008712	"K-EST0040859 S12SNU216 Homo sapiens cDNA clone S12SNU216-8-A12 5', mRNA sequence [BM760324]"	chr10:5650603-5650544	hs|10p15.1
A_33_P3233580	6.28677	2.68097	0.426446	0.0204098	8.38255	4.41516	6.16502	11.453	19.8025	3.62399	15.9005	3.1374	2.56287	56243	KIAA1217	"Homo sapiens cDNA FLJ43687 fis, clone TBAES2002197. [AK125675]"	chr10:24834162-24834221	hs|10p12.1
A_23_P133123	6.92186	2.76114	0.398901	0.0177656	8.34027	7.73328	12.3518	5.6562	16.7695	3.46915	5.12601	13.5766	2.03959	84057	MND1	"Homo sapiens meiotic nuclear divisions 1 homolog (S. cerevisiae) (MND1), mRNA [NM_032117]"	chr4:154335985-154336044	hs|4q31.3
A_21_P0011807	4.99346	2.49491	0.499635	0.059716	8.33662	5.20851	1.70001	8.10356	30.2184	1.69904	5.49437	7.86952	6.39956		ANKRD36BP2	"Q15694_HUMAN (Q15694) Protein immuno-reactive with anti-PTH polyclonal antibodies (Fragment), partial (42%) [THC2495902]"	chr2:89100975-89101034	hs|2p11.2
A_23_P257834	1.91537	1.46389	0.764289	1.66197	8.33635	2.48127	9.55092	2.41396	47.2074	0.725588	0.704664	0.895507	2.71147	213	ALB	"Homo sapiens albumin (ALB), mRNA [NM_000477]"	chr4:74285342-74286015	hs|4q13.3
A_23_P385861	6.4192	2.70243	0.420992	0.0204098	8.31812	6.61852	4.9537	3.90982	16.9726	3.31215	14.0035	14.5858	2.1889	157313	CDCA2	"Homo sapiens cell division cycle associated 2 (CDCA2), mRNA [NM_152562]"	chr8:25365256-25365315	hs|8p21.2
A_24_P825874	1.34013	1.03802	0.774572	3.51855	8.31778	1.50515	0.580317	1.83998	55.9673	0.906957	2.92438	0.59634	2.22181	445582	POTEE	"Homo sapiens POTE ankyrin domain family, member E (POTEE), mRNA [NM_001083538]"	chr2:132010602-132010661	hs|2q21.1
A_23_P25150	2.69573	1.97972	0.73439	0.521917	8.31339	1.13824	0.514937	2.81358	30.6165	4.1598	10.5076	14.9855	1.77088	3225	HOXC9	"Homo sapiens homeobox C9 (HOXC9), mRNA [NM_006897]"	chr12:54396612-54396671	hs|12q13.13
A_32_P214178	2.12272	1.73581	0.817727	1.09617	8.29258	12.1603	0.378541	5.19662	6.36565	2.81243	37.0266	1.897	0.503449	284836	LINC00319	"Homo sapiens long intergenic non-protein coding RNA 319 (LINC00319), non-coding RNA [NR_026960]"	chr21:44873218-44873277	hs|21q22.3
A_19_P00319398	1.32545	1.14375	0.862911	3.51855	8.28945	10.0856	0.74884	1.03194	47.9347	0.349309	1.75435	3.74895	0.66188		ERVMER34-1	"Homo sapiens endogenous retrovirus group MER34, member 1 (ERVMER34-1), transcript variant 1, mRNA [NM_024534]"	chr4:53609761-53609702	hs|4q12
A_33_P3208966	2.20741	1.5422	0.698646	1.09617	8.28294	1.01665	2.15063	49.6224	5.79213	2.66438	2.67464	0.706274	1.63642			"Homo sapiens cytochrome P450 2A13 variant 3 (CYP2A13) mRNA, complete cds. [AY513606]"	chr19:41414541-41414482	hs|19q13.2
A_19_P00322333	2.30913	1.90429	0.824681	0.91699	8.27637	31.8062	0.985362	4.77805	12.7932	0.213059	9.09792	3.81937	2.71784		LOC100508196	"PREDICTED: Homo sapiens hypothetical LOC100508196 (LOC100508196), miscRNA [XR_111691]"	chr17:38682884-38682943	hs|17q21.2
A_21_P0010882	3.42351	2.31314	0.675662	0.240776	8.25722	10.3309	15.7182	18.009	1.21899	0.647207	8.98455	9.19753	1.95143		XLOC_l2_001986	"RST20757 Athersys RAGE Library Homo sapiens cDNA, mRNA sequence [BG201536]"	chr10:54316881-54316822	hs|10q21.1
A_23_P37892	6.10744	2.66807	0.436856	0.0204098	8.25688	14.1817	5.77222	4.64517	16.249	3.90804	15.6038	3.86792	1.82719	84706	GPT2	"Homo sapiens glutamic pyruvate transaminase (alanine aminotransferase) 2 (GPT2), transcript variant 1, mRNA [NM_133443]"	chr16:46964768-46964827	hs|16q11.2
A_33_P3274678	1.26286	1.10172	0.872402	3.51855	8.24781	0.425716	0.25756	0.83686	51.1447	2.54313	1.92793	4.51431	4.33228			immunoglobulin heavy variable 2-26 [Source:HGNC Symbol;Acc:5575] [ENST00000390611]	chr14:106757790-106757731	hs|14q32.33
A_33_P3389558	1.53179	1.36142	0.888779	2.89433	8.24104	38.835	0.523868	1.12928	5.39893	2.57298	0.268942	15.7985	1.40076				chr16:050424886-050424827	hs|16q12.1
A_23_P66732	4.71157	2.44524	0.518986	0.0623107	8.23204	8.71276	1.44284	2.79718	17.5	4.12277	24.1607	3.77709	3.34296	83903	GSG2	"Homo sapiens germ cell associated 2 (haspin) (GSG2), mRNA [NM_031965]"	chr17:3629418-3629477	hs|17p13.2
A_23_P22647	1.14991	1.23427	1.07336	4.31744	8.19373	15.8594	12.5086	31.2734	0.428284	0.0646262	1.3639	2.33708	1.71454	27112	FAM155B	"Homo sapiens family with sequence similarity 155, member B (FAM155B), mRNA [NM_015686]"	chrX:68752227-68752286	hs|Xq13.1
A_23_P65918	4.61905	2.41846	0.523585	0.0731808	8.18404	7.26645	24.8435	5.34651	2.77889	3.53794	2.75838	17.4827	1.45798	3706	ITPKA	"Homo sapiens inositol-trisphosphate 3-kinase A (ITPKA), mRNA [NM_002220]"	chr15:41795640-41795699	hs|15q15.1
A_23_P115872	6.83902	2.73352	0.399694	0.0204098	8.17997	12.8229	4.40613	4.24274	12.8905	3.38846	12.7823	12.6448	2.26194	55165	CEP55	"Homo sapiens centrosomal protein 55kDa (CEP55), transcript variant 1, mRNA [NM_018131]"	chr10:95288754-95288813	hs|10q23.33
A_24_P280762	2.14454	1.45469	0.678321	1.09617	8.1591	1.71066	1.83401	0.751903	2.08125	2.78236	51.2978	3.52512	1.28971	80759	KHDC1	"Homo sapiens KH homology domain containing 1 (KHDC1), transcript variant 2, mRNA [NM_030568]"	chr6:73951921-73951862	hs|6q13
A_32_P63562	1.25883	1.05248	0.836082	3.51855	8.12799	46.2267	1.39592	0.923701	13.1621	0.906697	1.05219	0.627804	0.728852	100132240	LOC100132240	"PREDICTED: Homo sapiens hypothetical LOC100132240 (LOC100132240), miscRNA [XR_132800]"	chr1:94218900-94218841	hs|1p22.1
A_23_P343963	2.26639	1.66426	0.734324	0.91699	8.11797	1.97973	1.32072	9.98452	41.0048	1.76976	7.03065	0.619702	1.23388	113828	FAM83F	"Homo sapiens family with sequence similarity 83, member F (FAM83F), mRNA [NM_138435]"	chr22:40425521-40425580	hs|22q13.1
A_32_P480330	1.63347	1.32788	0.812918	2.39634	8.10485	1.6617	2.80243	1.10224	17.6319	0.671904	39.3369	0.73622	0.895506	346007	EYS	"Homo sapiens eyes shut homolog (Drosophila) (EYS), transcript variant 1, mRNA [NM_001142800]"	chr6:64430507-64430448	hs|6q12
A_33_P3346881	4.08968	2.4153	0.590584	0.108082	8.10451	13.3255	11.4783	6.80294	6.85475	2.80422	20.7304	0.7602	2.07978	23263	MCF2L	MCF.2 cell line derived transforming sequence-like [Source:HGNC Symbol;Acc:14576] [ENST00000397036]	chr13:113564794-113564853	hs|13q34
A_23_P130182	5.3083	2.56248	0.482731	0.0365728	8.0712	12.8002	1.93135	4.02473	11.7335	2.49265	11.1114	17.9163	2.55949	9212	AURKB	"Homo sapiens aurora kinase B (AURKB), mRNA [NM_004217]"	chr17:8110917-8110655	hs|17p13.1
A_23_P77493	4.66695	2.47972	0.531337	0.0731808	8.06409	14.691	4.05332	1.31893	18.0487	1.90292	7.70954	13.4342	3.35409	10381	TUBB3	"Homo sapiens tubulin, beta 3 class III (TUBB3), transcript variant 1, mRNA [NM_006086]"	chr16:90002437-90002496	hs|16q24.3
A_23_P155979	4.98658	2.47431	0.496193	0.059716	8.06213	2.38525	20.6423	1.89112	6.34267	4.23238	19.0101	7.41105	2.58223	1950	EGF	"Homo sapiens epidermal growth factor (EGF), transcript variant 1, mRNA [NM_001963]"	chr4:110932689-110932748	hs|4q25
A_33_P3324186	1.14624	1.07531	0.938119	4.31744	8.06148	2.96325	0.319282	4.60342	0.18165	7.75945	1.1523	46.3264	1.18607	642366	LOC642366	"PREDICTED: Homo sapiens hypothetical LOC642366 (LOC642366), miscRNA [XR_108597]"	chr5:50672961-50672902	hs|5q11.1
A_33_P3418005	4.79196	2.45383	0.512072	0.0623107	8.02092	4.40119	3.02416	9.04807	27.8897	7.18822	5.44891	6.16653	1.0006	347475	CCDC160	"Homo sapiens coiled-coil domain containing 160 (CCDC160), mRNA [NM_001101357]"	chrX:133379745-133379804	hs|Xq26.2
A_33_P3361891	1.17768	1.00129	0.850227	4.31744	8.00526	3.20865	50.9461	0.341811	1.75747	0.767484	4.87011	0.401703	1.74876	344805	TMPRSS7	"Homo sapiens transmembrane protease, serine 7 (TMPRSS7), transcript variant 1, mRNA [NM_001042575]"	chr3:111799885-111799944	hs|3q13.2
A_24_P25234	2.42673	1.65321	0.681248	0.76051	8.00186	44.5949	1.93261	3.50648	1.74881	1.71998	7.79681	2.05882	0.656476	9633	MTL5	"Homo sapiens metallothionein-like 5, testis-specific (tesmin) (MTL5), transcript variant 2, mRNA [NM_001039656]"	chr11:68504036-68503977	hs|11q13.3
A_23_P259707	2.73026	2.11772	0.775648	0.521917	8.00102	0.192139	4.35793	22.0864	18.9644	5.83027	3.52694	6.26285	2.7872	54886	LPPR1	"Homo sapiens lipid phosphate phosphatase-related protein type 1 (LPPR1), transcript variant 1, mRNA [NM_207299]"	chr9:104086910-104086969	hs|9q31.1
A_19_P00802201	6.4315	2.66958	0.415079	0.0204098	7.97587	15.3389	3.83747	4.68374	11.8599	3.25884	9.36277	13.4667	1.99875				chr7:007949008-007948949	hs|7p21.3
A_24_P346855	4.64664	2.4464	0.526487	0.0731808	7.93108	17.6236	2.51611	1.75986	13.8972	3.49124	8.0447	14.3315	1.78441	4288	MKI67	"Homo sapiens antigen identified by monoclonal antibody Ki-67 (MKI67), transcript variant 1, mRNA [NM_002417]"	chr10:129895700-129895641	hs|10q26.2
A_33_P3249224	3.84398	2.16413	0.562993	0.150144	7.91135	1.69312	34.4158	7.49107	8.57463	4.45092	2.87369	1.45702	2.33451	570	BAAT	"Homo sapiens bile acid CoA: amino acid N-acyltransferase (glycine N-choloyltransferase) (BAAT), transcript variant 1, mRNA [NM_001701]"	chr9:104123129-104123070	hs|9q31.1
A_33_P3302055	1.27603	1.24656	0.976902	3.51855	7.9067	4.56407	0.138614	0.360084	3.72261	0.655474	8.67869	39.917	5.21713	728073	LOC728073	Homo sapiens mRNA; cDNA DKFZp762K239 (from clone DKFZp762K239). [AL833395]	chr17:71517456-71517515	hs|17q25.1
A_23_P403284	6.16002	2.57768	0.418454	0.0204098	7.90544	10.1184	7.50046	3.92364	24.8185	4.90655	3.05245	6.77108	2.15242	5013	OTX1	"Homo sapiens orthodenticle homeobox 1 (OTX1), transcript variant 1, mRNA [NM_014562]"	chr2:63284189-63284248	hs|2p15
A_24_P91991	3.74165	2.19025	0.58537	0.170371	7.90367	13.3917	7.13608	2.54626	4.74117	1.13961	29.7623	1.72687	2.78534	339983	NAT8L	"Homo sapiens N-acetyltransferase 8-like (GCN5-related, putative) (NAT8L), mRNA [NM_178557]"	chr4:2067569-2067628	hs|4p16.3
A_33_P3539223	5.66245	2.58209	0.456001	0.0311663	7.90046	11.3934	2.20164	4.03064	10.2279	4.06454	11.1996	18.1514	1.93464	84904	C9orf100	"Homo sapiens chromosome 9 open reading frame 100 (C9orf100), mRNA [NM_032818]"	chr9:35660283-35660224	hs|9p13.3
A_23_P250136	3.44435	2.18095	0.633196	0.240776	7.8862	24.1921	11.421	10.6477	1.86503	10.5448	1.2303	1.76942	1.41919	2898	GRIK2	"Homo sapiens glutamate receptor, ionotropic, kainate 2 (GRIK2), transcript variant 2, mRNA [NM_175768]"	chr6:102516621-102516680	hs|6q16.3
A_23_P148475	4.58848	2.41463	0.526237	0.0731808	7.88357	12.6896	1.69533	3.33639	18.0378	3.39074	5.17047	17.0617	1.68655	24137	KIF4A	"Homo sapiens kinesin family member 4A (KIF4A), mRNA [NM_012310]"	chrX:69640147-69640206	hs|Xq13.1
A_21_P0005900	1.71076	1.23065	0.71936	1.98287	7.86919	3.84713	0.875167	1.72356	50.6541	1.30661	2.459	0.703407	1.3846		XLOC_007207	"BROAD Institute lincRNA (XLOC_007207), lincRNA [TCONS_00015162]"	chr8:125947534-125947475	hs|8q24.13
A_33_P3371564	2.23545	1.46444	0.655098	1.09617	7.86111	0.936525	2.23549	1.39296	2.09667	3.46774	2.21754	49.0848	1.45711	286042	FLJ10661	"Homo sapiens family with sequence similarity 86, member A pseudogene (FLJ10661), transcript variant 2, non-coding RNA [NR_024361]"	chr8:8093761-8093820	hs|8p23.1
A_19_P00317501	3.91043	2.31633	0.592346	0.150144	7.85873	5.97867	1.18135	6.97649	14.6648	9.33765	1.2788	21.4015	2.05066		LOC339894	"Homo sapiens uncharacterized LOC339894 (LOC339894), non-coding RNA [NR_034007]"	chr3:156800810-156800751	hs|3q25.31
A_32_P72181	2.57198	1.74864	0.679882	0.621714	7.85568	17.6853	2.66996	2.23892	34.2743	1.75225	1.59743	1.66335	0.963891	647946	LOC647946	"Homo sapiens uncharacterized LOC647946 (LOC647946), non-coding RNA [NR_024391]"	chr18:36787669-36787610	hs|18q12.2
A_33_P3326210	5.72187	2.55935	0.447293	0.0311663	7.84075	14.5295	2.81367	3.04484	9.01767	4.49406	19.2761	7.57072	1.97949	157570	ESCO2	"Homo sapiens establishment of cohesion 1 homolog 2 (S. cerevisiae) (ESCO2), mRNA [NM_001017420]"	chr8:27660830-27660889	hs|8p21.1
A_24_P567298	2.34129	1.76101	0.752155	0.91699	7.83341	1.48413	1.42762	27.7297	19.9407	0.575555	3.85384	6.64768	1.00812	728461	CSAG2	"Homo sapiens CSAG family, member 2 (CSAG2), transcript variant 2, mRNA [NM_004909]"
A_23_P58407	1.89528	1.48288	0.78241	1.66197	7.82154	1.12523	1.59756	4.04177	17.648	1.62787	35.0367	0.52502	0.970195	7366	UGT2B15	"Homo sapiens UDP glucuronosyltransferase 2 family, polypeptide B15 (UGT2B15), mRNA [NM_001076]"	chr4:69512817-69512758	hs|4q13.2
A_33_P3268129	2.56178	1.63649	0.63881	0.621714	7.8202	4.385	2.62898	1.38163	45.7348	1.66434	4.03635	1.08274	1.64779			chromosome 1 open reading frame 98 [Source:HGNC Symbol;Acc:21901] [ENST00000367356]	chr1:200343203-200343144	hs|1q32.1
A_33_P3230698	1.70999	1.37235	0.802552	1.98287	7.78477	0.551623	3.87271	6.75033	43.1254	1.35704	0.479931	0.962101	5.17907	547	KIF1A	"Homo sapiens kinesin family member 1A (KIF1A), transcript variant 1, mRNA [NM_001244008]"	chr2:241653244-241653185	hs|2q37.3
A_23_P118815	6.06304	2.60603	0.429823	0.0204098	7.77074	12.5047	3.24463	3.84919	13.8243	3.0458	10.8794	12.748	2.06992	332	BIRC5	"Homo sapiens baculoviral IAP repeat containing 5 (BIRC5), transcript variant 3, mRNA [NM_001012271]"	chr17:76220720-76220779	hs|17q25.3
A_23_P155688	3.98983	2.34855	0.588632	0.126902	7.76255	0.60762	21.1485	5.54619	2.44169	4.81115	6.0074	15.8632	5.67461	6691	SPINK2	"Homo sapiens serine peptidase inhibitor, Kazal type 2 (acrosin-trypsin inhibitor) (SPINK2), mRNA [NM_021114]"	chr4:57676212-57676153	hs|4q12
A_21_P0007320	3.67544	2.12918	0.579299	0.170371	7.7614	29.3386	4.28277	15.5008	1.8088	5.21188	1.46823	2.44449	2.03561		XLOC_009378	"ALU7_HUMAN (P39194) Alu subfamily SQ sequence contamination warning entry, partial (25%) [THC2496717]"	chr11:013001124-013001065	hs|11p15.2
A_24_P214231	6.36954	2.64292	0.414931	0.0204098	7.75862	12.5062	4.29607	4.16348	5.789	6.05002	12.7212	14.9929	1.55008	6491	STIL	"Homo sapiens SCL/TAL1 interrupting locus (STIL), transcript variant 1, mRNA [NM_001048166]"	chr1:47716850-47716791	hs|1p33
A_32_P41553	5.82727	2.54723	0.437122	0.0311663	7.74515	8.84702	4.46003	3.3551	3.91314	5.72749	21.5022	12.4394	1.71684	128229	C1orf182	"Homo sapiens chromosome 1 open reading frame 182 (C1orf182), mRNA [NM_144627]"	chr1:156316711-156316770	hs|1q22
A_23_P213893	2.15888	1.82479	0.845248	1.09617	7.74295	21.4379	0.337945	2.45818	16.9801	7.80891	0.391341	2.74272	9.78651	84466	MEGF10	"Homo sapiens multiple EGF-like-domains 10 (MEGF10), mRNA [NM_032446]"	chr5:126796187-126796246	hs|5q23.2
A_23_P426944	3.84859	2.22846	0.579032	0.150144	7.74115	2.04852	1.39446	4.14405	22.247	6.54874	5.02431	19.1179	1.40423	5083	PAX9	"Homo sapiens paired box 9 (PAX9), mRNA [NM_006194]"	chr14:37145552-37145611	hs|14q13.3
A_33_P3240333	6.96883	2.65992	0.381689	0.0177656	7.74107	3.05491	16.478	5.98797	9.07985	6.44226	14.2664	4.22327	2.3959	5307	PITX1	"Homo sapiens paired-like homeodomain 1 (PITX1), mRNA [NM_002653]"	chr5:134364825-134364766	hs|5q31.1
A_33_P3254141	2.14973	1.60925	0.748583	1.09617	7.73225	5.43324	0.680975	2.31146	15.2818	1.53812	34.5298	0.988377	1.0942	285696	LOC285696	"Homo sapiens uncharacterized LOC285696 (LOC285696), non-coding RNA [NR_027253]"	chr5:17216499-17216440	hs|5p15.1
A_33_P3389398	1.80622	1.49759	0.829131	1.98287	7.7077	1.92874	1.03035	0.642062	2.10011	31.9472	0.39091	16.1388	7.48343	401220	LOC401220	"Homo sapiens hypothetical gene supported by BC036933, mRNA (cDNA clone IMAGE:5243701). [BC036933]"	chr5:177432399-177432340	hs|5q35.3
A_21_P0003812	4.18135	2.3222	0.555372	0.108082	7.70165	0.890941	1.9756	9.51822	26.1084	3.50685	4.98285	5.78994	8.84037		XLOC_004205	"BROAD Institute lincRNA (XLOC_004205), lincRNA [TCONS_00008689]"	chr4:185287188-185287129	hs|4q35.1
A_21_P0013344	1.15724	1.06393	0.919374	4.31744	7.69355	0.17469	0.588059	41.0518	3.86222	11.8971	0.714314	1.77425	1.48594		AZGP1	"Homo sapiens alpha-2-glycoprotein 1, zinc-binding (AZGP1), mRNA [NM_001185]"	chr7:99569439-99569380	hs|7q22.1
A_24_P92174	1.56353	1.28769	0.823582	2.39634	7.68735	0.397102	0.309987	2.24954	44.76	2.92303	1.72166	5.36887	3.76863			immunoglobulin heavy variable 2-5 [Source:HGNC Symbol;Acc:5576] [ENST00000390597]	chr14:106494270-106494211	hs|14q32.33
A_32_P200238	2.13442	1.42638	0.668275	1.09617	7.68584	3.78011	1.06857	47.4155	1.22461	3.39394	1.82742	1.62381	1.15281	652995	UCA1	"Homo sapiens urothelial cancer associated 1 (non-protein coding) (UCA1), non-coding RNA [NR_015379]"	chr19:15946035-15946092	hs|19p13.12
A_33_P3411328	2.88388	1.83561	0.636508	0.442685	7.65982	4.127	0.927315	5.63871	2.72051	3.42956	39.7867	3.77869	0.870131	730227	LOC730227	"Homo sapiens uncharacterized LOC730227 (LOC730227), transcript variant 1, non-coding RNA [NR_034151]"	chr1:203269703-203269644	hs|1q32.1
A_33_P3381235	2.32813	1.69295	0.727173	0.91699	7.64166	1.1064	0.431597	37.9442	6.41307	1.51386	7.83791	2.90519	2.98106	100127888	LOC100127888	"Homo sapiens uncharacterized LOC100127888 (LOC100127888), non-coding RNA [NR_024470]"	chr20:61294439-61294380	hs|20q13.33
A_23_P149200	5.2777	2.47244	0.46847	0.0365728	7.63778	10.8857	2.24054	3.67485	19.0732	3.13754	5.77326	14.2822	2.035	991	CDC20	"Homo sapiens cell division cycle 20 homolog (S. cerevisiae) (CDC20), mRNA [NM_001255]"	chr1:43826537-43826596	hs|1p34.2
A_33_P3275035	1.78317	1.43751	0.806152	1.98287	7.63521	0.523768	1.96853	27.6794	2.96808	1.88199	24.0799	1.46496	0.515055	394263	MUC21	"Homo sapiens mucin 21, cell surface associated (MUC21), mRNA [NM_001010909]"	chr6:30957616-30957675	hs|6p21.33
A_21_P0007512	1.81519	1.4406	0.793636	1.98287	7.61639	1.74865	2.09564	7.79455	42.1668	0.203987	1.91535	2.56606	2.44005		XLOC_009622	"BROAD Institute lincRNA (XLOC_009622), lincRNA [TCONS_00020275]"	chr12:003480570-003480629	hs|12p13.32
A_33_P3262789	5.69631	2.58566	0.453918	0.0311663	7.61387	11.7508	12.8934	1.46666	9.66459	4.15986	8.72109	10.1151	2.13951	92840	REEP6	"Homo sapiens receptor accessory protein 6 (REEP6), mRNA [NM_138393]"	chr19:1497862-1497921	hs|19p13.3
A_21_P0013720	3.87129	2.28747	0.590881	0.150144	7.60034	12.1101	0.942521	4.42107	15.8395	1.57425	16.7202	2.18923	7.00577		XLOC_l2_015143	"BROAD Institute lincRNA (XLOC_l2_015143), lincRNA [TCONS_l2_00029911]"	chr9:32840706-32840647	hs|9p21.1
A_19_P00320924	2.32886	1.79167	0.769332	0.91699	7.59925	6.47857	2.88584	0.306868	32.4406	9.50264	6.14229	0.881461	2.15576		LOC643401	"Homo sapiens uncharacterized LOC643401 (LOC643401), non-coding RNA [NR_038848]"	chr5:27496356-27496415	hs|5p14.1
A_23_P57364	1.32815	1.19593	0.900448	3.51855	7.59874	0.251225	0.49102	8.61787	39.0204	0.91311	7.39634	0.827644	3.27229	7032	TFF2	"Homo sapiens trefoil factor 2 (TFF2), mRNA [NM_005423]"	chr21:43767646-43766648	hs|21q22.3
A_33_P3867534	5.90006	2.54991	0.432185	0.0311663	7.59485	15.1208	2.65153	3.7574	9.25067	3.27261	8.77698	15.7328	2.19597	55388	MCM10	"Homo sapiens minichromosome maintenance complex component 10 (MCM10), transcript variant 1, mRNA [NM_182751]"	chr10:13251992-13252051	hs|10p13
A_19_P00315868	7.91337	2.71794	0.343461	0	7.58943	8.37473	8.78681	7.66234	13.8128	3.96221	11.0967	4.94736	2.07248		XLOC_010390		chr13:50982324-50982383	hs|13q14.3
A_33_P3233040	1.14856	1.00958	0.878996	4.31744	7.58075	1.88138	7.01876	0.996242	0.158361	2.71396	45.7569	0.776533	1.34381	89778	SERPINB11	"Homo sapiens serpin peptidase inhibitor, clade B (ovalbumin), member 11 (gene/pseudogene) (SERPINB11), mRNA [NM_080475]"	chr18:61390995-61391054	hs|18q21.33
A_23_P44569	1.62079	1.17241	0.723357	2.39634	7.55643	2.35737	0.684218	0.67949	3.43895	1.34011	48.6319	1.45125	1.86814	1244	ABCC2	"Homo sapiens ATP-binding cassette, sub-family C (CFTR/MRP), member 2 (ABCC2), mRNA [NM_000392]"	chr10:101611322-101611381	hs|10q24.2
A_33_P3326483	1.21168	1.06845	0.88179	4.31744	7.52833	1.26042	0.444219	3.38605	0.225246	7.53695	43.4773	0.889151	3.00736	1381	CRABP1	"Homo sapiens cellular retinoic acid binding protein 1 (CRABP1), mRNA [NM_004378]"	chr15:78640508-78640567	hs|15q25.1
A_23_P116653	2.15939	1.73548	0.803692	1.09617	7.52824	0.194223	4.29841	5.84605	2.16735	1.53135	31.1437	12.6821	2.36276	79370	BCL2L14	"Homo sapiens BCL2-like 14 (apoptosis facilitator) (BCL2L14), transcript variant 1, mRNA [NM_138722]"	chr12:12240295-12243746	hs|12p13.2
A_21_P0013727	3.14514	2.01121	0.639466	0.315808	7.52135	0.772119	8.37673	4.77897	31.5292	5.37631	6.36786	1.14655	1.82307		XLOC_l2_015202	"BROAD Institute lincRNA (XLOC_l2_015202), lincRNA [TCONS_l2_00029962]"	chr9:66688868-66688809	hs|9q13
A_33_P3339611	1.42668	1.55	1.08644	2.89433	7.51714	0.0289205	13.421	26.4954	1.97842	5.92192	2.01098	7.16882	3.1116				chr9:104125037-104125096	hs|9q31.1
A_24_P124558	1.84736	1.58451	0.857714	1.66197	7.51675	1.53141	0.32552	0.612195	23.7882	4.76507	15.2036	12.9469	0.961096	3224	HOXC8	"Homo sapiens homeobox C8 (HOXC8), mRNA [NM_022658]"	chr12:54406311-54406370	hs|12q13.13
A_33_P3560679	2.70639	1.85919	0.686962	0.521917	7.50288	33.6641	0.458148	1.33976	2.45861	3.26553	9.79135	3.11709	5.92843	100287221	LOC100287221	"Homo sapiens hypothetical protein LOC651721, mRNA (cDNA clone IMAGE:4430430), partial cds. [BC026225]"	chr16:88211069-88211010	hs|16q24.2
A_19_P00315790	2.25668	1.70702	0.75643	0.91699	7.502	1.94136	1.03036	3.55908	12.9135	1.73833	0.377999	31.7175	6.73781		LOC339894	"Homo sapiens uncharacterized LOC339894 (LOC339894), non-coding RNA [NR_034007]"	chr3:156800853-156800794	hs|3q25.31
A_21_P0001940	2.68728	1.9288	0.717752	0.521917	7.49032	7.26641	0.61181	0.927278	10.0997	1.11261	4.04869	27.1998	8.65629		LOC100506798	"PREDICTED: Homo sapiens hypothetical LOC100506798 (LOC100506798), miscRNA [XR_108399]"	chr2:177043654-177043713	hs|2q31.1
A_23_P92093	4.97818	2.43182	0.488496	0.059716	7.47677	3.61401	11.5517	2.95709	21.4083	5.13065	8.34132	5.69585	1.11522	1951	CELSR3	"Homo sapiens cadherin, EGF LAG seven-pass G-type receptor 3 (flamingo homolog, Drosophila) (CELSR3), mRNA [NM_001407]"	chr3:48674303-48674244	hs|3p21.31
A_33_P3407256	5.0735	2.42638	0.478245	0.0439677	7.4732	11.1148	2.22094	2.60805	8.90147	4.29034	7.71156	21.2046	1.73388	9319	TRIP13	"Homo sapiens thyroid hormone receptor interactor 13 (TRIP13), transcript variant 2, mRNA [NM_001166260]"	chr5:901470-901529	hs|5p15.33
A_32_P40547	1.66592	1.28319	0.770257	2.39634	7.47169	41.5446	0.638024	9.45241	1.46177	1.21629	0.93637	0.790362	3.73372	55384	MEG3	"Homo sapiens maternally expressed 3 (non-protein coding) (MEG3), transcript variant 1, non-coding RNA [NR_002766]"	chr14:101295974-101296033	hs|14q32.2
A_23_P140475	2.10036	1.5613	0.74335	1.3205	7.45742	1.86028	0.78899	6.31502	0.434133	1.59592	4.51965	39.0711	5.07425	79400	NOX5	"Homo sapiens NADPH oxidase, EF-hand calcium binding domain 5 (NOX5), transcript variant 1, mRNA [NM_024505]"	chr15:69348985-69349044	hs|15q23
A_33_P3407880	4.49107	2.26394	0.504098	0.0877832	7.45244	1.25987	29.5301	8.28684	3.13816	4.52825	6.35415	3.94012	2.582	118932	ANKRD22	"Homo sapiens ankyrin repeat domain 22 (ANKRD22), mRNA [NM_144590]"	chr10:90579787-90579728	hs|10q23.31
A_23_P415791	2.34249	1.73981	0.742715	0.91699	7.44123	1.93109	2.55946	19.6778	25.7989	1.77056	0.379704	5.84072	1.57152	57481	KIAA1210	"Homo sapiens KIAA1210 (KIAA1210), mRNA [NM_020721]"	chrX:118212807-118212748	hs|Xq24
A_33_P3216008	5.68795	2.50732	0.440813	0.0311663	7.4382	10.1992	2.62435	2.92242	11.6476	3.78231	8.98493	17.3069	2.03783	221150	SKA3	"Homo sapiens spindle and kinetochore associated complex subunit 3 (SKA3), transcript variant 1, mRNA [NM_145061]"	chr13:21727794-21727735	hs|13q12.11
A_19_P00321872	2.82256	1.8445	0.653484	0.442685	7.43557	36.0695	5.99042	6.47803	2.179	4.23634	1.79857	2.18872	0.543984		LOC100506305	"Homo sapiens uncharacterized LOC100506305 (LOC100506305), non-coding RNA [NR_038904]"	chr11:13001700-13001641	hs|11p15.2
A_33_P3365312	1.53967	1.32426	0.860097	2.39634	7.4311	39.3032	1.7328	1.28166	2.31279	6.57258	7.03382	0.157008	1.05491			CHL1 antisense RNA 2 (non-protein coding) [Source:HGNC Symbol;Acc:40147] [ENST00000452919]	chr3:237500-237441	hs|3p26.3
A_23_P47941	1.85723	1.48351	0.798778	1.66197	7.42177	0.685548	1.0007	0.653782	22.5935	5.47069	2.79075	25.2212	0.958014	3227	HOXC11	"Homo sapiens homeobox C11 (HOXC11), mRNA [NM_014212]"	chr12:54369250-54369309	hs|12q13.13
A_33_P3412143	3.28141	2.0804	0.633996	0.266787	7.41774	8.80099	29.0722	7.79911	2.44105	3.61863	0.483447	4.39138	2.73512	644943	RASSF10	"Homo sapiens Ras association (RalGDS/AF-6) domain family (N-terminal) member 10 (RASSF10), mRNA [NM_001080521]"	chr11:13032560-13032619	hs|11p15.2
A_21_P0012419	2.12289	1.60598	0.756506	1.09617	7.41238	30.0085	0.769787	0.628491	4.02459	17.0638	3.77773	2.0894	0.936729		XLOC_l2_010056	"BROAD Institute lincRNA (XLOC_l2_010056), lincRNA [TCONS_l2_00019075]"	chr3:194448307-194448366	hs|3q29
A_21_P0007826	4.42829	2.2713	0.512906	0.0877832	7.40907	5.16759	12.6819	1.74387	25.9331	1.51887	3.31496	4.75245	4.1598		XLOC_009678	"BROAD Institute lincRNA (XLOC_009678), lincRNA [TCONS_00021085]"	chr12:16814876-16902754	hs|12p12.3
A_23_P68998	1.83331	1.45291	0.792503	1.66197	7.37353	1.64739	0.930557	23.5357	24.7561	0.853435	1.40478	5.30497	0.555321	55586	MIOX	"Homo sapiens myo-inositol oxygenase (MIOX), mRNA [NM_017584]"	chr22:50927830-50927974	hs|22q13.33
A_23_P115482	5.73596	2.50733	0.437125	0.0311663	7.36686	12.8421	3.31711	2.61155	9.92789	2.76368	10.9444	14.231	2.29717	29089	UBE2T	"Homo sapiens ubiquitin-conjugating enzyme E2T (putative) (UBE2T), mRNA [NM_014176]"	chr1:202300965-202300906	hs|1q32.1
A_33_P3293593	4.80548	2.40413	0.500289	0.0623107	7.36319	14.7175	16.199	5.38795	1.49206	9.44718	1.95755	7.33376	2.37057	148014	TTC9B	"Homo sapiens tetratricopeptide repeat domain 9B (TTC9B), mRNA [NM_152479]"	chr19:40722025-40721966	hs|19q13.2
A_33_P3339361	4.75666	2.38086	0.500533	0.0623107	7.36278	11.5112	1.55349	2.70231	6.96099	3.04453	16.4904	14.4145	2.22487	9824	ARHGAP11A	"Homo sapiens Rho GTPase activating protein 11A (ARHGAP11A), transcript variant 2, mRNA [NM_199357]"	chr15:32928084-32928143	hs|15q13.3
A_21_P0005692	1.65984	1.35113	0.814014	2.39634	7.35969	12.9938	0.380924	1.24326	35.1298	1.88064	5.37997	0.704083	1.16499		XLOC_006781	"BROAD Institute lincRNA (XLOC_006781), lincRNA [TCONS_00014684]"	chr8:40030475-40030534	hs|8p11.21
A_21_P0012935	2.01425	1.63139	0.809927	1.3205	7.32345	0.599012	16.4245	1.55959	22.6799	1.24023	0.439827	11.8813	3.76322		XLOC_l2_012323	"Q4T539_TETNG (Q4T539) Chromosome undetermined SCAF9438, whole genome shotgun sequence. (Fragment), partial (4%) [THC2679226]"	chr5:175602606-175602547	hs|5q35.2
A_21_P0012872	2.39991	1.61007	0.670889	0.76051	7.31875	4.63945	2.2494	0.999774	39.106	0.827512	1.5363	7.16153	2.03002		XLOC_l2_011873	"BROAD Institute lincRNA (XLOC_l2_011873), lincRNA [TCONS_l2_00022667]"	chr5:177384712-177384771	hs|5q35.3
A_23_P65757	6.15611	2.54878	0.414025	0.0204098	7.31367	13.428	3.42161	4.42336	10.4959	2.80351	9.80132	12.2164	1.91929	9133	CCNB2	"Homo sapiens cyclin B2 (CCNB2), mRNA [NM_004701]"	chr15:59417139-59417198	hs|15q22.2
A_23_P166526	3.19126	1.88996	0.592231	0.266787	7.30481	35.4648	1.13117	1.38328	3.45741	8.33757	3.05857	3.56368	2.04194	26150	RIBC2	"Homo sapiens RIB43A domain with coiled-coils 2 (RIBC2), mRNA [NM_015653]"	chr22:45828233-45828292	hs|22q13.31
A_33_P3406843	1.60591	1.30821	0.814623	2.39634	7.30207	1.79051	0.355603	1.14623	22.2221	2.47329	1.50093	28.0918	0.83611	442132	LOC442132	"Homo sapiens golgin A6 family-like 1 pseudogene (LOC442132), non-coding RNA [NR_033906]"	chr5:7299924-7299866	hs|5p15.31
A_21_P0000209	5.03508	2.3672	0.470141	0.0439677	7.29452	3.44202	7.55699	1.43159	24.3078	2.99806	8.93854	3.18755	6.49366		SNORD4B	"Homo sapiens small nucleolar RNA, C/D box 4B (SNORD4B), small nucleolar RNA [NR_000009]"	chr17:27050713-27050772	hs|17q11.2
A_32_P407245	2.91207	1.78597	0.613299	0.373345	7.28928	3.23151	0.784788	5.18212	3.30788	3.1292	1.27788	38.405	2.99584	79962	DNAJC22	"Homo sapiens DnaJ (Hsp40) homolog, subfamily C, member 22 (DNAJC22), mRNA [NM_024902]"	chr12:49743280-49743339	hs|12q13.12
A_21_P0011683	2.22837	1.58193	0.709905	1.09617	7.28414	0.345112	1.85711	4.92402	5.14893	2.67172	1.86885	39.4412	2.01612		ZNF729	"Homo sapiens zinc finger protein 729 (ZNF729), mRNA [NM_001242680]"	chr19:22496650-22496709	hs|19p12
A_21_P0008538	2.17536	1.63981	0.753811	1.09617	7.2768	3.0294	3.56078	0.819212	28.8642	0.395097	1.92105	16.9078	2.71691		XLOC_011047	"Q2NUU5_SODGM (Q2NUU5) Glutamate-aspartate ABC transporter ATP-binding component GltL, partial (7%) [THC2533854]"	chr14:62031907-62031848	hs|14q23.1
A_32_P377008	1.76696	1.24221	0.703023	1.98287	7.26664	0.751215	0.848725	3.96496	1.63789	1.58628	45.3066	2.90167	1.13579			"PREDICTED: Homo sapiens uncharacterized protein CXorf49-like (LOC100129291), miscRNA [XR_132685]"	chrX:70885452-70884807	hs|Xq13.1
A_23_P395404	2.15618	1.57904	0.73233	1.09617	7.26078	1.93317	35.7144	1.40221	5.3449	1.82352	0.388343	1.78772	9.69195	26281	FGF20	"Homo sapiens fibroblast growth factor 20 (FGF20), mRNA [NM_019851]"	chr8:16850400-16850341	hs|8p22
A_23_P57588	7.04442	2.59705	0.368668	0.0177656	7.26002	11.1126	3.83706	4.14682	11.5063	3.30877	8.27526	13.5063	2.38711	51512	GTSE1	"Homo sapiens G-2 and S-phase expressed 1 (GTSE1), mRNA [NM_016426]"	chr22:46725391-46725450	hs|22q13.31
A_23_P148737	1.50345	1.09375	0.727491	2.89433	7.2533	0.539493	1.09211	1.15897	1.63476	2.92721	0.973065	46.8081	2.89273	4608	MYBPH	"Homo sapiens myosin binding protein H (MYBPH), mRNA [NM_004997]"	chr1:203137019-203136960	hs|1q32.1
A_33_P3340468	3.95962	2.30673	0.582563	0.126902	7.24699	7.24116	2.16666	3.71782	10.5642	5.16869	10.7449	17.7825	0.590006	2491	CENPI	centromere protein I [Source:HGNC Symbol;Acc:3968] [ENST00000403304]	chrX:100353438-100353497	hs|Xq22.1
A_21_P0009330	2.97586	2.00163	0.67262	0.373345	7.24643	16.1666	2.03096	4.10136	3.93308	3.53506	0.382143	23.9656	3.85663		XLOC_012513	"xd73d12.x1 Soares_NFL_T_GBC_S1 Homo sapiens cDNA clone IMAGE:2603255 3', mRNA sequence [AW104974]"	chr17:48292644-48292585	hs|17q21.33
A_33_P3304501	2.29175	1.64293	0.716889	0.91699	7.23733	1.5044	0.727106	1.58633	9.99026	0.881143	8.60921	32.4818	2.11835	1045	CDX2	"Homo sapiens caudal type homeobox 2 (CDX2), mRNA [NM_001265]"	chr13:28536361-28536302	hs|13q12.2
A_33_P3416414	5.50392	2.44592	0.444395	0.0365728	7.23386	15.3694	5.6725	2.79014	10.1184	3.8947	1.94937	15.3719	2.70451				chr8:050652922-050652863	hs|8q11.21
A_21_P0000076	3.66629	2.18727	0.59659	0.170371	7.23249	13.8862	0.762396	1.79183	5.70811	3.04874	18.2351	11.8274	2.60015		CDK1	"Homo sapiens cyclin-dependent kinase 1 (CDK1), transcript variant 4, mRNA [NM_001170406]"	chr10:62546632-62546691	hs|10q21.2
A_23_P161998	1.33157	1.00185	0.75238	3.51855	7.22731	4.0897	0.553442	0.895511	46.8164	1.81798	1.30318	0.700922	1.64132	3263	HPX	"Homo sapiens hemopexin (HPX), mRNA [NM_000613]"	chr11:6453134-6452992	hs|11p15.4
A_24_P865226	6.99156	2.60742	0.372938	0.0177656	7.21792	4.50209	13.2365	7.16162	3.78767	6.15645	10.8996	10.2961	1.70337	440356	LOC440356	"Homo sapiens uncharacterized LOC440356 (LOC440356), transcript variant 1, non-coding RNA [NR_015396]"	chr16:29876156-29876499	hs|16p11.2
A_23_P160940	3.39499	2.10739	0.620736	0.240776	7.21233	2.99726	24.203	10.7096	3.86308	0.542235	9.82356	3.32008	2.23978	24	ABCA4	"Homo sapiens ATP-binding cassette, sub-family A (ABC1), member 4 (ABCA4), mRNA [NM_000350]"	chr1:94458680-94458621	hs|1p22.1
A_21_P0007015	1.89544	1.44547	0.762607	1.66197	7.19958	35.3084	11.4767	0.969606	0.439364	2.22321	4.35048	0.981379	1.84749		XLOC_008935	"BROAD Institute lincRNA (XLOC_008935), lincRNA [TCONS_00018595]"	chr10:105725560-105725501	hs|10q24.33
A_24_P322354	6.01109	2.52079	0.419357	0.0204098	7.19587	10.0071	4.47114	2.91258	7.54623	4.30368	11.9045	14.8489	1.57287	220134	SKA1	"Homo sapiens spindle and kinetochore associated complex subunit 1 (SKA1), transcript variant 1, mRNA [NM_001039535]"	chr18:47919899-47919958	hs|18q21.1
A_33_P3497352	1.41639	1.11858	0.789737	2.89433	7.14278	0.488461	0.492647	1.36747	5.13734	4.60278	1.55172	42.5399	0.961947	2893	GRIA4	"Homo sapiens glutamate receptor, ionotrophic, AMPA 4 (GRIA4), transcript variant 3, mRNA [NM_001077244]"	chr11:105783596-105783655	hs|11q22.3
A_23_P127288	2.65144	1.83241	0.691099	0.521917	7.14241	5.02758	2.13127	4.43688	7.13698	0.321241	32.6514	2.38305	3.05087	3559	IL2RA	"Homo sapiens interleukin 2 receptor, alpha (IL2RA), mRNA [NM_000417]"	chr10:6054565-6054506	hs|10p15.1
A_33_P3362311	2.66319	1.73231	0.650465	0.521917	7.13835	1.97767	2.48702	3.41172	1.32165	1.59005	13.9725	31.3858	0.960456	389384	C6orf222	"Homo sapiens chromosome 6 open reading frame 222 (C6orf222), mRNA [NM_001010903]"	chr6:36283598-36283539	hs|6p21.31
A_33_P3460460	3.02758	1.85741	0.613495	0.373345	7.12805	33.4209	0.977574	3.64185	8.3518	2.77052	1.10809	4.66543	2.08826	91370	MGC20647	"Homo sapiens hypothetical protein MGC20647, mRNA (cDNA clone IMAGE:3355596), partial cds. [BC008289]"	chr22:30642913-30642972	hs|22q12.2
A_33_P3273534	1.36786	0.967937	0.707628	3.51855	7.11754	47.8292	0.753573	2.02018	1.52272	1.37761	1.17707	0.838654	1.42131	3887	KRT81	"Homo sapiens keratin 81 (KRT81), mRNA [NM_002281]"	chr12:52679758-52679699	hs|12q13.13
A_33_P3807062	8.18497	2.62581	0.320808	0	7.11612	6.60709	4.71057	3.91703	13.7154	3.73288	10.4007	10.8562	2.98907	55355	HJURP	"Homo sapiens Holliday junction recognition protein (HJURP), mRNA [NM_018410]"	chr2:234746088-234746029	hs|2q37.1
A_24_P416346	6.90908	2.55957	0.370465	0.0177656	7.10416	9.12067	3.73097	2.46138	10.0092	4.36363	14.9297	9.36517	2.8525	2118	ETV4	"Homo sapiens ets variant 4 (ETV4), transcript variant 2, mRNA [NM_001079675]"	chr17:41606025-41605966	hs|17q21.31
A_24_P7652	3.59663	2.04324	0.568099	0.196564	7.10311	1.59813	26.8622	4.53029	1.98207	4.00522	3.21742	13.376	1.25359	256714	MAP7D2	"Homo sapiens MAP7 domain containing 2 (MAP7D2), transcript variant 2, mRNA [NM_152780]"	chrX:20071076-20071017	hs|Xp22.12
A_19_P00805263	2.79735	1.95136	0.697575	0.442685	7.09428	25.6597	0.349636	4.973	1.77529	10.3252	5.53675	6.41065	1.72401		XLOC_001851	"NISC_gc07h01.y1 NCI_CGAP_Co17 Homo sapiens cDNA clone IMAGE:3218160 5', mRNA sequence [CB044991]"	chr2:216584071-216584130	hs|2q35
A_24_P152968	2.44938	1.78192	0.7275	0.76051	7.09194	4.59841	6.2962	0.51571	6.71767	7.56149	29.1234	0.764554	1.15807	1645	AKR1C1	"Homo sapiens aldo-keto reductase family 1, member C1 (dihydrodiol dehydrogenase 1; 20-alpha (3-alpha)-hydroxysteroid dehydrogenase) (AKR1C1), mRNA [NM_001353]"	chr10:5005636-5005695	hs|10p15.1
A_24_P392110	3.87656	2.2107	0.570273	0.150144	7.09024	16.6387	4.87809	5.97586	15.8425	1.69695	1.87141	8.84118	0.977134	440533	PSG8	"Homo sapiens pregnancy specific beta-1-glycoprotein 8 (PSG8), transcript variant 1, mRNA [NM_182707]"	chr19:43258549-43258490	hs|19q13.2
A_23_P170636	1.44396	1.10839	0.767605	2.89433	7.07842	0.891563	1.3578	3.2353	42.1863	0.703217	0.91179	0.659661	6.68167	131096	KCNH8	"Homo sapiens potassium voltage-gated channel, subfamily H (eag-related), member 8 (KCNH8), mRNA [NM_144633]"	chr3:19577020-19577079	hs|3p24.3
A_21_P0005913	3.12524	1.89182	0.605335	0.315808	7.06394	1.83581	1.77963	1.61259	16.7406	1.81376	4.87244	26.0877	1.76904		XLOC_007235	"BROAD Institute lincRNA (XLOC_007235), lincRNA [TCONS_00015180]"	chr8:137249557-137249498	hs|8q24.23
A_23_P376727	3.92788	2.18936	0.557389	0.126902	7.06331	1.17926	2.58176	19.4994	2.14909	13.8836	7.96131	1.77648	7.4756	130013	ACMSD	"Homo sapiens aminocarboxymuconate semialdehyde decarboxylase (ACMSD), mRNA [NM_138326]"	chr2:135630187-135655945	hs|2q21.3
A_33_P3340040	7.29512	2.58787	0.354739	0	7.05791	14.2894	2.84501	8.65411	8.62919	4.10866	7.48243	8.23323	2.22127	84296	GINS4	"Homo sapiens GINS complex subunit 4 (Sld5 homolog) (GINS4), mRNA [NM_032336]"	chr8:41402042-41402101	hs|8p11.21
A_32_P58513	1.5035	1.20439	0.801057	2.89433	7.04606	0.507725	0.760574	0.892877	13.5427	2.23923	34.9471	0.818012	2.66019	440184	LINC00238	"Homo sapiens long intergenic non-protein coding RNA 238 (LINC00238), transcript variant 1, non-coding RNA [NR_024338]"	chr14:66965190-66965249	hs|14q23.3
A_21_P0002779	3.12601	2.00539	0.641516	0.315808	7.03367	8.69807	5.93718	1.49771	9.68317	3.9807	24.4188	1.38313	0.670593		XLOC_002867	"602733141F1 NIH_MGC_43 Homo sapiens cDNA clone IMAGE:4876330 5', mRNA sequence [BG753571]"	chr3:149104231-149104290	hs|3q25.1
A_23_P126212	4.76294	2.32792	0.488757	0.0623107	7.01874	16.0363	1.58671	2.56624	3.50618	5.46466	12.3332	12.5754	2.08109	63967	CLSPN	"Homo sapiens claspin (CLSPN), transcript variant 1, mRNA [NM_022111]"	chr1:36204176-36204117	hs|1p34.3
A_32_P148745	1.13419	0.996276	0.878406	4.31744	7.01544	0.204928	39.4768	0.860387	1.30788	0.511144	1.51041	7.48523	4.76676	221806	VWDE	"Homo sapiens von Willebrand factor D and EGF domains (VWDE), mRNA [NM_001135924]"	chr7:12373186-12373127	hs|7p21.3
A_33_P3539684	1.22095	1.15768	0.94818	4.31744	7.01098	0.511898	0.912571	2.65078	13.8315	28.5906	0.142243	8.39931	1.049	153910	LOC153910	"Homo sapiens uncharacterized LOC153910 (LOC153910), transcript variant 2, non-coding RNA [NR_027312]"	chr6:142847941-142847882	hs|6q24.2
A_24_P414658	4.20646	2.30589	0.548178	0.108082	7.01066	15.2836	9.19758	9.26767	1.42003	2.82333	9.91722	7.22028	0.955567			"histone cluster 1, H2ag [Source:HGNC Symbol;Acc:4737] [ENST00000359193]"	chr6:27102290-27102349	hs|6p22.1
A_21_P0001190	1.93561	1.42622	0.736831	1.66197	6.98682	1.11398	0.522297	1.37884	31.3317	1.74818	15.8081	1.73804	2.25347		XLOC_001083	"BROAD Institute lincRNA (XLOC_001083), lincRNA [TCONS_00000672]"	chr1:168371291-168370724	hs|1q24.2
A_23_P317082	1.46486	1.3603	0.928625	2.89433	6.97956	1.88735	0.741798	13.7574	22.4599	1.79235	1.50761	13.571	0.118995	94122	SYTL5	"Homo sapiens synaptotagmin-like 5 (SYTL5), transcript variant 1, mRNA [NM_138780]"	chrX:37984607-37984666	hs|Xp11.4
A_33_P3237850	1.40106	1.19347	0.851833	2.89433	6.9772	31.5213	1.01098	1.27942	2.8925	1.73434	16.0428	0.200903	1.13534			human full-length cDNA 5-PRIME end of clone CS0DK007YB08 of HeLa cells of Homo sapiens (human). [BX248778]	chr22:16158871-16158812	hs|22q11.1
A_23_P93141	2.39098	1.78985	0.748581	0.76051	6.97599	1.52089	8.35678	0.644202	11.8986	14.9031	16.6354	0.832009	1.01692	221357	GSTA5	"Homo sapiens glutathione S-transferase alpha 5 (GSTA5), mRNA [NM_153699]"	chr6:52697736-52697677	hs|6p12.2
A_32_P96719	5.19542	2.41596	0.465018	0.0365728	6.97435	11.1751	2.63726	2.65757	11.2163	4.71404	9.9374	12.1402	1.31702	79801	SHCBP1	"Homo sapiens SHC SH2-domain binding protein 1 (SHCBP1), mRNA [NM_024745]"	chr16:46615134-46615075	hs|16q11.2
A_21_P0013150	2.52842	1.72341	0.681615	0.621714	6.97076	0.812913	25.8413	2.69157	2.20321	1.45273	16.957	0.948075	4.85933		XLOC_l2_013080	"STYFLIK complete fliJ sequence available under accession number M62408 {Salmonella typhimurium} (exp=-1; wgp=0; cg=0), partial (22%) [THC2635201]"
A_23_P70468	5.4282	2.41526	0.444947	0.0365728	6.96049	8.72176	1.60633	4.05783	11.7125	6.09404	2.00424	16.6457	4.84152	26212	OR2B6	"Homo sapiens olfactory receptor, family 2, subfamily B, member 6 (OR2B6), mRNA [NM_012367]"	chr6:27925601-27925660	hs|6p22.1
A_24_P128442	3.52134	2.02921	0.576261	0.196564	6.956	2.09514	0.928824	2.34319	24.554	2.47343	14.2907	3.69946	5.26323	6913	TBX15	"Homo sapiens T-box 15 (TBX15), mRNA [NM_152380]"	chr1:119425783-119425724	hs|1p12
A_23_P29118	2.00065	1.74156	0.870498	1.3205	6.95509	9.03993	5.42023	7.1719	0.104635	5.60264	24.6523	1.32406	2.32508	26220	DGCR5	"Homo sapiens DiGeorge syndrome critical region gene 5 (non-protein coding) (DGCR5), transcript variant 1, non-coding RNA [NR_002733]"	chr22:18981365-18981424	hs|22q11.21
A_33_P3386621	2.31052	1.5043	0.651063	0.91699	6.94627	4.10354	1.25534	2.76759	39.6959	0.658495	2.78569	1.38392	2.91973			"Homo sapiens, clone IMAGE:5788184, mRNA. [BC046191]"	chr17:7984824-7984883	hs|17p13.1
A_23_P80048	3.2334	1.83289	0.566861	0.266787	6.94214	1.08489	2.5738	4.38198	35.3519	2.99857	1.52719	2.62034	4.99844	80307	FER1L4	"Homo sapiens fer-1-like 4 (C. elegans) pseudogene (FER1L4), non-coding RNA [NR_024377]"	chr20:34146579-34146520	hs|20q11.22
A_33_P3419632	2.95096	1.86948	0.633515	0.373345	6.93233	4.3727	6.62984	4.40147	0.503409	4.15539	1.70518	31.4721	2.21859	112937	GLB1L3	"galactosidase, beta 1-like 3 [Source:HGNC Symbol;Acc:25147] [ENST00000389887]"	chr11:134175142-134175201	hs|11q25
A_23_P119254	6.65154	2.52935	0.380265	0.0204098	6.93185	11.4659	3.99447	5.55038	5.56474	4.09167	9.90531	13.2592	1.62314	55723	ASF1B	"Homo sapiens ASF1 anti-silencing function 1 homolog B (S. cerevisiae) (ASF1B), mRNA [NM_018154]"	chr19:14230697-14230638	hs|19p13.12
A_23_P109072	4.49063	2.30369	0.512999	0.0877832	6.9306	14.0422	1.56193	1.19225	3.87086	4.30356	5.05427	13.7995	11.6202	57167	SALL4	"Homo sapiens sal-like 4 (Drosophila) (SALL4), mRNA [NM_020436]"	chr20:50400915-50400856	hs|20q13.2
A_24_P917886	2.34436	1.61979	0.69093	0.91699	6.92741	4.05659	1.75935	2.17221	5.83189	5.40812	34.7701	0.518919	0.902134	4586	MUC5AC	"PREDICTED: Homo sapiens mucin 5AC, oligomeric mucus/gel-forming (MUC5AC), partial mRNA [XM_003403637]"	chr11:1213031-1213090	hs|11p15.5
A_21_P0013715	2.38382	1.73305	0.727004	0.76051	6.92727	5.78391	0.995632	2.37954	4.32142	0.444299	17.2815	1.44048	22.7714		XLOC_l2_015101	"DB086766 TESTI4 Homo sapiens cDNA clone TESTI4034476 5', mRNA sequence [DB086766]"	chr9:2992514-2992455	hs|9p24.2
A_32_P98732	4.1038	2.23561	0.544764	0.108082	6.9242	7.76809	1.33096	17.4482	13.3932	5.45146	2.59999	6.27538	1.12626	8521	GCM1	"Homo sapiens glial cells missing homolog 1 (Drosophila) (GCM1), mRNA [NM_003643]"	chr6:52992086-52992027	hs|6p12.1
A_21_P0014691	3.92391	2.15055	0.548063	0.126902	6.91916	12.5231	20.6527	2.11739	1.89391	9.20712	5.42418	2.22389	1.31107		LOC100287808	"PREDICTED: Homo sapiens hypothetical LOC100287808 (LOC100287808), miscRNA [XR_111695]"	chr17:36906997-36907056	hs|17q12
A_23_P80902	5.7807	2.43289	0.420865	0.0311663	6.91428	13.5053	2.53209	3.60286	9.44143	3.23644	6.7392	14.2591	1.9978	56992	KIF15	"Homo sapiens kinesin family member 15 (KIF15), mRNA [NM_020242]"	chr3:44894386-44894445	hs|3p21.31
A_33_P3389403	5.76033	2.38274	0.413647	0.0311663	6.90013	3.91083	4.3665	2.85083	6.46398	1.75226	6.8881	22.5899	6.37864	401220	LOC401220	"Homo sapiens hypothetical gene supported by BC036933, mRNA (cDNA clone IMAGE:5243701). [BC036933]"	chr5:177432592-177432533	hs|5q35.3
A_23_P43490	7.1099	2.53496	0.356539	0.0177656	6.8961	10.5362	14.7252	2.90412	8.4141	6.2774	6.61989	2.98707	2.70482	1029	CDKN2A	"Homo sapiens cyclin-dependent kinase inhibitor 2A (melanoma, p16, inhibits CDK4) (CDKN2A), transcript variant 3, mRNA [NM_058197]"	chr9:21968098-21968039	hs|9p21.3
A_33_P3321293	6.18191	2.45585	0.397263	0.0204098	6.88723	8.9545	2.83789	3.96947	10.5666	2.55457	7.04483	16.5906	2.57935	128239	IQGAP3	"Homo sapiens IQ motif containing GTPase activating protein 3 (IQGAP3), mRNA [NM_178229]"	chr1:156495257-156495198	hs|1q22
A_23_P7313	4.15221	2.24326	0.540257	0.108082	6.88445	19.863	7.42695	3.77484	9.54221	1.22662	5.60908	6.58377	1.04913	6696	SPP1	"Homo sapiens secreted phosphoprotein 1 (SPP1), transcript variant 1, mRNA [NM_001040058]"	chr4:88903920-88903979	hs|4q22.1
A_23_P163227	2.55742	1.83869	0.718965	0.621714	6.87156	22.6432	13.7433	0.453364	0.71804	4.59931	6.32149	4.44918	2.04453	548596	CKMT1A	"Homo sapiens creatine kinase, mitochondrial 1A (CKMT1A), nuclear gene encoding mitochondrial protein, mRNA [NM_001015001]"	chr15:43991282-43991341	hs|15q15.3
A_21_P0008298	3.02169	2.02716	0.670871	0.373345	6.87051	20.2137	2.52369	2.01904	4.90125	12.1429	3.98	8.8298	0.353678		NGDN	"CN120_HUMAN (Q8NEJ9) Protein C14orf120, partial (21%) [THC2621067]"	chr14:23978738-23978797	hs|14q11.2
A_23_P12405	2.38272	1.66759	0.69987	0.76051	6.86178	0.739801	0.633561	3.16176	28.7741	1.56193	3.4649	13.1359	3.42227	83715	ESPN	"Homo sapiens espin (ESPN), mRNA [NM_031475]"	chr1:6520696-6520755	hs|1p36.31
A_23_P169909	1.84312	1.40941	0.764687	1.66197	6.85927	35.6992	0.318537	0.788385	6.40134	4.85882	3.69753	1.67577	1.43455	9162	DGKI	"Homo sapiens diacylglycerol kinase, iota (DGKI), mRNA [NM_004717]"	chr7:137074580-137074521	hs|7q33
A_32_P221799	7.78292	2.57374	0.330691	0	6.84273	12.9956	4.73375	9.11371	9.5492	5.47089	3.39235	7.3148	2.17147	8336	HIST1H2AM	"Homo sapiens histone cluster 1, H2am (HIST1H2AM), mRNA [NM_003514]"	chr6:27860566-27860507	hs|6p22.1
A_23_P48669	4.68004	2.28009	0.487194	0.0731808	6.83814	10.3225	2.37383	1.88256	10.2749	2.82545	6.80781	18.3685	1.84958	1033	CDKN3	"Homo sapiens cyclin-dependent kinase inhibitor 3 (CDKN3), transcript variant 1, mRNA [NM_005192]"	chr14:54878384-54882635	hs|14q22.2
A_21_P0000573	1.96868	1.45441	0.738775	1.3205	6.83267	3.42673	0.624887	6.41213	35.9641	1.79484	3.09469	2.95092	0.393027		CCDC162P	"Homo sapiens coiled-coil domain containing 162, pseudogene (CCDC162P), non-coding RNA [NR_028595]"	chr6:109629361-109629420	hs|6q21
A_21_P0005951	5.34813	2.3784	0.444715	0.0365728	6.82741	1.21433	19.1991	2.9298	5.76837	5.91756	6.02011	9.6089	3.9611		PVT1	"Q67VC5_ORYSA (Q67VC5) DeliriumA-like, partial (3%) [THC2536575]"	chr8:129111772-129111831	hs|8q24.21
A_23_P48816	1.16318	0.86683	0.745221	4.31744	6.82559	0.756216	1.07068	1.37303	44.8897	0.687566	3.89079	0.822009	1.11474	9153	SLC28A2	"Homo sapiens solute carrier family 28 (sodium-coupled nucleoside transporter), member 2 (SLC28A2), mRNA [NM_004212]"	chr15:45567686-45567745	hs|15q21.1
A_23_P343900	2.31249	1.64745	0.712415	0.91699	6.82528	0.564213	0.587046	5.45616	31.9651	3.32069	1.6098	6.4172	4.68206			"Homo sapiens clone Sp8 immunoglobulin heavy chain variable region (VH5) mRNA, partial cds. [AF085654]"	chr14:107259489-107259430	hs|14q32.33
A_19_P00316231	2.63525	1.85467	0.703792	0.621714	6.82522	1.86484	0.910928	9.37192	18.7413	10.9776	10.9247	0.86823	0.942294			GB	chr5:12804384-12804443	hs|5p15.2
A_24_P275073	3.33918	1.93799	0.580378	0.240776	6.8233	5.50148	1.19253	0.861109	3.56595	3.3027	4.27088	30.5369	5.35483	140766	ADAMTS14	"Homo sapiens ADAM metallopeptidase with thrombospondin type 1 motif, 14 (ADAMTS14), transcript variant 1, mRNA [NM_139155]"	chr10:72522132-72522191	hs|10q22.1
A_21_P0000989	1.15735	1.10733	0.95678	4.31744	6.81843	0.115139	1.10527	20.6468	23.0563	0.475851	1.53093	1.81189	5.8052		XLOC_000268	"AGENCOURT_10608711 NIH_MGC_126 Homo sapiens cDNA clone IMAGE:6726685 5', mRNA sequence [BU954884]"	chr1:81112411-81112470	hs|1p31.1
A_33_P3374210	5.88441	2.44216	0.415023	0.0311663	6.81706	8.12309	2.28592	2.73915	10.165	4.87122	10.8649	13.4144	2.07292	4288	MKI67	"Homo sapiens antigen identified by monoclonal antibody Ki-67 (MKI67), transcript variant 1, mRNA [NM_002417]"	chr10:129907639-129907580	hs|10q26.2
A_21_P0001225	3.85591	2.21652	0.574838	0.150144	6.79889	5.40388	4.42989	8.42031	2.78245	4.7496	8.11995	19.9813	0.503765		XLOC_001214	"ALU8_HUMAN (P39195) Alu subfamily SX sequence contamination warning entry, partial (7%) [THC2773498]"	chr1:222054458-222054399	hs|1q41
A_19_P00811533	3.64458	2.02532	0.555706	0.170371	6.79853	4.54156	28.4343	5.01989	4.15045	3.08848	0.886031	6.75006	1.51745		FLJ32224	"Homo sapiens uncharacterized LOC440584 (FLJ32224), non-coding RNA [NR_033967]"	chr1:43448919-43448978	hs|1p34.2
A_33_P3266839	3.48428	2.02061	0.57992	0.196564	6.79765	4.45879	1.03799	9.41542	26.1215	3.74305	0.991274	5.37944	3.23372	728116	ZBTB8B	"Homo sapiens zinc finger and BTB domain containing 8B (ZBTB8B), mRNA [NM_001145720]"	chr1:32950872-32950931	hs|1p35.1
A_23_P114210	2.18807	1.45376	0.664404	1.09617	6.78187	1.43048	0.894266	4.65779	1.83823	5.40133	1.03112	37.6206	1.38114	5456	POU3F4	"Homo sapiens POU class 3 homeobox 4 (POU3F4), mRNA [NM_000307]"	chrX:82764032-82764091	hs|Xq21.1
A_33_P3296119	2.43996	1.65178	0.676972	0.76051	6.77087	2.35593	25.1759	1.2973	3.86128	0.872685	1.00715	17.5195	2.07729	728591	CCDC169	"Homo sapiens coiled-coil domain containing 169 (CCDC169), transcript variant 7, mRNA [NM_001198908]"	chr13:36822803-36822744	hs|13q13.3
A_23_P103486	3.67728	2.04542	0.55623	0.170371	6.76476	2.17675	20.8832	2.29288	16.3034	4.41521	4.87481	2.04423	1.12758	1573	CYP2J2	"Homo sapiens cytochrome P450, family 2, subfamily J, polypeptide 2 (CYP2J2), mRNA [NM_000775]"	chr1:60359279-60359220	hs|1p32.1
A_23_P27133	5.27168	2.35488	0.446704	0.0365728	6.76296	1.83275	3.92319	7.84024	6.59971	6.61626	6.37013	19.378	1.54332	3866	KRT15	"Homo sapiens keratin 15 (KRT15), mRNA [NM_002275]"	chr17:39670201-39670142	hs|17q21.2
A_23_P423482	2.92698	1.85613	0.634146	0.373345	6.76271	25.7479	7.92773	1.65865	0.734836	2.08127	11.2021	3.11676	1.63246	145773	FAM81A	"Homo sapiens family with sequence similarity 81, member A (FAM81A), mRNA [NM_152450]"	chr15:59814801-59814860	hs|15q22.2
A_21_P0008278	2.35101	1.8289	0.777922	0.91699	6.75696	13.1161	7.19175	0.612684	0.298878	11.4888	2.65517	15.6062	3.08606		XLOC_011072	"PREDICTED: Homo sapiens hypothetical LOC100506498 (LOC100506498), miscRNA [XR_110222]"	chr14:74290072-74290013	hs|14q24.3
A_33_P3334428	3.48864	1.97043	0.564814	0.196564	6.75118	1.17525	7.17005	4.39212	28.5373	1.66625	1.37191	4.1649	5.5317				chr22:023230609-023230550	hs|22q11.22
A_21_P0013954	3.73388	2.1774	0.583146	0.170371	6.73966	1.97821	14.5912	8.91966	7.72669	7.43164	11.2134	1.02158	1.03489		LOC100292922	"PREDICTED: Homo sapiens ankyrin repeat domain-containing protein 30B-like (LOC100292922), mRNA [XM_002345462]"	chr22:016686985-016686924	hs|22q11.1
A_33_P3459365	5.07721	2.27947	0.448961	0.0439677	6.73351	4.65293	1.81394	2.20317	19.8992	3.85273	4.28111	13.387	3.77801	339894	LOC339894	"Homo sapiens uncharacterized LOC339894 (LOC339894), non-coding RNA [NR_034007]"	chr3:156800009-156799950	hs|3q25.31
A_19_P00808384	3.70643	1.96984	0.531467	0.170371	6.72537	30.1505	5.2814	2.71618	6.81025	1.25658	3.01285	2.79872	1.77647		XLOC_005479	"BROAD Institute lincRNA (XLOC_005479), lincRNA [TCONS_00012608]"	chr6:138145537-138145596	hs|6q23.3
A_23_P259692	5.72574	2.39997	0.419155	0.0311663	6.71908	13.1433	6.80673	2.21994	9.52923	2.88994	3.99015	13.0607	2.11265	29968	PSAT1	"Homo sapiens phosphoserine aminotransferase 1 (PSAT1), transcript variant 1, mRNA [NM_058179]"	chr9:80944778-80944837	hs|9q21.2
A_24_P161764	1.78967	1.51195	0.84482	1.98287	6.71	0.22856	0.33891	6.9029	29.3084	3.59383	2.8334	5.25025	5.22378			immunoglobulin heavy variable 1-3 [Source:HGNC Symbol;Acc:5552] [ENST00000390595]	chr14:106471482-106471423	hs|14q32.33
A_33_P3347477	1.81299	1.3382	0.73812	1.98287	6.70741	8.02763	0.806056	34.9352	0.552183	5.21229	1.20221	1.41607	1.50771			"DA375949 BRTHA2 Homo sapiens cDNA clone BRTHA2007423 5', mRNA sequence [DA375949]"	chr11:131747657-131747598	hs|11q25
A_21_P0009245	2.54078	1.91841	0.755048	0.621714	6.70403	14.3942	0.689171	5.96357	13.3387	0.289649	10.6533	4.49412	3.80945		XLOC_012197	"BROAD Institute lincRNA (XLOC_012197), lincRNA [TCONS_00025382]"	chr17:038677044-038677103	hs|17q21.2
A_32_P37867	1.71631	1.19838	0.69823	1.98287	6.7038	0.820538	5.15574	1.00669	2.62231	0.893294	1.51869	40.3552	1.25791	85352	KIAA1644	"Homo sapiens KIAA1644 (KIAA1644), mRNA [NM_001099294]"	chr22:44640249-44640190	hs|22q13.31
A_33_P3286754	2.91333	1.79557	0.616327	0.373345	6.69995	2.30758	6.03412	1.11243	31.2596	3.97705	2.74966	0.73436	5.4248	23541	SEC14L2	"Homo sapiens SEC14-like 2 (S. cerevisiae) (SEC14L2), transcript variant 2, mRNA [NM_033382]"	chr22:30812904-30812963	hs|22q12.2
A_23_P33881	1.6232	1.3823	0.85159	2.39634	6.69802	5.3013	0.686266	28.0099	0.197462	5.28561	1.46495	11.4425	1.1962	548313	SSX4B	"Homo sapiens synovial sarcoma, X breakpoint 4B (SSX4B), transcript variant 1, mRNA [NM_001034832]"	chrX:48252313-48252372	hs|Xp11.23
A_21_P0012631	1.21363	1.02622	0.845576	4.31744	6.68979	1.95577	27.9829	19.1082	0.572071	1.64274	1.23146	0.647291	0.377933		XLOC_l2_010933	"BROAD Institute lincRNA (XLOC_l2_010933), lincRNA [TCONS_l2_00020871]"	chr4:171021419-171021478	hs|4q33
A_24_P7790	2.3671	1.64649	0.695574	0.91699	6.6827	1.62775	24.1205	2.31773	17.4249	3.47103	1.21111	2.79291	0.495724	280664	WFDC10B	"Homo sapiens WAP four-disulfide core domain 10B (WFDC10B), transcript variant 1, mRNA [NM_172006]"	chr20:44313580-44313521	hs|20q13.12
A_19_P00315789	1.94709	1.72557	0.886231	1.66197	6.67023	4.86663	0.417622	8.28668	11.8519	9.23918	0.151891	15.1839	3.36403		LOC339894	"Homo sapiens uncharacterized LOC339894 (LOC339894), non-coding RNA [NR_034007]"	chr3:156800793-156800734	hs|3q25.31
A_33_P3296220	5.20863	2.31156	0.443795	0.0365728	6.67018	3.2848	9.76782	4.81965	3.20695	1.65694	9.44228	18.6318	2.55123				chr8:086134723-086134664	hs|8q21.2
A_24_P3415	1.77683	1.38773	0.781014	1.98287	6.66985	1.933	1.17329	6.66219	0.346854	1.8098	30.7154	9.96095	0.757367	5522	PPP2R2C	"Homo sapiens protein phosphatase 2, regulatory subunit B, gamma (PPP2R2C), transcript variant 2, mRNA [NM_181876]"	chr4:6322866-6322807	hs|4p16.1
A_33_P3286694	3.55367	2.04527	0.575538	0.196564	6.6654	19.4842	0.926806	3.78609	1.71277	1.71444	4.3822	14.8835	6.43321	100507533	SOX21-AS1	"Homo sapiens cDNA FLJ30897 fis, clone FEBRA2005476. [AK055459]"	chr13:95366370-95366429	hs|13q32.1
A_21_P0013554	1.77286	1.31877	0.743868	1.98287	6.65819	0.478605	1.53917	0.934408	34.0419	0.898551	10.0292	2.867	2.47668		XLOC_l2_014697	"PREDICTED: Homo sapiens hypothetical LOC100287623 (LOC100287623), miscRNA [XR_108927]"	chr9:6669713-6670468	hs|9p24.1
A_33_P3340454	3.09899	1.84669	0.595901	0.315808	6.65515	1.94759	24.486	1.75634	1.38855	1.7232	5.1381	14.9865	1.81488				chr13:036857632-036857573	hs|13q13.3
A_23_P33914	5.10743	2.34191	0.458531	0.0439677	6.64552	14.3871	7.12658	1.25263	11.7387	3.60407	3.98593	8.77209	2.29701	54830	NUP62CL	"Homo sapiens nucleoporin 62kDa C-terminal like (NUP62CL), transcript variant 1, mRNA [NM_017681]"	chrX:106367003-106366944	hs|Xq22.3
A_33_P3268234	1.53599	1.24762	0.812259	2.39634	6.63632	0.662543	0.649765	5.60529	31.3794	0.827577	0.496627	10.3239	3.14539	390792	KRT39	"Homo sapiens keratin 39 (KRT39), mRNA [NM_213656]"	chr17:39114740-39114681	hs|17q21.2
A_23_P118246	5.87989	2.39646	0.407568	0.0311663	6.62793	10.7076	3.29002	2.79679	13.3207	3.37454	6.01875	11.6062	1.90877	51659	GINS2	"Homo sapiens GINS complex subunit 2 (Psf2 homolog) (GINS2), mRNA [NM_016095]"	chr16:85711713-85711654	hs|16q24.1
A_21_P0004082	2.92104	1.78582	0.611363	0.373345	6.61892	1.83103	4.59827	1.41689	4.42739	1.99412	0.802356	29.9985	7.88283		HNRNPH1	"HUM49KDA hnRNP H {Homo sapiens} (exp=-1; wgp=0; cg=0), partial (60%) [THC2585525]"	chr5:179061631-179061572	hs|5q35.3
A_33_P3319041	6.22613	2.41005	0.387086	0.0204098	6.6135	16.0578	3.52026	6.34616	11.7431	1.93398	4.81719	5.58378	2.9057	3149	HMGB3	"Homo sapiens high mobility group box 3 (HMGB3), mRNA [NM_005342]"	chrX:150159180-150159239	hs|Xq28
A_21_P0003920	6.51993	2.46321	0.377797	0.0204098	6.61094	1.95105	4.59794	12.6835	10.584	2.28599	5.08773	7.10608	8.59128		LOC285629	"Homo sapiens uncharacterized LOC285629 (LOC285629), non-coding RNA [NR_027111]"	chr5:160358847-160358788	hs|5q34
A_23_P150935	6.29893	2.42317	0.384695	0.0204098	6.61044	10.6718	2.40958	3.30125	12.2085	3.23019	5.86491	12.3799	2.81734	10024	TROAP	"Homo sapiens trophinin associated protein (tastin) (TROAP), transcript variant 1, mRNA [NM_005480]"	chr12:49725416-49725475	hs|12q13.12
A_21_P0012933	3.3642	2.06652	0.614268	0.240776	6.60379	1.94621	8.27793	17.5834	11.7889	1.78348	0.548322	6.28433	4.61776		LOC643201	"Homo sapiens centrosomal protein 192kDa pseudogene (LOC643201), non-coding RNA [NR_036494]"	chr5:175581812-175575141	hs|5q35.2
A_33_P3234794	2.29545	1.66394	0.724885	0.91699	6.593	26.624	7.64177	7.78841	5.43578	1.05462	2.95841	0.538545	0.702425	343578	ARHGAP40	"Homo sapiens Rho GTPase activating protein 40 (ARHGAP40), mRNA [NM_001164431]"	chr20:37272398-37272457	hs|20q11.23
A_21_P0008419	2.64399	1.73439	0.655974	0.521917	6.59114	8.20719	0.721719	2.67381	27.6263	2.03513	2.16734	8.36706	0.930492		EGLN3		chr14:34596333-34596274	hs|14q13.1
A_24_P392151	2.15863	1.40418	0.650498	1.09617	6.58702	1.70818	0.844835	4.71713	1.40979	1.27109	3.89672	37.4977	1.35079	254439	C11orf86	"Homo sapiens chromosome 11 open reading frame 86 (C11orf86), mRNA [NM_001136485]"	chr11:66743093-66743690	hs|11q13.2
A_21_P0007091	2.90116	1.86534	0.642964	0.442685	6.58253	1.99703	0.990047	12.4001	19.2575	1.57603	11.8919	3.56225	0.985327		XLOC_008691	"BROAD Institute lincRNA (XLOC_008691), lincRNA [TCONS_00018868]"	chr10:3094799-3094740	hs|10p15.2
A_21_P0001127	4.05194	2.03769	0.502893	0.126902	6.57476	1.91136	8.99763	4.21597	1.96081	2.63896	4.22288	26.7442	1.90622		XLOC_000820	"AGENCOURT_8344209 NIH_MGC_110 Homo sapiens cDNA clone IMAGE:6251117 5', mRNA sequence [BQ688560]"	chr1:47644040-47643981	hs|1p33
A_33_P3411848	7.00099	2.44173	0.348769	0.0177656	6.57312	6.60318	18.0739	5.82353	4.23441	4.10535	2.25299	8.01045	3.48114	84518	CNFN	"Homo sapiens cornifelin (CNFN), mRNA [NM_032488]"	chr19:42891318-42891259	hs|19q13.2
A_33_P3283636	2.95732	1.68237	0.568885	0.373345	6.56555	34.5466	2.19498	1.81058	1.8975	2.72062	6.03207	1.30717	2.0149			"LRFN2_HUMAN (Q9ULH4) Leucine-rich repeat and fibronectin type-III domain-containing protein 2 precursor, partial (3%) [THC2731370]"	chr19:057862275-057862216	hs|19q13.43
A_21_P0007214	2.07168	1.50865	0.728229	1.3205	6.56417	22.7536	0.51782	1.27249	18.6916	1.21541	4.53037	1.18818	2.34385		XLOC_009144	"BROAD Institute lincRNA (XLOC_009144), lincRNA [TCONS_00019311]"	chr11:60943450-60943509	hs|11q12.2
A_21_P0001050	6.78926	2.44723	0.360456	0.0204098	6.56197	13.9406	11.0934	3.61314	8.42173	3.14089	6.60734	3.0598	2.61882		XLOC_000527	"PREDICTED: Homo sapiens hypothetical LOC100506696, transcript variant 2 (LOC100506696), miscRNA [XR_108330]"	chr1:202780982-202781041	hs|1q32.1
A_32_P206104	1.66635	1.43477	0.861026	2.39634	6.552	0.853864	16.9326	0.989699	0.18038	6.80746	5.34133	19.7734	1.53727				chr1:212398763-212398704	hs|1q32.3
A_33_P3395581	3.59729	2.1029	0.584578	0.196564	6.55153	13.1864	12.3393	12.9088	0.728871	3.98235	5.29736	1.39441	2.57477	642569	TRIM53P	"Homo sapiens tripartite motif containing 53, pseudogene (TRIM53P), non-coding RNA [NR_028346]"	chr11:89727098-89727044	hs|11q14.3
A_23_P376372	4.51323	2.22924	0.493934	0.0877832	6.55066	5.33238	19.236	2.4837	7.96894	6.85251	7.33986	2.10484	1.08705	91862	MARVELD3	"Homo sapiens MARVEL domain containing 3 (MARVELD3), transcript variant 1, mRNA [NM_001017967]"	chr16:71674948-71675007	hs|16q22.2
A_23_P375	6.57883	2.4345	0.370051	0.0204098	6.55009	10.4178	3.57856	3.70325	12.4643	3.71821	4.68329	11.7671	2.06813	55143	CDCA8	"Homo sapiens cell division cycle associated 8 (CDCA8), mRNA [NM_018101]"	chr1:38175149-38175208	hs|1p34.3
A_23_P386254	1.605	1.46312	0.911601	2.39634	6.54974	5.6996	0.279409	5.82779	0.189607	11.0521	21.931	1.27377	6.14464	579	NKX3-2	"Homo sapiens NK3 homeobox 2 (NKX3-2), mRNA [NM_001189]"	chr4:13542835-13542776	hs|4p15.33
A_23_P133637	1.64134	1.29689	0.790138	2.39634	6.5486	2.00768	31.6775	1.14291	0.265281	10.2547	1.33128	1.09276	4.61668	3360	HTR4	"Homo sapiens 5-hydroxytryptamine (serotonin) receptor 4 (HTR4), transcript variant d, mRNA [NM_001040172]"	chr5:147889276-147889217	hs|5q32
A_21_P0013865	2.70739	1.76348	0.651358	0.521917	6.53556	3.3132	0.571214	27.0869	2.80147	2.78085	10.4365	4.31195	0.982403		XLOC_l2_015752	"PREDICTED: Homo sapiens uncharacterized protein CXorf49-like (LOC100129291), miscRNA [XR_132685]"	chrX:70882904-70882845	hs|Xq13.1
A_24_P297539	5.55929	2.35758	0.42408	0.0311663	6.52976	12.2457	2.4156	3.86533	11.8894	2.39065	7.38446	10.079	1.96798	11065	UBE2C	"Homo sapiens ubiquitin-conjugating enzyme E2C (UBE2C), transcript variant 6, mRNA [NM_181803]"	chr20:44445525-44445584	hs|20q13.12
A_21_P0001052	3.52064	1.88365	0.535031	0.196564	6.51697	2.36176	2.85304	29.7456	2.70977	8.17616	1.21935	2.81327	2.25679		XLOC_000539	"BROAD Institute lincRNA (XLOC_000539), lincRNA [TCONS_00000374]"	chr1:207482366-207482425	hs|1q32.2
A_23_P117852	6.04839	2.40268	0.397243	0.0204098	6.51266	12.6266	3.33006	3.94089	8.92711	2.60256	10.8167	8.02913	1.82815	9768	KIAA0101	"Homo sapiens KIAA0101 (KIAA0101), transcript variant 1, mRNA [NM_014736]"	chr15:64657906-64657847	hs|15q22.31
A_23_P32707	5.29222	2.33684	0.441561	0.0365728	6.50694	8.84784	1.44165	2.97582	11.8003	4.41658	7.25753	13.0515	2.26429	9700	ESPL1	"Homo sapiens extra spindle pole bodies homolog 1 (S. cerevisiae) (ESPL1), mRNA [NM_012291]"	chr12:53686748-53687109	hs|12q13.13
A_24_P231026	2.33986	1.74593	0.746169	0.91699	6.50628	1.19802	0.247189	1.63562	5.27075	8.28588	24.1723	6.13042	5.11007	6334	SCN8A	"Homo sapiens sodium channel, voltage gated, type VIII, alpha subunit (SCN8A), transcript variant 1, mRNA [NM_014191]"	chr12:52180422-52180481	hs|12q13.13
A_19_P00807053	6.57053	2.40307	0.365735	0.0204098	6.50366	17.6017	3.77634	5.99819	9.32678	4.83857	5.50855	2.35869	2.62045		LOC100506411	"PREDICTED: Homo sapiens hypothetical LOC100506411 (LOC100506411), miscRNA [XR_110219]"	chr14:71281913-71281972	hs|14q24.2
A_23_P104651	6.73215	2.4489	0.363762	0.0204098	6.49508	7.77792	3.25764	4.3874	9.772	2.95915	9.99537	11.7124	2.09877	113130	CDCA5	"Homo sapiens cell division cycle associated 5 (CDCA5), mRNA [NM_080668]"	chr11:64845055-64844996	hs|11q13.1
A_24_P399888	7.633	2.49309	0.32662	0	6.48063	11.8596	4.47023	4.3983	5.40108	3.93082	9.24379	10.426	2.11517	79019	CENPM	"Homo sapiens centromere protein M (CENPM), transcript variant 2, mRNA [NM_001002876]"	chr22:42341956-42341289	hs|22q13.2
A_21_P0010874	2.28454	1.40081	0.613168	0.91699	6.4702	1.09305	1.29778	3.40337	2.59173	38.1559	2.13579	1.29666	1.78731		XLOC_l2_001960	"BROAD Institute lincRNA (XLOC_l2_001960), lincRNA [TCONS_l2_00003544]"	chr10:47640653-47640070	hs|10q11.22
A_21_P0008347	1.31408	1.20304	0.915495	3.51855	6.45447	8.25322	0.0712671	32.3305	2.80802	1.8151	1.90631	1.39973	3.05166		XLOC_010855	"BROAD Institute lincRNA (XLOC_010855), lincRNA [TCONS_00022531]"	chr14:66220657-66220716	hs|14q23.3
A_23_P58321	4.98507	2.25704	0.45276	0.059716	6.43602	5.18349	1.97114	2.50225	15.7541	3.1114	10.0764	10.911	1.97836	890	CCNA2	"Homo sapiens cyclin A2 (CCNA2), mRNA [NM_001237]"	chr4:122740054-122739995	hs|4q27
A_23_P50250	3.53413	2.01881	0.571232	0.196564	6.43299	3.21981	2.63954	19.9735	12.317	6.54391	4.47871	0.791335	1.50005	1158	CKM	"Homo sapiens creatine kinase, muscle (CKM), mRNA [NM_001824]"	chr19:45809731-45809672	hs|19q13.32
A_23_P46039	1.44313	1.26277	0.875022	2.89433	6.43159	0.183639	0.800546	19.9946	19.6099	0.615265	2.38326	2.36354	5.50192	84824	FCRLA	"Homo sapiens Fc receptor-like A (FCRLA), transcript variant 2, mRNA [NM_032738]"	chr1:161683792-161683851	hs|1q23.3
A_23_P111888	3.15467	2.12294	0.672951	0.315808	6.4257	12.1683	0.245536	2.75865	8.0642	3.58372	7.43362	9.17757	7.97398	115908	CTHRC1	"Homo sapiens collagen triple helix repeat containing 1 (CTHRC1), mRNA [NM_138455]"	chr8:104390268-104390327	hs|8q22.3
A_21_P0012426	4.26054	2.11096	0.495468	0.0930497	6.41516	2.69658	16.7948	16.1558	3.0673	6.44351	1.89443	2.49434	1.77445		XLOC_l2_010063	"Q413W0_KINRA (Q413W0) Type II secretion system protein, partial (4%) [THC2691555]"	chr5:001653573-001653514	hs|5p15.33
A_33_P3402868	4.32407	2.13858	0.494577	0.0930497	6.41418	9.26737	1.23612	6.21734	6.0451	2.6899	2.77552	20.9872	2.09491	2906	GRIN2D	"Homo sapiens glutamate receptor, ionotropic, N-methyl D-aspartate 2D (GRIN2D), mRNA [NM_000836]"	chr19:48948128-48948187	hs|19q13.33
A_21_P0010254	1.39713	1.09706	0.78522	2.89433	6.41001	8.67718	0.345985	1.27162	34.8237	1.59016	2.60829	1.39174	0.571414		XLOC_013952	"BROAD Institute lincRNA (XLOC_013952), lincRNA [TCONS_00029032]"	chr21:043475157-043475216	hs|21q22.3
A_21_P0012011	2.89718	1.73346	0.598326	0.442685	6.40817	0.958166	1.24229	3.26165	30.0954	2.46629	1.51786	5.43052	6.29314		ANKRD36BP2	"Q8TDH6_HUMAN (Q8TDH6) CLL-associated antigen KW-1 splice variant 1 (Fragment), partial (72%) [THC2499178]"	chr2:89105450-89105509	hs|2p11.2
A_23_P85441	5.73024	2.36178	0.41216	0.0311663	6.40507	3.97574	7.93249	4.06041	10.2309	6.37921	14.2795	3.03891	1.34345	57549	IGSF9	"Homo sapiens immunoglobulin superfamily, member 9 (IGSF9), transcript variant 2, mRNA [NM_020789]"	chr1:159896995-159896936	hs|1q23.2
A_24_P671164	1.67836	1.53746	0.91605	1.98287	6.4039	0.361078	17.3804	3.00318	0.129626	6.93123	9.34903	11.2445	2.83221	5618	PRLR	"Homo sapiens prolactin receptor (PRLR), transcript variant 1, mRNA [NM_000949]"	chr5:35056262-35056203	hs|5p13.2
A_23_P113572	2.43295	1.68745	0.69358	0.76051	6.39821	0.42063	1.59699	10.7909	25.0787	1.06664	3.36534	3.05304	5.81335	930	CD19	"Homo sapiens CD19 molecule (CD19), transcript variant 2, mRNA [NM_001770]"	chr16:28950600-28950659	hs|16p11.2
A_21_P0014632	3.02081	1.6613	0.549951	0.373345	6.39808	3.96656	1.79829	1.28819	34.5637	2.14021	2.73763	2.00558	2.68448		LOC100505987	"PREDICTED: Homo sapiens hypothetical LOC100505987 (LOC100505987), miscRNA [XR_110833]"	chr1:145376879-145376820	hs|1q21.1
A_21_P0009449	1.63629	1.33563	0.816256	2.39634	6.37656	1.12625	0.43105	3.07561	20.4799	0.711941	17.3483	7.23723	0.602317		XLOC_012618	"BROAD Institute lincRNA (XLOC_012618), lincRNA [TCONS_00026271]"	chr18:5890089-5890148	hs|18p11.31
A_23_P26439	5.09694	2.25783	0.442978	0.0439677	6.37448	4.06512	17.0468	2.46681	10.3223	4.72415	8.28871	2.49161	1.59031	79007	DBNDD1	"Homo sapiens dysbindin (dystrobrevin binding protein 1) domain containing 1 (DBNDD1), transcript variant 1, mRNA [NM_001042610]"	chr16:90072057-90071998	hs|16q24.3
A_21_P0004743	7.45969	2.45489	0.329088	0	6.36981	7.44002	4.72054	5.90487	5.93163	7.16354	2.73567	14.7688	2.29341		XLOC_005665		chr6:28806006-28805947	hs|6p22.1
A_33_P3246920	2.23064	1.48417	0.665355	1.09617	6.3684	1.90636	0.647136	1.43076	32.4807	1.79851	1.09235	5.26639	6.32499	114784	CSMD2	CUB and Sushi multiple domains 2 [Source:HGNC Symbol;Acc:19290] [ENST00000338325]	chr1:34237768-34237709	hs|1p35.1
A_23_P40174	3.67546	2.05476	0.559048	0.170371	6.36336	13.3992	1.02335	15.0649	4.71088	1.39923	10.1198	3.1328	2.05681	4318	MMP9	"Homo sapiens matrix metallopeptidase 9 (gelatinase B, 92kDa gelatinase, 92kDa type IV collagenase) (MMP9), mRNA [NM_004994]"	chr20:44645121-44645180	hs|20q13.12
A_21_P0014321	7.50605	2.46063	0.327819	0	6.3609	12.9839	6.67796	3.31208	9.1083	5.08421	3.45503	7.96154	2.3042		LOC100289092	"PREDICTED: Homo sapiens hypothetical LOC100289092 (LOC100289092), miscRNA [XR_109278]"	chr16:28890338-28890279	hs|16p11.2
A_33_P3374205	3.68845	2.13041	0.577588	0.170371	6.35743	6.70463	0.57382	3.27307	6.60272	6.12224	12.5365	13.4759	1.57057	4288	MKI67	"Homo sapiens antigen identified by monoclonal antibody Ki-67 (MKI67), transcript variant 1, mRNA [NM_002417]"	chr10:129913252-129913193	hs|10q26.2
A_21_P0003574	3.61997	2.00165	0.552947	0.170371	6.35466	3.02978	1.56387	0.86575	22.3239	9.32085	3.15583	7.13697	3.44037		XLOC_003457	"Q952V6_9SMEG (Q952V6) Cytochrome b (Fragment), partial (5%) [THC2780555]"	chr4:011780209-011780268	hs|4p15.33
A_23_P36397	2.23756	1.74532	0.780007	0.91699	6.35006	3.15477	2.65103	6.05951	5.44959	6.10054	0.13753	24.427	2.82046	1594	CYP27B1	"Homo sapiens cytochrome P450, family 27, subfamily B, polypeptide 1 (CYP27B1), nuclear gene encoding mitochondrial protein, mRNA [NM_000785]"	chr12:58156635-58156576	hs|12q14.1
A_23_P401	6.08931	2.37227	0.389579	0.0204098	6.34917	9.89022	3.13107	3.40468	12.2943	2.6815	7.76479	9.64246	1.98433	1063	CENPF	"Homo sapiens centromere protein F, 350/400kDa (mitosin) (CENPF), mRNA [NM_016343]"	chr1:214837308-214837367	hs|1q41
A_23_P381505	1.34662	1.20014	0.891225	3.51855	6.34725	0.720324	26.1316	4.92795	1.25269	0.241439	0.377654	8.40656	8.71979	221806	VWDE	"Homo sapiens von Willebrand factor D and EGF domains (VWDE), mRNA [NM_001135924]"	chr7:12428817-12428758	hs|7p21.3
A_24_P403417	1.29062	1.12221	0.869511	3.51855	6.34127	29.9716	0.230982	0.810713	3.08939	4.4048	0.374138	10.1022	1.74638	9536	PTGES	"Homo sapiens prostaglandin E synthase (PTGES), mRNA [NM_004878]"	chr9:132501569-132501510	hs|9q34.11
A_24_P193244	1.73247	1.29279	0.74621	1.98287	6.33609	1.88787	8.78607	1.28138	32.1427	0.730316	0.386983	3.61168	1.86166	54937	SOHLH2	"Homo sapiens spermatogenesis and oogenesis specific basic helix-loop-helix 2 (SOHLH2), mRNA [NM_017826]"	chr13:36764159-36764100	hs|13q13.3
A_33_P3387646	1.49727	1.23798	0.82682	2.89433	6.31851	0.413574	8.41903	1.41918	27.1521	0.496909	0.601556	9.54272	2.50301	643201	LOC643201	"Homo sapiens centrosomal protein 192kDa pseudogene (LOC643201), non-coding RNA [NR_036494]"	chr5:175602897-175602838	hs|5q35.2
A_33_P3324409	2.46878	1.80637	0.731685	0.76051	6.31831	9.52362	13.8269	13.736	0.406426	6.88593	2.84706	0.563678	2.75688				chr11:049007510-049007451	hs|11p11.12
A_33_P3340025	5.85539	2.35165	0.401621	0.0311663	6.31706	13.0225	3.0857	2.39558	8.47223	4.10539	8.12196	9.56162	1.77143	9837	GINS1	"Homo sapiens GINS complex subunit 1 (Psf1 homolog) (GINS1), mRNA [NM_021067]"	chr20:25429111-25429170	hs|20p11.21
A_33_P3384977	2.92338	1.86349	0.637445	0.373345	6.30718	1.84326	8.53388	0.645205	1.86371	16.7741	4.98559	14.4684	1.34324				chr12:126918661-126918720	hs|12q24.32
A_33_P3335522	2.03077	1.52503	0.75096	1.3205	6.29764	0.280599	0.760677	5.5066	28.004	6.84478	1.84988	4.76502	2.36959	83416	FCRL5	"Homo sapiens Fc receptor-like 5 (FCRL5), transcript variant 2, mRNA [NM_001195388]"	chr1:157516842-157516783	hs|1q23.1
A_23_P57020	4.92884	2.16778	0.439816	0.059716	6.29004	2.3243	3.41596	5.90046	22.6086	1.64547	2.8447	5.90758	5.6733	149699	GTSF1L	"Homo sapiens gametocyte specific factor 1-like (GTSF1L), transcript variant 2, mRNA [NM_001008901]"	chr20:42355366-42355307	hs|20q13.12
A_32_P201530	5.34753	2.26569	0.423689	0.0365728	6.286	1.64192	17.2584	4.25388	6.31525	5.30958	2.67488	10.2548	2.57933	80725	SRCIN1	"Homo sapiens SRC kinase signaling inhibitor 1 (SRCIN1), mRNA [NM_025248]"	chr17:36686449-36686390	hs|17q12
A_23_P134419	3.39415	1.91058	0.562905	0.240776	6.27754	4.90391	1.27594	3.38703	6.0393	2.78616	25.7425	5.25858	0.826877	7784	ZP3	"Homo sapiens zona pellucida glycoprotein 3 (sperm receptor) (ZP3), transcript variant 2, mRNA [NM_007155]"	chr7:76054524-76054583	hs|7q11.23
A_33_P3350488	6.36381	2.3621	0.371178	0.0204098	6.26851	13.991	2.86745	3.1267	6.55532	3.27489	7.312	10.7051	2.31561	51203	NUSAP1	"Homo sapiens nucleolar and spindle associated protein 1 (NUSAP1), transcript variant 1, mRNA [NM_016359]"	chr15:41673178-41673237	hs|15q15.1
A_21_P0001305	2.94952	1.78978	0.606803	0.373345	6.26623	4.80657	24.4738	1.99588	1.02357	1.75743	10.5698	1.021	4.48185		XLOC_000214	"BX105201 Soares_fetal_liver_spleen_1NFLS_S1 Homo sapiens cDNA clone IMAGp998A111008, mRNA sequence [BX105201]"	chr1:56880684-56880743	hs|1p32.2
A_23_P53345	3.41583	1.9835	0.580679	0.240776	6.24384	11.6562	4.09878	1.12941	6.59537	0.799913	18.6757	4.48985	2.5055	56938	ARNTL2	"Homo sapiens aryl hydrocarbon receptor nuclear translocator-like 2 (ARNTL2), transcript variant 1, mRNA [NM_020183]"	chr12:27568866-27571065	hs|12p11.23
A_33_P3333089	1.84103	1.29153	0.701526	1.66197	6.2291	5.14976	4.31646	0.974079	1.94392	1.64542	34.1727	0.468982	1.1615	729444	LOC729444	"Homo sapiens uncharacterized LOC729444 (LOC729444), non-coding RNA [NR_038388]"	chr22:20342689-20342748	hs|22q11.21
A_24_P188447	2.0761	1.41589	0.681996	1.3205	6.22602	0.899982	2.46482	2.17664	11.383	1.03709	29.1246	0.809004	1.91298	1996	ELAVL4	"Homo sapiens ELAV (embryonic lethal, abnormal vision, Drosophila)-like 4 (Hu antigen D) (ELAVL4), transcript variant 1, mRNA [NM_021952]"	chr1:50666551-50666610	hs|1p33
A_23_P115064	4.09448	1.92696	0.470624	0.108082	6.22483	3.65518	4.26957	3.04175	2.53105	3.11032	2.04458	29.186	1.96012	1382	CRABP2	"Homo sapiens cellular retinoic acid binding protein 2 (CRABP2), transcript variant 1, mRNA [NM_001878]"	chr1:156669638-156669579	hs|1q23.1
A_21_P0010781	3.21902	2.04702	0.635915	0.266787	6.21665	1.93644	12.0949	10.3782	10.6986	6.72638	4.25599	3.29598	0.346654		XLOC_l2_001138	"BROAD Institute lincRNA (XLOC_l2_001138), lincRNA [TCONS_l2_00002669]"	chr1:156422879-156422820	hs|1q22
A_24_P157156	8.2509	2.44767	0.296655	0	6.21523	3.15607	5.47644	4.67666	7.90943	3.69324	14.3018	7.34587	3.16233	284992	CCDC150	"Homo sapiens coiled-coil domain containing 150 (CCDC150), mRNA [NM_001080539]"	chr2:197590735-197590794	hs|2q33.1
A_23_P120435	3.22305	1.90627	0.59145	0.266787	6.21171	3.52511	8.08287	1.97287	21.4666	4.01604	0.814661	8.67811	1.13751	140686	WFDC3	"Homo sapiens WAP four-disulfide core domain 3 (WFDC3), mRNA [NM_080614]"	chr20:44404120-44404061	hs|20q13.12
A_23_P133956	5.50008	2.3047	0.419031	0.0365728	6.21143	13.2703	2.23959	5.15482	9.81972	2.88176	8.48435	6.31159	1.52934	3833	KIFC1	"Homo sapiens kinesin family member C1 (KIFC1), mRNA [NM_002263]"	chr6:33374428-33374621	hs|6p21.32
A_23_P147786	3.68316	1.93051	0.524145	0.170371	6.21073	4.97548	2.97782	0.961045	4.19165	3.03006	1.7182	26.3966	5.43497	9699	RIMS2	"Homo sapiens regulating synaptic membrane exocytosis 2 (RIMS2), transcript variant 2, mRNA [NM_014677]"	chr8:105263899-105263958	hs|8q22.3
A_33_P3268664	1.88207	1.42874	0.759133	1.66197	6.20777	0.299207	0.725999	1.84702	25.3086	2.8967	2.04208	13.0128	3.52978			immunoglobulin kappa variable 1D-42 (non-functional) [Source:HGNC Symbol;Acc:5757] [ENST00000390278]	chr2:90229353-90229412	hs|2p11.2
A_33_P3245650	2.42461	1.62699	0.671029	0.76051	6.20533	5.96898	4.34604	1.36544	8.73207	1.70982	25.9217	0.613027	0.985586	729444	LOC729444	"Homo sapiens uncharacterized LOC729444 (LOC729444), non-coding RNA [NR_038388]"	chr22:20342305-20342364	hs|22q11.21
A_21_P0000398	3.12154	1.79467	0.574931	0.315808	6.20469	22.2285	2.18334	1.63784	14.6273	2.05698	1.26162	1.82018	3.82172		SNORD117	"Homo sapiens small nucleolar RNA, C/D box 117 (SNORD117), small nucleolar RNA [NR_003140]"	chr6:31504213-31504154	hs|6p21.33
A_23_P150483	2.25014	1.63938	0.728567	0.91699	6.19077	3.2382	24.5397	8.95128	1.81698	5.19821	1.16304	0.260523	4.35821	84767	SPRYD5	"Homo sapiens SPRY domain containing 5 (SPRYD5), mRNA [NM_032681]"	chr11:55655624-55655683	hs|11q11
A_33_P3333187	2.77844	1.80244	0.648723	0.442685	6.18897	9.17387	1.06729	1.8981	3.26111	2.47362	14.9163	16.1134	0.608128				chr1:143906039-143905980	hs|1q21.1
A_19_P00322332	2.51084	1.74251	0.693992	0.621714	6.1871	21.6278	0.934609	4.27599	11.042	0.354558	5.3413	3.21998	2.70058		LOC100508196	"PREDICTED: Homo sapiens hypothetical LOC100508196 (LOC100508196), miscRNA [XR_111691]"	chr17:38683195-38683252	hs|17q21.2
A_23_P89509	6.56404	2.38565	0.363442	0.0204098	6.18652	8.86868	2.56122	2.50099	10.2072	5.25553	9.36794	8.41559	2.31497	10615	SPAG5	"Homo sapiens sperm associated antigen 5 (SPAG5), mRNA [NM_006461]"	chr17:26905097-26905038	hs|17q11.2
A_24_P334248	3.05973	1.89471	0.619242	0.315808	6.1853	14.9413	1.02233	2.12745	0.751873	5.70905	14.8396	7.83788	2.25299	23007	PLCH1	"Homo sapiens phospholipase C, eta 1 (PLCH1), transcript variant 2, mRNA [NM_014996]"	chr3:155208651-155208592	hs|3q25.31
A_21_P0014944	3.52692	2.04791	0.580652	0.196564	6.18435	14.3076	6.75244	1.8396	0.570774	3.40009	12.1334	7.8782	2.5927		LOC100653206	"PREDICTED: Homo sapiens hypothetical LOC100653206 (LOC100653206), miscRNA [XR_133524]"	chr9:90681467-90681408	hs|9q22.1
A_23_P130241	1.29844	1.18246	0.910681	3.51855	6.18083	0.459178	1.04134	7.45785	0.137496	22.3543	1.90208	2.48098	13.6133	81850	KRTAP1-3	"Homo sapiens keratin associated protein 1-3 (KRTAP1-3), mRNA [NM_030966]"	chr17:39190466-39190407	hs|17q21.2
A_24_P62800	5.81924	2.28798	0.393175	0.0311663	6.17836	15.5933	2.20901	2.72028	2.91057	4.05607	9.66667	3.41839	8.85258	55220	KLHDC8A	"Homo sapiens kelch domain containing 8A (KLHDC8A), mRNA [NM_018203]"	chr1:205305747-205305688	hs|1q32.1
A_23_P374844	1.51607	1.24102	0.818579	2.89433	6.17186	1.19485	0.311775	0.878663	20.313	0.594054	4.13286	18.7699	3.17975	51083	GAL	"Homo sapiens galanin prepropeptide (GAL), mRNA [NM_015973]"	chr11:68458533-68458592	hs|11q13.3
A_21_P0009210	1.69045	1.26295	0.747106	1.98287	6.16596	27.0475	0.745352	2.8992	2.65733	0.833215	13.5522	0.880111	0.712794		XLOC_012077	"BROAD Institute lincRNA (XLOC_012077), lincRNA [TCONS_00025271]"	chr17:2472299-2472358	hs|17p13.3
A_24_P249253	1.83435	1.29123	0.703918	1.66197	6.15739	1.05605	0.921204	31.2274	0.938303	3.01989	2.15791	0.754431	9.1839	442721	LMOD2	"Homo sapiens leiomodin 2 (cardiac) (LMOD2), mRNA [NM_207163]"	chr7:123303161-123303220	hs|7q31.32
A_21_P0009773	3.69323	2.06699	0.559671	0.170371	6.15123	10.4573	9.90388	1.22918	1.54397	5.58871	6.37293	13.0758	1.03804		XLOC_013370	"BROAD Institute lincRNA (XLOC_013370), lincRNA [TCONS_00027385]"	chr19:47742617-47742558	hs|19q13.32
A_33_P3299254	2.72494	1.79253	0.657825	0.521917	6.14826	0.461757	2.31741	11.0555	20.186	1.10443	3.80836	2.75385	7.49882	29802	VPREB3	"Homo sapiens pre-B lymphocyte 3 (VPREB3), mRNA [NM_013378]"	chr22:24094996-24094937	hs|22q11.23
A_33_P3314521	3.13977	1.73327	0.552035	0.315808	6.14398	1.90964	1.82156	1.04763	29.5698	2.36847	6.11483	3.80591	2.51396	646851	LOC646851	Uncharacterized protein [Source:UniProtKB/TrEMBL;Acc:F5H1G0] [ENST00000540952]	chr22:38987457-38987398	hs|22q13.1
A_23_P49448	3.38417	1.94575	0.574958	0.240776	6.14349	15.1753	9.21013	1.56557	4.4818	2.45725	13.8371	1.31129	1.10948	79152	FA2H	"Homo sapiens fatty acid 2-hydroxylase (FA2H), mRNA [NM_024306]"	chr16:74747023-74746964	hs|16q23.1
A_23_P140450	5.20447	2.23531	0.429498	0.0365728	6.14036	5.15701	2.07475	2.08049	15.2443	4.40122	7.41906	10.7099	2.03621	11001	SLC27A2	"Homo sapiens solute carrier family 27 (fatty acid transporter), member 2 (SLC27A2), transcript variant 1, mRNA [NM_003645]"	chr15:50526183-50528163	hs|15q21.2
A_23_P146274	3.90345	2.16815	0.555444	0.150144	6.13733	5.44556	12.2931	0.488581	7.8774	7.33754	3.79626	2.47093	9.38922	11075	STMN2	"Homo sapiens stathmin-like 2 (STMN2), transcript variant 2, mRNA [NM_007029]"	chr8:80577162-80577221	hs|8q21.13
A_24_P397435	2.97902	1.91537	0.642953	0.373345	6.13502	1.38552	18.5967	2.59705	4.70343	5.78102	0.39175	9.69018	5.9345	6531	SLC6A3	"Homo sapiens solute carrier family 6 (neurotransmitter transporter, dopamine), member 3 (SLC6A3), mRNA [NM_001044]"	chr5:1393500-1393441	hs|5p15.33
A_21_P0004628	2.7352	1.78817	0.653765	0.521917	6.13112	3.70014	0.513079	9.91241	5.58205	2.82514	21.9066	3.78718	0.822332		XLOC_005144	"zw69b03.r1 Soares_testis_NHT Homo sapiens cDNA clone IMAGE:781421 5', mRNA sequence [AA432297]"	chr6:5870332-5870391	hs|6p25.1
A_23_P502060	6.03019	2.25031	0.373174	0.0204098	6.12827	4.60088	3.98273	7.87399	20.1264	3.68743	2.59799	2.88626	3.27049	363	AQP6	"Homo sapiens aquaporin 6, kidney specific (AQP6), mRNA [NM_001652]"	chr12:50370711-50370770	hs|12q13.12
A_23_P60009	3.1048	1.7792	0.573048	0.315808	6.12497	3.67301	1.58563	4.42992	1.48272	8.3389	26.1843	1.00075	2.30451	312	ANXA13	"Homo sapiens annexin A13 (ANXA13), transcript variant 2, mRNA [NM_001003954]"	chr8:124693447-124693388	hs|8q24.13
A_33_P3411744	2.19915	1.53691	0.698862	1.09617	6.12089	1.92112	28.0281	2.79739	1.12535	5.54372	0.337344	6.92435	2.2898	100126791	EGOT	"Homo sapiens eosinophil granule ontogeny transcript (non-protein coding) (EGOT), non-coding RNA [NR_004428]"	chr3:4790936-4790877	hs|3p26.1
A_21_P0007315	3.51779	2.05985	0.585552	0.196564	6.11991	5.70737	14.6121	7.86579	9.43857	6.46187	2.83163	0.534956	1.50694		XLOC_009370	"BROAD Institute lincRNA (XLOC_009370), lincRNA [TCONS_00019570]"	chr11:9137862-9137803	hs|11p15.4
A_23_P132027	3.62337	1.89296	0.522431	0.170371	6.11599	1.41042	5.32154	6.09274	25.939	4.03685	1.85255	2.83577	1.43904	6676	SPAG4	"Homo sapiens sperm associated antigen 4 (SPAG4), mRNA [NM_003116]"	chr20:34207653-34208649	hs|20q11.22
A_21_P0014630	1.26128	1.17205	0.929258	3.51855	6.09176	0.41514	8.10532	1.44514	24.8431	1.67199	3.57393	0.107409	8.57202		LOC100505794	"PREDICTED: Homo sapiens hypothetical LOC100505794, transcript variant 2 (LOC100505794), miscRNA [XR_110825]"	chr1:146681581-146681640	hs|1q21.1
A_23_P62634	5.98585	2.32957	0.389179	0.0204098	6.0827	13.6909	5.6226	5.54848	1.48032	6.4687	7.99931	5.64439	2.20684	6006	RHCE	"Homo sapiens Rh blood group, CcEe antigens (RHCE), transcript variant 1, mRNA [NM_020485]"	chr1:25697020-25696961	hs|1p36.11
A_21_P0006445	4.09715	2.06263	0.503431	0.108082	6.07951	12.5302	1.49087	1.92622	12.4049	2.42045	12.5623	3.08828	2.21275		XLOC_008133	"601273442F1 NIH_MGC_20 Homo sapiens cDNA clone IMAGE:3614530 5', mRNA sequence [BE386236]"	chrX:23791332-23791273	hs|Xp22.11
A_33_P3270742	4.42793	2.10259	0.474848	0.0877832	6.07893	18.5183	9.81538	1.62369	4.62603	1.7635	3.31818	2.1147	6.85166			"BC050522 DDX11 protein {Homo sapiens} (exp=-1; wgp=0; cg=0), partial (17%) [THC2492043]"	chrX:155258206-155258265	hs|Xq28
A_21_P0000753	3.24343	1.90239	0.586536	0.266787	6.07807	22.4462	8.59909	3.7836	1.84158	3.91815	0.512066	3.89055	3.6333		LOC100507086	"Homo sapiens uncharacterized LOC100507086 (LOC100507086), non-coding RNA [NR_038289]"	chr3:197030307-197030366	hs|3q29
A_33_P3373775	4.29505	2.07149	0.482296	0.0930497	6.06853	3.27805	16.7509	1.35245	2.22316	5.68805	2.88535	13.7569	2.61341	440603	BCL2L15	"Homo sapiens BCL2-like 15 (BCL2L15), mRNA [NM_001010922]"	chr1:114419524-114419465	hs|1p13.2
A_21_P0003041	2.2476	1.40384	0.624598	0.91699	6.06822	1.00442	0.67227	3.04855	1.91607	3.34916	2.16802	33.9129	2.47436		XLOC_002870	"BROAD Institute lincRNA (XLOC_002870), lincRNA [TCONS_00006267]"	chr3:149757627-149758444	hs|3q25.1
A_33_P3222977	1.92607	1.27705	0.663033	1.66197	6.06569	0.579216	1.16744	4.25144	1.03751	2.99598	34.5663	2.03446	1.89315	146279	TEKT5	"Homo sapiens tektin 5 (TEKT5), mRNA [NM_144674]"	chr16:10721420-10721361	hs|16p13.13
A_23_P428298	7.02718	2.34655	0.333925	0.0177656	6.06097	6.99963	5.94545	2.25916	16.4197	3.29291	3.50009	4.60132	5.46947	222643	UNC5CL	"Homo sapiens unc-5 homolog C (C. elegans)-like (UNC5CL), mRNA [NM_173561]"	chr6:40994949-40994890	hs|6p21.1
A_23_P69012	2.85666	1.71873	0.601656	0.442685	6.05135	1.01051	2.28432	25.8469	2.7441	0.842469	7.76931	2.28331	5.62994	1237	CCR8	"Homo sapiens chemokine (C-C motif) receptor 8 (CCR8), mRNA [NM_005201]"	chr3:39374768-39374827	hs|3p22.2
A_24_P67681	7.36045	2.38616	0.324186	0	6.0425	10.332	3.47097	5.61479	12.015	2.34302	6.32816	5.30534	2.93078				chr17:040800668-040800727	hs|17q21.2
A_23_P11629	2.78002	1.80831	0.650466	0.442685	6.03763	7.73809	13.4714	4.2357	16.3259	0.520357	2.07448	2.94837	0.986718	199964	TMEM61	"Homo sapiens transmembrane protein 61 (TMEM61), mRNA [NM_182532]"	chr1:55457776-55457835	hs|1p32.3
A_24_P60845	4.52525	2.17094	0.47974	0.0877832	6.03172	0.95323	7.92585	6.66037	9.09785	4.12375	2.4082	14.5235	2.56105	43	ACHE	"Homo sapiens acetylcholinesterase (ACHE), transcript variant E4-E6, mRNA [NM_000665]"	chr7:100490066-100490007	hs|7q22.1
A_21_P0012222	3.66461	1.99191	0.543554	0.170371	6.02565	6.63588	9.92792	0.936355	3.64777	2.51037	4.7279	1.26452	18.5545		C21orf81	"DB570154 RIKEN full-length enriched human cDNA library, hypothalamus Homo sapiens cDNA clone H033071O06 3', mRNA sequence [DB570154]"	chr21:15349269-15349210	hs|21q11.2
A_24_P211842	1.30567	0.99457	0.761733	3.51855	6.02373	0.395206	0.718591	7.392	1.14971	0.912011	2.32576	33.8637	1.43287	283985	FADS6	"Homo sapiens fatty acid desaturase domain family, member 6 (FADS6), mRNA [NM_178128]"	chr17:72874597-72874538	hs|17q25.1
A_21_P0006238	1.78789	1.23151	0.688804	1.98287	6.01784	0.980816	33.8265	1.03595	1.05522	3.59754	0.57133	3.88074	3.19471		XLOC_007598	"BROAD Institute lincRNA (XLOC_007598), lincRNA [TCONS_00016208]"	chr9:137375020-137375079	hs|9q34.2
A_33_P3401990	2.33514	1.61506	0.691632	0.91699	6.01326	0.432549	1.50279	13.58	20.0696	1.06601	2.4602	2.6156	6.37934	29802	VPREB3	"Homo sapiens pre-B lymphocyte 3 (VPREB3), mRNA [NM_013378]"	chr22:24095142-24095083	hs|22q11.23
A_19_P00317953	2.51318	1.73983	0.692283	0.621714	6.00692	18.4693	0.867467	4.31643	12.087	0.362544	6.12138	3.30701	2.52427		LOC100508196	"PREDICTED: Homo sapiens hypothetical LOC100508196 (LOC100508196), miscRNA [XR_111691]"	chr17:38683190-38683249	hs|17q21.2
A_33_P3413038	1.85087	1.45121	0.784066	1.66197	6.00193	0.368785	1.68602	13.0032	8.22604	3.92311	0.482346	19.0205	1.30546	5365	PLXNB3	"Homo sapiens plexin B3 (PLXNB3), transcript variant 2, mRNA [NM_001163257]"	chrX:153044726-153044785	hs|Xq28
A_21_P0006349	2.0605	1.35132	0.655825	1.3205	5.99591	32.3806	2.51219	1.594	5.95054	1.35193	0.52212	2.03737	1.6186		XLOC_007354	"BROAD Institute lincRNA (XLOC_007354), lincRNA [TCONS_00016579]"	chr9:38965035-38995831	hs|9p13.1
A_32_P46571	4.43601	2.09339	0.471908	0.0877832	5.98355	18.7321	4.22442	3.14589	1.21657	4.35286	4.96506	9.4539	1.77761	54933	RHBDL2	"Homo sapiens rhomboid, veinlet-like 2 (Drosophila) (RHBDL2), mRNA [NM_017821]"	chr1:39351574-39351515	hs|1p34.3
A_21_P0000813	1.81062	1.53331	0.846844	1.98287	5.98333	9.41866	0.228702	8.42759	14.0603	5.06276	9.28901	0.43409	0.945562		LOC100506013	"Homo sapiens uncharacterized LOC100506013 (LOC100506013), non-coding RNA [NR_038825]"	chr4:165818406-165818465	hs|4q32.3
A_21_P0010418	3.36038	1.98814	0.591642	0.240776	5.97843	0.4579	6.19025	5.24199	3.34029	13.1948	1.98744	14.062	3.35287		XLOC_014257	"BROAD Institute lincRNA (XLOC_014257), lincRNA [TCONS_00029821]"	chr22:42844769-42844828	hs|22q13.2
A_21_P0001106	2.48182	1.61794	0.651917	0.76051	5.97396	26.4209	4.46568	2.01698	0.67796	6.72041	3.7178	3.152	0.619979		XLOC_000735	"BROAD Institute lincRNA (XLOC_000735), lincRNA [TCONS_00000482]"	chr1:23875754-23875695	hs|1p36.12
A_19_P00320162	1.41203	1.06107	0.751453	2.89433	5.97155	28.7402	1.22412	0.898621	12.7141	1.77053	0.93954	0.862563	0.622777		LOC100132240	"PREDICTED: Homo sapiens hypothetical LOC100132240 (LOC100132240), miscRNA [XR_133247]"	chr1:94218519-94218480	hs|1p22.1
A_33_P3320159	3.49103	1.97511	0.565766	0.196564	5.96661	5.92937	6.16683	10.7752	0.948647	2.85194	16.5867	3.56959	0.904496	56169	GSDMC	"Homo sapiens gasdermin C (GSDMC), mRNA [NM_031415]"	chr8:130760502-130760443	hs|8q24.21
A_23_P29723	3.45663	1.84385	0.533425	0.240776	5.96656	25.292	0.994372	1.70814	3.51248	2.86295	5.29556	6.08715	1.97987	151648	SGOL1	"Homo sapiens shugoshin-like 1 (S. pombe) (SGOL1), transcript variant A2, mRNA [NM_001012410]"	chr3:20202365-20202306	hs|3p24.3
A_21_P0000627	2.05183	1.48887	0.725629	1.3205	5.9603	0.2884	1.08508	7.28544	25.6377	1.82411	1.79419	2.95464	6.81285		LOC100287814	"Homo sapiens hCG2045266-like (LOC100287814), non-coding RNA [NR_034037]"	chr1:231727102-231727043	hs|1q42.2
A_32_P96036	4.26086	2.08708	0.489826	0.0930497	5.94603	15.3887	1.32749	1.68171	8.51741	3.22252	9.84313	5.5106	2.07665	92312	MEX3A	"Homo sapiens mex-3 homolog A (C. elegans) (MEX3A), mRNA [NM_001093725]"	chr1:156042043-156041984	hs|1q22
A_21_P0014457	4.10848	2.00352	0.487654	0.108082	5.94417	5.57344	21.5813	3.48922	1.41493	6.97449	1.57872	4.82134	2.11986		LOC643085	"PREDICTED: Homo sapiens hypothetical LOC643085 (LOC643085), miscRNA [XR_109914]"	chr2:96190777-96190718	hs|2q11.1
A_33_P3397920	1.89824	1.37046	0.721962	1.66197	5.94357	11.194	0.786936	1.66612	2.99833	3.72669	25.7213	0.491097	0.964035			"PREDICTED: Homo sapiens hypothetical LOC730184 (LOC730184), miscRNA [XR_109942]"	chr2:64873773-64873832	hs|2p14
A_23_P152428	4.76062	2.17205	0.456253	0.0623107	5.93682	6.23352	13.9163	2.17488	8.93449	4.93437	8.12728	1.62128	1.55246	91862	MARVELD3	"Homo sapiens MARVEL domain containing 3 (MARVELD3), transcript variant 2, mRNA [NM_052858]"	chr16:71668676-71668735	hs|16q22.2
A_21_P0003970	4.44838	2.11133	0.47463	0.0877832	5.92215	3.58524	1.16165	2.1278	14.7997	4.02602	2.51756	8.97574	10.1835		XLOC_004291	"BROAD Institute lincRNA (XLOC_004291), lincRNA [TCONS_00009351]"	chr5:10138082-10138141	hs|5p15.2
A_21_P0003049	2.50795	1.45191	0.578923	0.621714	5.91367	1.98016	4.33214	1.55259	1.30215	32.6004	1.44514	2.64525	1.45153		XLOC_002888	"BROAD Institute lincRNA (XLOC_002888), lincRNA [TCONS_00007015]"	chr3:155576057-155576116	hs|3q25.31
A_33_P3254073	1.98845	1.22037	0.613729	1.3205	5.9115	35.6793	2.6716	1.24505	0.997278	1.93797	1.28763	2.00855	1.46462	55064	C9orf68	chromosome 9 open reading frame 68 [Source:HGNC Symbol;Acc:25472] [ENST00000471669]	chr9:4646514-4646455	hs|9p24.1
A_23_P44195	4.28869	2.03597	0.474731	0.0930497	5.90579	1.90357	4.63603	5.61252	20.8093	1.39925	5.36689	5.70795	1.81087	124540	MSI2	"Homo sapiens musashi homolog 2 (Drosophila) (MSI2), transcript variant 1, mRNA [NM_138962]"	chr17:55757022-55757081	hs|17q22
A_33_P3901921	3.99407	2.03674	0.509942	0.126902	5.89774	6.66359	1.45862	1.89402	5.06668	3.80953	14.4126	12.6352	1.24169	55010	C12orf48	"Homo sapiens chromosome 12 open reading frame 48 (C12orf48), mRNA [NM_017915]"	chr12:102542017-102542076	hs|12q23.2
A_21_P0000151	2.20806	1.53703	0.696102	1.09617	5.89245	1.84324	1.31283	6.8221	25.2566	5.23895	0.353077	1.30131	5.01146		ASB11	"Homo sapiens ankyrin repeat and SOCS box containing 11 (ASB11), transcript variant 1, mRNA [NM_080873]"	chrX:15300392-15300333	hs|Xp22.2
A_23_P63789	5.81496	2.26302	0.389173	0.0311663	5.89065	9.65089	2.08846	2.96716	10.7264	2.94004	9.41165	7.10701	2.23361	11130	ZWINT	"Homo sapiens ZW10 interactor (ZWINT), transcript variant 2, mRNA [NM_032997]"	chr10:58117404-58117345	hs|10q21.1
A_23_P124892	3.69496	2.03197	0.54993	0.170371	5.8899	3.99892	10.0358	0.620902	7.98391	5.81873	2.09734	14.3116	2.25196	3814	KISS1	"Homo sapiens KiSS-1 metastasis-suppressor (KISS1), mRNA [NM_002256]"	chr1:204162029-204161970	hs|1q32.1
A_23_P212423	4.02589	1.97209	0.489853	0.126902	5.88913	2.40478	4.92597	6.10327	1.35182	4.78961	22.3468	3.76557	1.42522	9942	XYLB	"Homo sapiens xylulokinase homolog (H. influenzae) (XYLB), mRNA [NM_005108]"	chr3:38455633-38455692	hs|3p22.2
A_33_P3276918	4.73415	2.18118	0.460733	0.0623107	5.88037	11.2887	1.35949	1.45596	8.45268	5.95666	6.52902	9.41152	2.58895	54478	FAM64A	"Homo sapiens family with sequence similarity 64, member A (FAM64A), transcript variant 2, mRNA [NM_001195228]"	chr17:6352667-6352726	hs|17p13.2
A_24_P397107	5.42057	2.22433	0.410351	0.0365728	5.87633	8.19131	1.7798	4.12634	5.45888	3.25746	8.93898	13.4961	1.76182	993	CDC25A	"Homo sapiens cell division cycle 25 homolog A (S. pombe) (CDC25A), transcript variant 1, mRNA [NM_001789]"	chr3:48199183-48199124	hs|3p21.31
A_21_P0009839	2.49034	1.66752	0.669596	0.76051	5.85542	2.29007	14.1526	0.72994	15.8558	7.76759	0.866017	0.977657	4.20373		XLOC_013504	"RST14851 Athersys RAGE Library Homo sapiens cDNA, mRNA sequence [BG195658]"	chr20:26174519-26174578	hs|20p11.1
A_33_P3235147	2.69326	1.70469	0.632947	0.521917	5.8449	19.9504	0.779431	0.976811	2.04955	9.1227	3.76796	8.75156	1.3608	1749	DLX5	"Homo sapiens distal-less homeobox 5 (DLX5), mRNA [NM_005221]"	chr7:96649851-96649792	hs|7q21.3
A_21_P0009679	2.31309	1.61717	0.699139	0.91699	5.84305	0.839352	1.70719	4.00984	21.0644	2.8954	0.370749	9.50723	6.3502		XLOC_012945	"BROAD Institute lincRNA (XLOC_012945), lincRNA [TCONS_00026882]"	chr19:8009243-8014232	hs|19p13.2
A_23_P115726	3.35637	1.89651	0.565048	0.240776	5.83893	21.292	3.14783	3.4157	6.91149	3.97935	2.02697	5.40274	0.535419	220963	SLC16A9	"Homo sapiens solute carrier family 16, member 9 (monocarboxylic acid transporter 9) (SLC16A9), mRNA [NM_194298]"	chr10:61411130-61411071	hs|10q21.2
A_33_P3390474	1.16398	1.07554	0.924016	4.31744	5.83532	0.112901	0.361637	8.15694	24.6641	1.29046	1.70859	7.53676	2.85121			immunoglobulin lambda variable 4-60 [Source:HGNC Symbol;Acc:5920] [ENST00000390284]	chr22:22516927-22516986	hs|22q11.22
A_21_P0014455	5.56231	2.23249	0.40136	0.0311663	5.83416	5.94971	12.7325	6.89176	2.65289	9.81073	4.67729	2.39661	1.56177		LOC100131316	"PREDICTED: Homo sapiens hypothetical LOC100131316 (LOC100131316), miscRNA [XR_109900]"	chr2:136756403-136762575	hs|2q21.3
A_33_P3349536	5.52322	2.22238	0.40237	0.0365728	5.83315	9.71678	2.47383	4.32499	9.36485	2.78642	4.22336	12.1607	1.61431	1111	CHEK1	"Homo sapiens CHK1 checkpoint homolog (S. pombe) (CHEK1), transcript variant 2, mRNA [NM_001114121]"	chr11:125525158-125525217	hs|11q24.2
A_21_P0014553	2.58128	1.52712	0.591613	0.621714	5.83201	5.66391	1.14021	1.11855	3.45816	2.50405	29.4104	1.19457	2.16627		LOC100506303	"PREDICTED: Homo sapiens hypothetical LOC100506303 (LOC100506303), miscRNA [XR_110283]"	chr14:19662601-19662660	hs|14q11.2
A_24_P406939	1.819	1.35877	0.74699	1.98287	5.81789	0.659456	6.29939	20.3106	0.656276	1.6187	0.627074	13.9915	2.38019	64776	C11orf1	chromosome 11 open reading frame 1 [Source:HGNC Symbol;Acc:1163] [ENST00000260276]	chr11:111755528-111755587	hs|11q23.1
A_33_P3323692	3.26361	1.87216	0.573646	0.266787	5.80633	13.8718	5.11028	4.16493	3.30938	2.40275	15.6965	0.797761	1.09721				chr1:46604645-46604704	hs|1p34.1
A_23_P340717	3.77483	1.96149	0.519623	0.150144	5.80075	15.2705	13.2353	1.05948	3.17116	3.63968	6.35949	1.8369	1.83344	3175	ONECUT1	"Homo sapiens one cut homeobox 1 (ONECUT1), mRNA [NM_004498]"	chr15:53049810-53049751	hs|15q21.3
A_24_P333532	1.60677	1.16005	0.721977	2.39634	5.79717	30.042	0.989813	2.77472	7.99842	0.553352	2.17217	0.66119	1.18566	619351	C8orf75	"Homo sapiens chromosome 8 open reading frame 75 (C8orf75), non-coding RNA [NR_026765]"	chr8:29578884-29578825	hs|8p12
A_21_P0012309	2.16693	1.57853	0.728461	1.09617	5.79224	8.24924	2.62352	7.14805	0.24406	3.00937	21.4977	1.01677	2.54918		DGCR5	"Homo sapiens DiGeorge syndrome critical region gene 5 (non-protein coding) (DGCR5), transcript variant 1, non-coding RNA [NR_002733]"	chr22:18982068-18982127	hs|22q11.21
A_19_P00317871	3.81826	1.92577	0.504358	0.150144	5.78489	1.00244	2.29587	3.1712	4.19822	3.28612	20.7041	9.40692	2.21428		PVT1	"Homo sapiens Pvt1 oncogene (non-protein coding) (PVT1), non-coding RNA [NR_003367]"	chr8:128902918-128902977	hs|8q24.21
A_23_P363769	5.44967	2.12276	0.389521	0.0365728	5.78127	20.6223	3.4052	4.80178	4.47013	2.82302	5.00719	3.25233	1.86814	3892	KRT86	"Homo sapiens keratin 86 (KRT86), mRNA [NM_002284]"	chr12:52702840-52702897	hs|12q13.13
A_21_P0000338	4.17545	2.02074	0.483958	0.108082	5.76973	2.25118	1.86414	2.81306	16.9683	1.26658	4.09184	7.67492	9.22786		SNORA56	"Homo sapiens small nucleolar RNA, H/ACA box 56 (SNORA56), small nucleolar RNA [NR_002984]"	chrX:154003342-154003401	hs|Xq28
A_23_P404536	1.36451	1.24389	0.911599	3.51855	5.76717	3.69263	2.23327	5.07753	16.2227	0.240731	16.0081	0.150538	2.51196	5169	ENPP3	"Homo sapiens ectonucleotide pyrophosphatase/phosphodiesterase 3 (ENPP3), mRNA [NM_005021]"	chr6:132061520-132067984	hs|6q23.2
A_23_P51587	1.37607	0.933613	0.678463	3.51855	5.75726	1.50465	1.18953	0.831456	1.2724	0.659413	36.2183	1.25106	3.13133	6000	RGS7	"Homo sapiens regulator of G-protein signaling 7 (RGS7), mRNA [NM_002924]"	chr1:240969468-240966263	hs|1q43
A_24_P203418	1.4236	1.14491	0.804242	2.89433	5.74679	0.264024	0.370593	1.3164	28.3021	2.89022	2.03776	6.9751	3.8181			immunoglobulin heavy variable 2-70 [Source:HGNC Symbol;Acc:5577] [ENST00000390634]	chr14:107179067-107179008	hs|14q32.33
A_33_P3381177	1.5363	1.24417	0.809851	2.39634	5.74166	0.268084	0.401028	3.30603	21.8805	3.34718	1.27899	13.1945	2.25696			immunoglobulin lambda variable 3-22 (gene/pseudogene) [Source:HGNC Symbol;Acc:5906] [ENST00000390307]	chr22:23047245-23047304	hs|22q11.22
A_33_P3335506	1.96984	1.4023	0.711889	1.3205	5.73826	0.257982	1.08417	5.32251	27.7876	1.92894	2.38401	3.09878	4.04214	83416	FCRL5	Fc receptor-like 5 [Source:HGNC Symbol;Acc:18508] [ENST00000368190]	chr1:157493673-157493614	hs|1q23.1
A_21_P0011621	1.687	1.1996	0.711084	1.98287	5.73624	6.17554	2.39171	1.46782	2.529	0.336604	1.29556	1.05706	30.6366		XLOC_l2_005759	"BROAD Institute lincRNA (XLOC_l2_005759), lincRNA [TCONS_l2_00011553]"	chr17:34900084-34900143	hs|17q12
A_33_P3365735	2.45797	1.72674	0.702506	0.76051	5.73345	20.3731	0.214214	1.55008	2.9937	4.49312	5.08029	5.6118	5.55126	7058	THBS2	"Homo sapiens thrombospondin 2 (THBS2), mRNA [NM_003247]"	chr6:169620353-169620294	hs|6q27
A_23_P168847	5.37442	2.2365	0.416138	0.0365728	5.72905	9.75353	8.68295	1.0631	5.84232	4.82415	8.27976	5.12973	2.25688	157574	FBXO16	"Homo sapiens F-box protein 16 (FBXO16), mRNA [NM_172366]"	chr8:28286038-28285979	hs|8p21.1
A_33_P3485440	1.7189	1.20911	0.703417	1.98287	5.70874	3.71327	1.01122	0.614814	29.8936	1.79665	1.82616	0.578058	6.23618			tetratricopeptide repeat domain 6 [Source:HGNC Symbol;Acc:19739] [ENST00000533625]	chr14:38437703-38437762	hs|14q21.1
A_21_P0008575	3.65818	1.96611	0.537456	0.170371	5.70549	4.53427	5.07732	5.96827	2.37593	4.9513	0.548882	18.9593	3.22868		LOC145757	"BROAD Institute lincRNA (XLOC_011388), lincRNA [TCONS_00023271]"	chr15:101404385-101404444	hs|15q26.3
A_23_P76914	6.41824	2.2873	0.356375	0.0204098	5.70416	6.54121	1.62231	5.39784	10.0011	3.7896	6.83966	9.03993	2.40165	6495	SIX1	"Homo sapiens SIX homeobox 1 (SIX1), mRNA [NM_005982]"	chr14:61112906-61112847	hs|14q23.1
A_33_P3267989	1.30469	1.16514	0.89304	3.51855	5.69681	0.224681	1.57061	6.92629	23.0166	0.197509	5.74529	1.58946	6.30399	116449	CLNK	"Homo sapiens cytokine-dependent hematopoietic cell linker (CLNK), mRNA [NM_052964]"	chr4:10491965-10491906	hs|4p16.1
A_23_P138507	6.40007	2.26782	0.354344	0.0204098	5.6961	11.3182	3.31466	2.85413	7.73987	4.17146	5.2025	9.22365	1.74436	983	CDK1	"Homo sapiens cyclin-dependent kinase 1 (CDK1), transcript variant 1, mRNA [NM_001786]"	chr10:62552004-62553650	hs|10q21.2
A_24_P411121	4.28088	2.04489	0.477679	0.0930497	5.68066	1.01698	1.456	5.9712	17.7002	5.05729	4.31427	5.13945	4.78982	8784	TNFRSF18	"Homo sapiens tumor necrosis factor receptor superfamily, member 18 (TNFRSF18), transcript variant 2, mRNA [NM_148901]"	chr1:1140761-1139819	hs|1p36.33
A_33_P3229239	2.89099	1.75836	0.608222	0.442685	5.66516	20.9073	7.266	0.955346	3.79414	3.68809	0.54972	5.21028	2.95045	440689	HIST2H2BF	"Homo sapiens histone cluster 2, H2bf (HIST2H2BF), transcript variant 1, mRNA [NM_001024599]"	chr1:149398663-149398604	hs|1q21.2
A_21_P0013001	1.40735	1.02969	0.731651	2.89433	5.65998	0.597908	0.583595	4.18228	31.3175	0.941559	0.973583	5.33242	1.351		XLOC_l2_012159		chr5:101945320-101945261	hs|5q21.1
A_23_P417853	1.6924	1.22135	0.721667	1.98287	5.65568	1.85664	26.351	1.14743	1.33684	10.188	0.398769	0.949701	3.01705	140469	MYO3B	"Homo sapiens myosin IIIB (MYO3B), transcript variant 2, mRNA [NM_138995]"	chr2:171510533-171510592	hs|2q31.1
A_32_P223059	1.71316	1.29313	0.75482	1.98287	5.64992	0.449017	0.877165	2.20696	0.493105	3.76164	12.1636	2.97798	22.2699	50651	SLC45A1	"Homo sapiens solute carrier family 45, member 1 (SLC45A1), mRNA [NM_001080397]"	chr1:8390869-8390928	hs|1p36.23
A_24_P354689	1.69583	1.39772	0.824208	1.98287	5.64758	13.6284	0.164749	0.543699	17.181	4.64739	1.88736	3.83876	3.28934	6695	SPOCK1	"Homo sapiens sparc/osteonectin, cwcv and kazal-like domains proteoglycan (testican) 1 (SPOCK1), mRNA [NM_004598]"	chr5:136311246-136311187	hs|5q31.2
A_21_P0010933	2.41914	1.66918	0.689987	0.76051	5.64475	1.99282	0.950438	0.387517	13.7216	1.69737	8.92529	11.5378	5.94521		XLOC_l2_001841	"BROAD Institute lincRNA (XLOC_l2_001841), lincRNA [TCONS_l2_00004090]"	chr10:5319128-5319069	hs|10p15.1
A_21_P0014412	1.331	1.14962	0.863728	3.51855	5.64211	0.595491	19.9611	3.66811	0.221882	13.0914	4.83879	2.35317	0.406975		LOC100289065	"PREDICTED: Homo sapiens hypothetical LOC100289065 (LOC100289065), miscRNA [XR_109659]"	chr21:27548080-27548139	hs|21q21.3
A_21_P0012970	2.64464	1.70951	0.646408	0.521917	5.63472	0.466329	19.4513	2.62751	5.64642	5.85711	0.843815	7.5936	2.59171		XLOC_l2_011910	"BROAD Institute lincRNA (XLOC_l2_011910), lincRNA [TCONS_l2_00023633]"	chr5:1544320-1544261	hs|5p15.33
A_33_P3218004	1.69079	1.11343	0.658526	1.98287	5.63419	1.53579	0.748425	0.852112	32.9197	4.08186	1.42099	1.03583	2.47877	246181	AKR7L	"Homo sapiens aldo-keto reductase family 7-like (AKR7L), transcript variant 1, non-coding RNA [NR_040288]"	chr1:19592551-19592492	hs|1p36.13
A_23_P122197	6.31974	2.25012	0.356046	0.0204098	5.63084	10.1392	3.65662	2.93371	10.326	3.7561	4.86902	7.70951	1.65649	891	CCNB1	"Homo sapiens cyclin B1 (CCNB1), mRNA [NM_031966]"	chr5:68471363-68473123	hs|5q13.2
A_23_P93258	5.04154	2.15633	0.427711	0.0439677	5.61568	13.5421	3.50244	7.40442	5.38964	2.78419	4.13069	7.17339	0.998608	8358	HIST1H3B	"Homo sapiens histone cluster 1, H3b (HIST1H3B), mRNA [NM_003537]"	chr6:26031981-26031922	hs|6p22.2
A_21_P0000126	3.76404	1.87507	0.498154	0.150144	5.61518	5.05367	21.1743	3.19903	7.323	1.65004	3.47633	1.32652	1.71859		LOC100507588	"Homo sapiens uncharacterized protein LOC100507588 (LOC100507588), mRNA [NM_001195259]"	chr19:7983818-7983877	hs|19p13.2
A_21_P0002520	1.25152	1.00949	0.80661	4.31744	5.613	6.52704	0.300218	2.68472	0.359868	0.756607	29.1928	2.46546	2.61728		XLOC_002390	"BROAD Institute lincRNA (XLOC_002390), lincRNA [TCONS_00004496]"	chr2:172127840-172127781	hs|2q31.1
A_33_P3333232	3.25253	1.85238	0.56952	0.266787	5.61016	1.60478	0.806556	6.4206	15.0437	10.8548	6.38124	2.34832	1.42139			"coiled-coil domain containing 162, pseudogene [Source:HGNC Symbol;Acc:21565] [ENST00000440451]"	chr6:109676155-109676214	hs|6q21
A_23_P155969	4.84933	2.10224	0.43351	0.0623107	5.60452	5.3358	2.01565	2.56337	8.06381	2.7311	13.3825	9.19815	1.54577	10733	PLK4	"Homo sapiens polo-like kinase 4 (PLK4), transcript variant 1, mRNA [NM_014264]"	chr4:128816182-128816241	hs|4q28.2
A_23_P45536	1.75777	1.09966	0.625599	1.98287	5.60322	34.1715	0.741965	1.48071	1.38334	1.73302	2.2151	1.1363	1.96382	4168	MCF2	"Homo sapiens MCF.2 cell line derived transforming sequence (MCF2), transcript variant 2, mRNA [NM_005369]"	chrX:138664211-138664152	hs|Xq27.1
A_24_P227091	6.31809	2.24649	0.355565	0.0204098	5.6023	8.18172	3.13938	2.59702	10.072	3.81438	6.13878	9.07425	1.80091	3832	KIF11	"Homo sapiens kinesin family member 11 (KIF11), mRNA [NM_004523]"	chr10:94414627-94414686	hs|10q23.33
A_21_P0008423	5.03029	2.0934	0.416159	0.0439677	5.59849	3.10125	8.41178	4.26651	16.4718	1.63638	3.21204	5.67741	2.01075		XLOC_010998	"BROAD Institute lincRNA (XLOC_010998), lincRNA [TCONS_00022712]"	chr14:038066433-038066374	hs|14q21.1
A_33_P3377750	4.11796	1.93986	0.471072	0.108082	5.59304	2.3647	17.0391	12.4146	2.97385	2.72356	2.55453	3.29879	1.37519	147700	KLC3	"Homo sapiens kinesin light chain 3 (KLC3), mRNA [NM_177417]"	chr19:45854215-45854274	hs|19q13.32
A_33_P3345225	4.64873	2.02314	0.435203	0.0731808	5.59078	2.66924	1.71892	3.47543	5.9604	1.65767	5.95882	4.14679	19.139				chr2:194746690-194746631	hs|2q32.3
A_33_P3404989	4.56447	2.09931	0.459924	0.0731808	5.58822	11.0441	6.17093	11.6442	4.57608	2.32939	2.80842	5.21517	0.917437	8357	HIST1H3H	"Homo sapiens histone cluster 1, H3h (HIST1H3H), mRNA [NM_003536]"	chr6:27778255-27778314	hs|6p22.1
A_33_P3287228	1.79562	1.19597	0.666047	1.98287	5.58633	31.4634	0.786571	2.70281	2.27398	2.51064	1.33419	0.473509	3.14555	115811	IQCD	IQ motif containing D [Source:HGNC Symbol;Acc:25168] [ENST00000392574]	chr12:113640158-113640099	hs|12q24.13
A_33_P3242793	5.41997	2.1747	0.401239	0.0365728	5.58436	1.99986	1.93233	5.55663	10.6918	4.78	2.01863	8.26427	9.4313	647215	C1orf81	"Homo sapiens C1orf81 mRNA, partial sequence. [DQ983818]"	chr1:200935733-200935792	hs|1q32.1
A_21_P0005884	4.01828	1.94559	0.484184	0.126902	5.58387	18.312	2.37705	8.24507	5.94225	1.44072	1.48316	4.51527	2.35544		XLOC_007181	"BROAD Institute lincRNA (XLOC_007181), lincRNA [TCONS_00015134]"	chr8:109928168-109928109	hs|8q23.1
A_24_P225616	4.92295	2.13008	0.432684	0.059716	5.57934	9.18229	1.69262	3.19612	10.4912	2.96678	6.86386	8.79795	1.44396	6241	RRM2	"Homo sapiens ribonucleotide reductase M2 (RRM2), transcript variant 2, mRNA [NM_001034]"	chr2:10270487-10270546	hs|2p25.1
A_24_P68088	1.15336	1.07732	0.93407	4.31744	5.57482	6.61977	0.364334	3.95542	0.113562	10.3115	0.739801	20.1317	2.36239	146771	TCAM1P	"Homo sapiens testicular cell adhesion molecule 1 homolog (mouse), pseudogene (TCAM1P), non-coding RNA [NR_002947]"	chr17:61941668-61941727	hs|17q23.3
A_33_P3237590	4.24584	2.03446	0.479166	0.0930497	5.5723	9.61329	5.15341	2.0895	10.5592	3.37181	1.3285	1.47464	10.9881	728178	LOC728178	"Homo sapiens cDNA FLJ41402 fis, clone BRCOC2020122. [AK123396]"	chr5:14663329-14663270	hs|5p15.2
A_33_P3228902	3.88096	1.9727	0.508301	0.150144	5.56266	10.5041	6.6369	3.95473	14.3865	3.7701	2.95667	0.947003	1.3453	100133306	LOC100133306	"Homo sapiens cDNA FLJ43146 fis, clone CTONG3008566. [AK125136]"	chr11:70998260-70998319	hs|11q13.4
A_21_P0004185	3.27788	1.85659	0.566398	0.266787	5.56119	1.91996	17.9942	1.24602	5.45619	5.75714	0.667797	5.72525	5.72299		XLOC_005047	"BROAD Institute lincRNA (XLOC_005047), lincRNA [TCONS_00010527]"	chr5:146560246-146560187	hs|5q32
A_21_P0005432	2.208	1.43536	0.650073	1.09617	5.55035	16.1928	3.09432	1.92177	0.938713	1.44667	18.5488	0.81913	1.44054		XLOC_006252	"BROAD Institute lincRNA (XLOC_006252), lincRNA [TCONS_00013598]"	chr7:130606852-130606911	hs|7q32.3
A_21_P0014616	2.37696	1.69278	0.712162	0.76051	5.54465	5.8293	0.355799	3.87716	15.0158	6.20609	3.46282	9.10532	0.504893		LOC100506120	"PREDICTED: Homo sapiens hypothetical LOC100506120 (LOC100506120), miscRNA [XR_110570]"	chr5:132561657-132561716	hs|5q31.1
A_24_P120462	3.3296	1.78684	0.536653	0.240776	5.54277	2.63629	17.4997	2.19367	12.682	1.60207	4.87163	1.24381	1.61304	1767	DNAH5	"Homo sapiens dynein, axonemal, heavy chain 5 (DNAH5), mRNA [NM_001369]"	chr5:13700778-13692215	hs|5p15.2
A_19_P00319407	1.29131	0.962372	0.745269	3.51855	5.54136	6.2358	0.851887	0.931021	30.5197	0.457782	1.36602	3.30198	0.666681		ERVMER34-1	"Homo sapiens endogenous retrovirus group MER34, member 1 (ERVMER34-1), transcript variant 1, mRNA [NM_024534]"	chr4:53609811-53609752	hs|4q12
A_33_P3294153	2.2105	1.34686	0.609301	1.09617	5.52938	29.9447	0.63987	1.35017	2.92692	3.45707	1.22451	2.53889	2.15295	50632	CALY	calcyon neuron-specific vesicular protein [Source:HGNC Symbol;Acc:17938] [ENST00000368555]	chr10:135140993-135140934	hs|10q26.3
A_24_P297526	1.99864	1.48003	0.74052	1.3205	5.52063	16.7742	4.12323	0.565932	12.3061	5.57549	1.1509	0.3583	3.31091	130813	C2orf50	chromosome 2 open reading frame 50 [Source:HGNC Symbol;Acc:26324] [ENST00000381585]	chr2:11286010-11286069	hs|2p25.1
A_21_P0013200	3.09208	1.81168	0.58591	0.315808	5.49614	7.69077	8.41688	16.009	3.15199	4.82254	0.731206	2.26109	0.885651		XLOC_l2_013416	"BROAD Institute lincRNA (XLOC_l2_013416), lincRNA [TCONS_l2_00025889]"	chr7:56666352-56666411	hs|7p11.2
A_33_P3307133	3.08638	1.77351	0.574626	0.315808	5.49529	17.8256	8.57147	5.81791	1.20228	5.89847	2.00204	0.803204	1.84134	2898	GRIK2	"Homo sapiens glutamate receptor, ionotropic, kainate 2 (GRIK2), transcript variant 1, mRNA [NM_021956]"	chr6:102134127-102134186	hs|6q16.3
A_23_P315451	1.62829	1.2949	0.79525	2.39634	5.4883	1.85827	0.349175	1.19826	8.64795	14.7934	0.377433	14.2219	2.46004	84063	KIRREL2	"Homo sapiens kin of IRRE like 2 (Drosophila) (KIRREL2), transcript variant 3, mRNA [NM_199180]"	chr19:36357917-36357976	hs|19q13.12
A_33_P3234472	4.23904	1.91827	0.452526	0.0930497	5.47472	1.70875	3.17868	1.95221	8.039	3.27027	19.9488	3.64505	2.05496	284751	LOC284751	"Homo sapiens uncharacterized LOC284751 (LOC284751), non-coding RNA [NR_034124]"	chr20:48931397-48931456	hs|20q13.13
A_21_P0013812	4.92678	2.08638	0.423477	0.059716	5.47193	1.53802	5.15116	14.5542	2.19005	1.82658	6.97726	6.40704	5.13111		LOC286442	"Homo sapiens uncharacterized LOC286442 (LOC286442), non-coding RNA [NR_038968]"	chrX:39186491-39181140	hs|Xp11.4
A_21_P0012883	2.79007	1.50634	0.539893	0.442685	5.47091	2.08395	28.41	1.18192	1.81288	3.62999	1.80108	1.55241	3.29506		XLOC_l2_011911	"Q9BXE6_HUMAN (Q9BXE6) FKSG49, partial (58%) [THC2688337]"	chr5:001597214-001597155	hs|5p15.33
A_21_P0003122	1.39857	1.00692	0.719969	2.89433	5.46258	31.3006	0.819169	3.3265	3.15417	0.726935	2.61925	1.37687	0.377182		XLOC_003146	"Q62IN4_BURMA (Q62IN4) Preprotein translocase, SecG subunit, partial (6%) [THC2679748]"	chr3:064439323-064439264	hs|3p14.1
A_33_P3335458	1.73942	1.25799	0.723225	1.98287	5.45504	1.96018	26.1527	0.73255	7.11842	2.55242	3.06736	0.289391	1.7673				chr7:12581456-12581515	hs|7p21.3
A_24_P49747	6.76175	2.22554	0.329136	0.0204098	5.44937	11.9413	3.03996	4.6038	8.15879	2.23327	6.36654	4.7827	2.46858			"PREDICTED: Homo sapiens high mobility group protein B3-like (LOC646993), mRNA [XM_929965]"	chr9:36303660-36303601	hs|9p13.2
A_33_P3396214	2.35156	1.43044	0.608297	0.91699	5.44779	0.944463	2.77974	8.56795	25.1833	1.34627	1.17961	1.459	2.122	79412	KREMEN2	"Homo sapiens kringle containing transmembrane protein 2 (KREMEN2), transcript variant 4, mRNA [NM_172229]"	chr16:3018321-3018380	hs|16p13.3
A_24_P314571	6.91744	2.2297	0.32233	0.0177656	5.43255	5.95596	2.57995	2.88479	7.36708	3.61084	6.7999	11.7826	2.47926	147841	SPC24	"Homo sapiens cDNA FLJ90806 fis, clone Y79AA1000750. [AK075287]"	chr19:11257053-11256994	hs|19p13.2
A_23_P380901	1.71194	1.21625	0.710453	1.98287	5.43073	1.84118	1.11878	2.83781	8.19467	26.0185	0.376873	0.801042	2.25702	5746	PTH2R	"Homo sapiens parathyroid hormone 2 receptor (PTH2R), mRNA [NM_005048]"	chr2:209358543-209358602	hs|2q34
A_33_P3258777	3.83912	1.87473	0.488322	0.150144	5.42625	2.37487	19.6588	3.80779	2.57472	4.90335	6.96443	0.971582	2.15448			"Homo sapiens hypothetical gene supported by BC010180, mRNA (cDNA clone IMAGE:4310501), with apparent retained intron. [BC010180]"	chr4:2452026-2452085	hs|4p16.3
A_23_P85218	1.64408	1.17551	0.714999	2.39634	5.42227	1.05012	0.567956	2.22305	12.5556	0.983424	0.763571	22.864	2.37048	6658	SOX3	"Homo sapiens SRY (sex determining region Y)-box 3 (SOX3), mRNA [NM_005634]"	chrX:139585306-139585248	hs|Xq27.1
A_21_P0006043	2.36239	1.64959	0.698269	0.91699	5.41948	9.4683	11.817	0.626447	1.9031	8.95468	0.390765	7.52117	2.67438		XLOC_007532	"7a44d03.x1 NCI_CGAP_GC6 Homo sapiens cDNA clone IMAGE:3221573 3', mRNA sequence [BE671722]"	chr9:118503784-118503843	hs|9q33.1
A_33_P3213342	2.98342	1.76226	0.590685	0.373345	5.41656	17.1355	2.36061	2.418	7.52547	0.486137	3.25145	8.35018	1.8051	57082	CASC5	"Homo sapiens cancer susceptibility candidate 5 (CASC5), transcript variant 1, mRNA [NM_170589]"	chr15:40954822-40954881	hs|15q15.1
A_21_P0012317	1.72154	1.23845	0.719382	1.98287	5.41451	2.35588	9.84754	1.08361	0.63285	2.28279	24.0314	0.412205	2.66973		LOC729444	"Homo sapiens uncharacterized LOC729444 (LOC729444), non-coding RNA [NR_038388]"	chr22:20350334-20350393	hs|22q11.21
A_23_P58328	1.45094	0.984358	0.678427	2.89433	5.40625	1.05502	32.0969	0.709626	3.76619	0.586339	1.21924	2.02507	1.79157	11199	ANXA10	"Homo sapiens annexin A10 (ANXA10), mRNA [NM_007193]"	chr4:169108564-169108623	hs|4q32.3
A_21_P0007235	3.3317	1.90731	0.572472	0.240776	5.40165	10.7933	3.55778	2.9877	10.0498	6.45057	7.44417	0.492577	1.43727		XLOC_009207	"BROAD Institute lincRNA (XLOC_009207), lincRNA [TCONS_00019383]"	chr11:72916265-72916324	hs|11q13.4
A_23_P32078	1.85829	1.40505	0.756099	1.66197	5.3992	0.204111	16.248	1.50843	1.4302	1.37256	13.8552	3.51194	5.06312	64078	SLC28A3	"Homo sapiens solute carrier family 28 (sodium-coupled nucleoside transporter), member 3 (SLC28A3), transcript variant 2, mRNA [NM_022127]"	chr9:86900385-86900326	hs|9q21.33
A_33_P3249936	5.27112	2.07132	0.392957	0.0365728	5.38791	5.60528	8.54189	3.00608	3.7335	2.29056	2.67978	15.3202	1.92604	200844	C3orf67	"Homo sapiens chromosome 3 open reading frame 67 (C3orf67), mRNA [NM_198463]"	chr3:58727842-58727783	hs|3p14.2
A_33_P3304427	4.727	2.05324	0.434364	0.0623107	5.38789	1.82122	8.80732	7.94117	12.3511	1.63415	3.7091	4.98809	1.85097	345643	IDAS	"Homo sapiens Idas protein (IDAS), mRNA [NM_001190787]"	chr5:54515713-54515654	hs|5q11.2
A_33_P3276833	1.78713	1.23332	0.690114	1.98287	5.38641	1.25172	1.64182	1.48696	17.7181	0.524371	17.7349	1.24918	1.48422	346007	EYS	"Homo sapiens eyes shut homolog (Drosophila) (EYS), transcript variant 1, mRNA [NM_001142800]"	chr6:64430668-64430609	hs|6q12
A_23_P379614	5.66413	2.14519	0.378733	0.0311663	5.37882	11.0115	2.88169	2.08478	5.63775	3.31446	8.71149	7.597	1.79196	11339	OIP5	"Homo sapiens Opa interacting protein 5 (OIP5), mRNA [NM_007280]"	chr15:41601624-41601565	hs|15q15.1
A_33_P3382565	3.02881	1.84956	0.610653	0.373345	5.37549	11.1711	0.34659	3.15408	11.6288	4.39435	4.03544	6.54778	1.72573	55083	KIF26B	"Homo sapiens kinesin family member 26B (KIF26B), mRNA [NM_018012]"	chr1:245865842-245865901	hs|1q44
A_21_P0011239	2.90443	1.71229	0.589544	0.442685	5.36856	8.99436	2.54803	3.03118	16.2505	1.64131	8.5955	1.18077	0.706844		XLOC_l2_004168	"PREDICTED: Homo sapiens tetratricopeptide repeat domain 6 (TTC6), mRNA [XM_002343299]"	chr14:38218927-38218986	hs|14q21.1
A_21_P0010926	2.11845	1.4949	0.705658	1.09617	5.36218	1.15549	6.34411	5.5151	17.3761	9.351	0.390695	0.782674	1.98227		XLOC_l2_001667	"BROAD Institute lincRNA (XLOC_l2_001667), lincRNA [TCONS_l2_00004012]"	chr10:89418910-89418969	hs|10q23.2
A_21_P0004566	1.94657	1.24047	0.637259	1.66197	5.36097	29.2691	1.08722	0.483219	1.73604	2.67693	3.73362	1.5444	2.35719		XLOC_004924	"Q26195_PLAVI (Q26195) Pva1 protein, partial (11%) [THC2719986]"	chr5:090603630-090603571	hs|5q14.3
A_32_P25357	4.13249	1.92971	0.46696	0.108082	5.35777	1.99109	11.2587	2.75264	14.2981	1.94363	6.46719	2.62812	1.52273	1013	CDH15	"Homo sapiens cadherin 15, type 1, M-cadherin (myotubule) (CDH15), mRNA [NM_004933]"	chr16:89261839-89261898	hs|16q24.3
A_33_P3214466	10.0937	2.31674	0.229523	0	5.35249	4.6524	4.80744	5.69498	3.39861	4.48727	10.4328	6.43709	2.90937	55897	MESP1	"Homo sapiens mesoderm posterior 1 homolog (mouse) (MESP1), mRNA [NM_018670]"	chr15:90293166-90293107	hs|15q26.1
A_23_P206022	2.72812	1.73309	0.635269	0.521917	5.35101	16.6469	0.314538	2.19122	1.8315	8.49408	3.37041	5.00293	4.95654	22801	ITGA11	"Homo sapiens integrin, alpha 11 (ITGA11), mRNA [NM_001004439]"	chr15:68594130-68594071	hs|15q23
A_23_P217704	2.77192	1.75385	0.632718	0.442685	5.35047	13.1402	0.415716	2.61129	9.77772	3.57587	4.41623	7.90546	0.961237	8908	GYG2	"Homo sapiens glycogenin 2 (GYG2), transcript variant 2, mRNA [NM_003918]"	chrX:2800115-2800174	hs|Xp22.33
A_33_P3404032	4.69338	2.02832	0.432165	0.0731808	5.34881	6.35507	4.05782	3.14344	5.48909	4.96541	1.15734	15.714	1.90832	92815	HIST3H2A	"Homo sapiens histone cluster 3, H2a (HIST3H2A), mRNA [NM_033445]"	chr1:228645542-228645483	hs|1q42.13
A_21_P0012854	1.28992	0.974747	0.755662	3.51855	5.34675	14.2907	1.61418	0.535519	22.2747	1.62449	1.05316	0.62557	0.755692		XLOC_l2_011798	GB	chr5:142125194-142125253	hs|5q31.3
A_21_P0006891	3.99219	1.92405	0.481954	0.126902	5.33219	12.5148	3.2877	3.97893	0.866271	2.84135	13.5404	3.00273	2.62521		XLOC_008552	"AGENCOURT_13966341 NIH_MGC_172 Homo sapiens cDNA 5', mRNA sequence [CD049591]"	chr10:91408708-91408767	hs|10q23.31
A_33_P3222630	9.20085	2.2954	0.249478	0	5.31829	4.63929	2.39456	4.73144	7.65669	3.6484	6.15139	9.31798	4.00661	286151	FBXO43	"Homo sapiens F-box protein 43 (FBXO43), transcript variant 2, mRNA [NM_001029860]"	chr8:101146035-101145976	hs|8q22.2
A_23_P302672	3.42541	1.7885	0.522126	0.240776	5.29857	2.14215	6.14315	2.08999	19.1713	6.30505	0.770938	2.25225	3.51371	115265	DDIT4L	"Homo sapiens DNA-damage-inducible transcript 4-like, mRNA (cDNA clone MGC:9960 IMAGE:3877854), complete cds. [BC013592]"	chr4:101107295-101107236	hs|4q24
A_23_P96501	3.32882	1.8334	0.550765	0.240776	5.29659	1.50797	1.0391	5.58833	12.5887	10.941	0.948569	5.91297	3.84606	56159	TEX11	"Homo sapiens testis expressed 11 (TEX11), transcript variant 1, mRNA [NM_001003811]"	chrX:69749033-69748974	hs|Xq13.1
A_23_P13822	4.52551	1.9486	0.430582	0.0877832	5.28274	1.63381	7.4228	2.32737	4.77772	2.49229	17.4661	4.08825	2.05361	55359	STYK1	"Homo sapiens serine/threonine/tyrosine kinase 1 (STYK1), mRNA [NM_018423]"	chr12:10771913-10771854	hs|12p13.2
A_21_P0001674	1.62803	1.16989	0.718595	2.39634	5.28184	4.82845	25.348	0.841762	0.766888	0.79914	3.50467	0.526262	5.6395		XLOC_000153	"BROAD Institute lincRNA (XLOC_000153), lincRNA [TCONS_00001990]"	chr1:39513771-39513830	hs|1p34.3
A_33_P3255051	1.77173	1.26194	0.712265	1.98287	5.28167	24.4901	4.09851	1.24505	0.311372	6.26386	1.25758	3.59365	0.993255				chr13:037064301-037064242	hs|13q13.3
A_21_P0004179	5.6612	2.11047	0.372795	0.0311663	5.2814	5.85016	2.98515	3.4297	13.0888	3.86518	8.30061	3.25419	1.47742		XLOC_004984	"BROAD Institute lincRNA (XLOC_004984), lincRNA [TCONS_00009774]"	chr5:125433761-125433702	hs|5q23.2
A_33_P3351062	2.13407	1.40471	0.658231	1.09617	5.28093	1.02662	0.515001	5.06954	23.4354	3.1955	0.853186	5.66164	2.49057				chr17:039114704-039114645	hs|17q21.2
A_21_P0001128	4.09549	1.98627	0.48499	0.108082	5.27714	7.73187	0.884871	4.57397	9.32806	5.52013	10.2814	2.3098	1.58706		XLOC_000822	"Q3BCG3_9ARAC (Q3BCG3) Tubuliform spidroin (Fragment), partial (5%) [THC2721785]"	chr1:47846671-47846612	hs|1p33
A_21_P0002058	5.78494	2.13302	0.368719	0.0311663	5.27517	9.38214	2.81712	4.99524	9.7885	1.64399	7.78106	3.21543	2.57787		XLOC_002132	"BROAD Institute lincRNA (XLOC_002132), lincRNA [TCONS_00003307]"	chr2:65257943-65257884	hs|2p14
A_33_P3277890	5.99147	2.14004	0.357182	0.0204098	5.27072	2.12321	2.16056	7.41812	5.29688	8.03661	11.185	2.76425	3.18113			WASH and IL9R antisense RNA 1 (non-protein coding) [Source:HGNC Symbol;Acc:38513] [ENST00000399966]	chrY:59347413-59347354	hs|Yq12
A_21_P0000128	2.49784	1.58072	0.632835	0.76051	5.26315	6.57996	15.8642	0.932798	0.661373	1.11392	11.2983	3.12205	2.53261		LOC100129480	"Homo sapiens uncharacterized protein LOC100129480 (LOC100129480), mRNA [NM_001195279]"	chr3:12581659-12581600	hs|3p25.2
A_33_P3213392	2.36635	1.58221	0.668628	0.91699	5.26098	0.548171	0.684048	3.38051	13.8443	3.58656	1.15065	9.29607	9.59755			HCG2045795Novel proteinUncharacterized protein [Source:UniProtKB/TrEMBL;Acc:Q5T400] [ENST00000375713]	chr13:112278396-112278455	hs|13q34
A_24_P314515	1.17315	1.09109	0.930049	4.31744	5.25518	1.06422	14.2664	1.15363	0.375918	8.26965	8.25614	0.110439	8.54507	283460	HNF1A-AS1	"Homo sapiens HNF1A antisense RNA 1 (non-protein coding) (HNF1A-AS1), non-coding RNA [NR_024345]"	chr12:121408137-121408078	hs|12q24.31
A_33_P3312119	5.54711	2.07756	0.37453	0.0365728	5.25148	11.8768	4.30035	2.04775	2.79822	3.9342	11.3226	3.56252	2.16944	100130967	C6orf99	"Homo sapiens chromosome 6 open reading frame 99 (C6orf99), mRNA [NM_001195032]"	chr6:159331223-159331282	hs|6q25.3
A_21_P0012152	1.89993	1.35614	0.713782	1.66197	5.2498	18.7882	0.365903	1.08158	5.67214	10.4526	1.00576	1.21879	3.41348		LOC149773	"Homo sapiens uncharacterized LOC149773 (LOC149773), non-coding RNA [NR_034147]"	chr20:57090734-57090793	hs|20q13.32
A_23_P11685	3.17791	1.82025	0.572782	0.315808	5.24643	10.8327	0.995588	6.36495	5.80098	3.49867	11.4337	2.41637	0.628389	5321	PLA2G4A	"Homo sapiens phospholipase A2, group IVA (cytosolic, calcium-dependent) (PLA2G4A), mRNA [NM_024420]"	chr1:186957652-186957711	hs|1q31.1
A_33_P3274372	2.54859	1.56728	0.61496	0.621714	5.24358	11.9669	0.738834	17.1156	0.814795	1.71536	4.35535	1.9791	3.26268				chr2:105481924-105481865	hs|2q12.1
A_21_P0001065	2.63894	1.64218	0.622286	0.621714	5.24064	1.94485	0.990786	8.19674	0.827358	4.98609	12.5905	11.4277	0.961157		XLOC_000575	"Q8NHT0_HUMAN (Q8NHT0) MGC32805 protein, partial (58%) [THC2762596]"	chr1:222156426-222156485	hs|1q41
A_21_P0009489	3.2354	1.71529	0.530163	0.266787	5.23984	1.03209	1.48779	3.31115	15.5587	2.12968	2.52241	13.5255	2.35141		XLOC_012695	"BX092010 NCI_CGAP_Pr28 Homo sapiens cDNA clone IMAGp998L195572 ; IMAGE:2251554, mRNA sequence [BX092010]"	chr18:56501514-56501573	hs|18q21.32
A_33_P3242952	3.01269	1.74726	0.579967	0.373345	5.2398	7.43548	1.09383	1.85698	3.77696	3.04225	13.8111	10.2446	0.657199	729533	FAM72A	"Homo sapiens family with sequence similarity 72, member A (FAM72A), mRNA [NM_001123168]"	chr1:206145518-206145577	hs|1q32.1
A_21_P0006146	2.47763	1.35001	0.544879	0.76051	5.23899	28.9032	1.94775	1.57024	2.15426	2.77873	1.34647	1.88078	1.33053		XLOC_007354	"BROAD Institute lincRNA (XLOC_007703), lincRNA [TCONS_00016775]"	chr9:38965036-38967973	hs|9p13.1
A_21_P0001080	3.57741	1.75513	0.490615	0.196564	5.23454	6.71817	20.412	1.84564	2.34888	5.23941	2.07117	1.50573	1.73532		XLOC_000627	"RST8688 Athersys RAGE Library Homo sapiens cDNA, mRNA sequence [BG189643]"	chr1:235095646-235095705	hs|1q42.3
A_21_P0000834	3.63641	1.76646	0.485769	0.170371	5.23061	3.62487	0.956175	3.22936	3.0614	1.65898	21.6318	3.44409	4.23817		LOC100507401	"Homo sapiens uncharacterized LOC100507401 (LOC100507401), non-coding RNA [NR_038909]"	chr11:46895872-46895931	hs|11p11.2
A_21_P0012247	4.90486	2.05801	0.419587	0.059716	5.22384	3.78438	1.4992	12.2804	1.28579	7.45683	5.90173	4.94854	4.63388		XLOC_l2_009292	"BROAD Institute lincRNA (XLOC_l2_009292), lincRNA [TCONS_l2_00017587]"	chr22:18985671-19001888	hs|22q11.21
A_33_P3400248	2.25188	1.52179	0.675785	0.91699	5.22347	0.311783	18.1549	1.61801	5.59128	8.74649	1.77273	1.38282	4.20973	26281	FGF20	"Homo sapiens fibroblast growth factor 20 (FGF20), mRNA [NM_019851]"	chr8:16850546-16850487	hs|8p22
A_21_P0012522	1.42221	1.18348	0.832144	2.89433	5.22344	1.76859	2.34048	1.03644	2.64325	0.110664	2.26366	14.9456	16.6788		LOC100507391	"Homo sapiens uncharacterized LOC100507391 (LOC100507391), non-coding RNA [NR_037891]"	chr3:194502666-194502725	hs|3q29
A_21_P0011820	2.49667	1.57326	0.630144	0.76051	5.22251	3.52083	3.09059	9.1078	0.721755	4.91946	0.618999	18.2542	1.54646		XLOC_l2_007435	"BROAD Institute lincRNA (XLOC_l2_007435), lincRNA [TCONS_l2_00013803]"	chr2:96199634-96199693	hs|2q11.1
A_23_P163099	3.9322	1.88502	0.479382	0.126902	5.22251	4.62781	1.04118	1.57223	4.76534	4.75822	5.88002	17.1335	2.00173	5427	POLE2	"Homo sapiens polymerase (DNA directed), epsilon 2 (p59 subunit) (POLE2), transcript variant 1, mRNA [NM_002692]"	chr14:50122470-50122411	hs|14q21.3
A_23_P58266	1.74283	1.35839	0.779416	1.98287	5.21764	11.1352	1.53097	3.1813	10.0873	2.30359	12.8149	0.292469	0.395453	6286	S100P	"Homo sapiens S100 calcium binding protein P (S100P), mRNA [NM_005980]"	chr4:6698819-6698878	hs|4p16.1
A_21_P0003766	1.72319	1.26661	0.735037	1.98287	5.2126	1.24257	13.9003	1.30349	0.253423	1.82752	17.7681	3.81821	1.58724		XLOC_004060	"BROAD Institute lincRNA (XLOC_004060), lincRNA [TCONS_00008566]"	chr4:124457583-124457524	hs|4q28.1
A_33_P3409210	2.16028	1.36421	0.631496	1.09617	5.20958	3.26756	1.41552	1.11671	20.7225	0.901953	1.4788	11.6097	1.16387			"PREDICTED: Homo sapiens hypothetical LOC100128340 (LOC100128340), miscRNA [XR_133415]"	chr5:177378897-177378956	hs|5q35.3
A_23_P363936	3.34488	1.77646	0.531099	0.240776	5.20593	2.39193	10.6979	0.743672	2.8599	3.08437	15.8133	4.45029	1.60617	22824	HSPA4L	"Homo sapiens heat shock 70kDa protein 4-like (HSPA4L), mRNA [NM_014278]"	chr4:128754250-128754309	hs|4q28.1
A_23_P250516	4.2511	1.92485	0.452787	0.0930497	5.20506	3.7329	1.25324	4.99399	9.08522	2.49455	3.07388	15.2683	1.73842			"ALU1_HUMAN (P39188) Alu subfamily J sequence contamination warning entry, partial (10%) [THC2604076]"	chr17:076613698-076613639	hs|17q25.3
A_21_P0001525	3.52538	1.85808	0.527058	0.196564	5.20356	2.85148	9.31365	0.71231	4.38982	13.6238	1.36442	3.06275	6.31025		XLOC_000889	"BROAD Institute lincRNA (XLOC_000889), lincRNA [TCONS_00001546]"	chr1:084542210-084542151	hs|1p31.1
A_21_P0000857	3.11147	1.70804	0.548949	0.315808	5.20168	5.3088	3.37424	0.856623	5.47097	3.00201	0.878011	2.97031	19.7525		LOC340544	"Homo sapiens uncharacterized LOC340544 (LOC340544), non-coding RNA [NR_038978]"	chrX:102947289-102947348	hs|Xq22.2
A_23_P87238	1.69619	1.26517	0.745892	1.98287	5.19643	0.343837	2.00958	0.641619	7.01263	12.2643	16.6383	1.20909	1.45216	6291	SAA4	"Homo sapiens serum amyloid A4, constitutive (SAA4), mRNA [NM_006512]"	chr11:18254043-18253984	hs|11p15.1
A_21_P0014463	2.83892	1.64459	0.579302	0.442685	5.1927	3.73724	0.954177	5.55492	16.7859	1.66304	1.6456	0.982074	10.2187		LOC100507133	"PREDICTED: Homo sapiens hypothetical LOC100507133 (LOC100507133), miscRNA [XR_109945]"	chr2:73518030-73518089	hs|2p13.1
A_33_P3264238	9.7693	2.28133	0.23352	0	5.19192	2.47042	6.00849	5.8721	6.56798	4.11175	8.31502	5.00747	3.18212	140883	ZNF280B	"Homo sapiens zinc finger protein 280B (ZNF280B), mRNA [NM_080764]"	chr22:22839041-22838982	hs|22q11.22
A_33_P3236955	6.5767	2.16312	0.328907	0.0204098	5.1812	5.69131	3.6321	3.21465	6.16053	4.27219	5.06114	11.8775	1.54019			"601466603F1 NIH_MGC_67 Homo sapiens cDNA clone IMAGE:3869928 5', mRNA sequence [BE782190]"	chr6:167761169-167761110	hs|6q27
A_33_P3311755	4.20769	1.9521	0.463937	0.108082	5.1765	11.9018	1.68051	2.33045	5.78826	3.06442	5.73598	9.83304	1.07756	9493	KIF23	"Homo sapiens kinesin family member 23 (KIF23), transcript variant 1, mRNA [NM_138555]"	chr15:69738370-69738429	hs|15q23
A_23_P130194	4.81092	2.02378	0.420664	0.0623107	5.17591	11.6408	3.1893	1.65903	8.25827	2.34795	6.11118	6.66326	1.53752	5831	PYCR1	"Homo sapiens pyrroline-5-carboxylate reductase 1 (PYCR1), transcript variant 1, mRNA [NM_006907]"	chr17:79890390-79890331	hs|17q25.3
A_21_P0003898	3.47328	1.7691	0.509345	0.196564	5.17452	7.48967	2.30487	2.35133	17.2612	1.64733	1.93425	1.11947	7.28802		XLOC_003991	"BROAD Institute lincRNA (XLOC_003991), lincRNA [TCONS_00009076]"	chr4:77829460-77829401	hs|4q21.1
A_33_P3381313	2.14644	1.25909	0.586594	1.09617	5.17338	1.14998	2.15798	2.22108	28.2208	4.0437	1.15082	1.28392	1.15878	729830	FAM160A1	"Homo sapiens family with sequence similarity 160, member A1 (FAM160A1), mRNA [NM_001109977]"	chr4:152577926-152577985	hs|4q31.3
A_23_P150198	3.55407	1.81042	0.509394	0.196564	5.17214	1.16647	10.4229	8.96275	2.23197	12.7115	1.67575	2.13764	2.06822	440040	LOC440040	"Homo sapiens glutamate receptor, metabotropic 5 pseudogene (LOC440040), non-coding RNA [NR_027044]"	chr11:49831772-49831831	hs|11p11.12
A_23_P62081	3.96265	1.87828	0.473995	0.126902	5.17059	5.28122	1.62111	1.46274	3.81032	3.68941	1.43077	15.5493	8.51988	6447	SCG5	"Homo sapiens secretogranin V (7B2 protein) (SCG5), transcript variant 2, mRNA [NM_003020]"	chr15:32989106-32989165	hs|15q13.3
A_21_P0003199	1.84306	1.37044	0.743568	1.66197	5.16968	2.11442	0.418891	9.15268	11.1599	3.898	0.682422	13.3076	0.623528		XLOC_003364	"BROAD Institute lincRNA (XLOC_003364), lincRNA [TCONS_00006729]"	chr3:187553740-187553681	hs|3q27.3
A_21_P0010277	1.55066	1.2999	0.838292	2.39634	5.16618	0.224709	0.274544	7.63542	9.29664	5.53209	14.1811	2.7615	1.42344		XLOC_014066	"BROAD Institute lincRNA (XLOC_014066), lincRNA [TCONS_00029116]"	chr21:37377804-37377745	hs|21q22.12
A_23_P425990	1.41511	1.14472	0.808926	2.89433	5.1659	2.75208	0.274519	1.18124	15.6119	9.71499	0.61623	10.5257	0.650573	23281	MTUS2	"Homo sapiens microtubule associated tumor suppressor candidate 2 (MTUS2), transcript variant 1, mRNA [NM_001033602]"	chr13:30066785-30066844	hs|13q12.3
A_21_P0001059	2.13125	1.37052	0.64306	1.09617	5.1654	1.05434	0.901529	22.8971	4.13658	4.48026	0.782819	6.01953	1.05108		XLOC_000554	"BROAD Institute lincRNA (XLOC_000554), lincRNA [TCONS_00000387]"	chr1:212719072-212727777	hs|1q32.3
A_24_P532864	1.22211	0.974099	0.797066	4.31744	5.16062	16.8964	0.719383	0.630472	4.45435	15.9474	0.371754	1.56494	0.700188			"RST7162 Athersys RAGE Library Homo sapiens cDNA, mRNA sequence [BG188151]"	chr5:82215551-82215492	hs|5q14.2
A_33_P3284129	4.81664	1.97398	0.409825	0.0623107	5.16035	1.96719	3.74853	4.52871	5.31719	4.99463	2.73192	16.5826	1.41197	116372	LYPD1	"Homo sapiens LY6/PLAUR domain containing 1 (LYPD1), transcript variant 1, mRNA [NM_144586]"	chr2:133402818-133402759	hs|2q21.2
A_21_P0008664	4.04389	1.90453	0.470965	0.126902	5.15992	5.18536	4.57665	0.978674	7.32503	1.61963	2.62957	3.42894	15.5355		SCARNA15	"BROAD Institute lincRNA (XLOC_011333), lincRNA [TCONS_00023488]"	chr15:83424006-83424065	hs|15q25.2
A_33_P3419369	1.15233	0.790223	0.68576	4.31744	5.14841	1.62732	1.01764	1.19832	0.473758	2.25966	32.2016	0.67395	1.73499	285419	LOC285419	Homo sapiens mRNA; cDNA DKFZp686P12109 (from clone DKFZp686P12109). [AL833449]	chr4:124585834-124585893	hs|4q28.1
A_21_P0008880	3.97361	1.94847	0.490353	0.126902	5.13822	5.46646	0.610647	6.30247	3.36154	5.86057	2.42998	13.4342	3.6399		LOC100506705	"PREDICTED: Homo sapiens hypothetical LOC100506705 (LOC100506705), miscRNA [XR_109276]"	chr16:28296269-28296210	hs|16p11.2
A_23_P103588	-1.64344	-2.36605	1.43969	2.89433	5.13816	0.017194	0.176603	0.939295	1.14619	0.0308349	38.7335	0.00992288	0.0517361	3158	HMGCS2	"Homo sapiens 3-hydroxy-3-methylglutaryl-CoA synthase 2 (mitochondrial) (HMGCS2), nuclear gene encoding mitochondrial protein, transcript variant 1, mRNA [NM_005518]"	chr1:120295988-120295929	hs|1p12
A_23_P25873	4.32502	1.93626	0.447688	0.0930497	5.13778	6.90628	1.99758	2.02222	6.98624	1.91404	5.82083	13.934	1.52102	11169	WDHD1	"Homo sapiens WD repeat and HMG-box DNA binding protein 1 (WDHD1), transcript variant 1, mRNA [NM_007086]"	chr14:55408024-55407965	hs|14q22.2
A_32_P74964	2.7762	1.56576	0.563995	0.442685	5.13186	2.80785	23.239	3.28654	2.95723	2.12221	0.494465	3.83879	2.30885	84553	C6orf168	"Homo sapiens chromosome 6 open reading frame 168 (C6orf168), mRNA [NM_032511]"	chr6:99721027-99720968	hs|6q16.2
A_24_P319647	1.71862	1.22415	0.712287	1.98287	5.13093	0.357897	0.730651	4.75931	23.573	1.24309	1.14116	4.81053	4.43186	79368	FCRL2	"Homo sapiens Fc receptor-like 2 (FCRL2), mRNA [NM_030764]"	chr1:157736736-157736677	hs|1q23.1
A_21_P0003813	2.53109	1.50311	0.59386	0.621714	5.12934	0.504486	1.22469	5.01534	22.9381	2.23651	2.19919	3.65444	3.26193		XLOC_004205	"ALU7_HUMAN (P39194) Alu subfamily SQ sequence contamination warning entry, partial (7%) [THC2612998]"	chr4:185287018-185286780	hs|4q35.1
A_33_P3241779	4.62342	1.92012	0.415302	0.0731808	5.12878	1.72466	6.41594	2.3521	2.16848	4.37371	4.0313	17.5551	2.40893	643224	TUBBP5	"Homo sapiens tubulin, beta pseudogene 5 (TUBBP5), non-coding RNA [NR_027156]"	chr9:141070980-141071039	hs|9q34.3
A_23_P159316	3.1701	1.75765	0.554447	0.315808	5.12642	0.81236	1.2932	5.78956	14.7266	1.23077	8.72937	4.18683	4.24269	8419	BFSP2	"Homo sapiens beaded filament structural protein 2, phakinin (BFSP2), mRNA [NM_003571]"	chr3:133193941-133194001	hs|3q22.1
A_21_P0010504	1.78777	1.2775	0.714581	1.98287	5.12595	0.842293	0.573773	0.749397	10.9184	2.66876	6.6225	17.6664	0.965999		HOTAIR	"Q422D9_DESHA (Q422D9) Phosphoribosylanthranilate isomerase , partial (9%) [THC2636953]"	chr12:054362652-054362593	hs|12q13.13
A_19_P00807752	3.40902	1.76706	0.518348	0.240776	5.12321	10.0062	2.78223	3.8561	4.08997	2.09175	15.8997	0.921831	1.33791		MCF2L	"PREDICTED: Homo sapiens hypothetical LOC100506063 (LOC100506063), miscRNA [XR_111408]"	chr13:113556601-113556660	hs|13q34
A_23_P48835	4.59425	1.99019	0.433191	0.0731808	5.11803	11.7347	1.82108	2.49624	6.07705	3.32282	5.46506	8.83381	1.19348	9493	KIF23	"Homo sapiens kinesin family member 23 (KIF23), transcript variant 1, mRNA [NM_138555]"	chr15:69740524-69740583	hs|15q23
A_23_P99386	2.73069	1.62351	0.594543	0.521917	5.11658	17.928	0.507309	4.40945	8.41558	1.36099	1.77559	4.11463	2.42104	8600	TNFSF11	"Homo sapiens tumor necrosis factor (ligand) superfamily, member 11 (TNFSF11), transcript variant 1, mRNA [NM_003701]"	chr13:43181387-43181446	hs|13q14.11
A_33_P3294149	1.36512	0.959284	0.702708	3.51855	5.11658	0.434063	1.21405	1.59114	29.1632	0.491503	3.73125	1.8645	2.44294	50632	CALY	calcyon neuron-specific vesicular protein [Source:HGNC Symbol;Acc:17938] [ENST00000368558]	chr10:135139755-135139696	hs|10q26.3
A_21_P0013673	4.15664	1.9567	0.470741	0.108082	5.1164	1.90015	10.662	6.16093	9.28315	4.98381	1.93999	0.902423	5.09874		XLOC_l2_015303	"BROAD Institute lincRNA (XLOC_l2_015303), lincRNA [TCONS_l2_00029501]"	chr9:99857490-99857431	hs|9q22.33
A_33_P3211959	1.98911	1.31804	0.662626	1.3205	5.09592	0.462188	0.613584	3.93105	24.1096	3.30336	3.59135	1.39211	3.36416			immunoglobulin lambda variable 9-49 [Source:HGNC Symbol;Acc:5933] [ENST00000427632]	chr22:22698027-22698084	hs|22q11.22
A_21_P0004401	3.05533	1.62912	0.533208	0.315808	5.09194	22.0194	3.33798	1.529	3.97908	0.660452	2.64076	3.4861	3.08272		XLOC_004841	"BROAD Institute lincRNA (XLOC_004841), lincRNA [TCONS_00010352]"	chr5:60617412-60617353	hs|5q12.1
A_33_P3607359	4.99529	2.03227	0.406836	0.059716	5.08274	10.3974	3.71697	1.27948	3.65456	4.06727	6.63695	9.1542	1.75514	399815	LOC399815	"Homo sapiens chromosome 10 open reading frame 88 pseudogene (LOC399815), non-coding RNA [NR_027282]"	chr10:124648065-124648124	hs|10q26.13
A_21_P0014077	5.21874	2.00799	0.384764	0.0365728	5.08233	13.9921	8.28808	2.88309	1.91216	4.2212	4.48266	2.97766	1.90174		LOC100505666	"Homo sapiens uncharacterized LOC100505666 (LOC100505666), transcript variant 1, non-coding RNA [NR_040772]"	chr1:155017772-155017713	hs|1q22
A_23_P12816	5.40189	2.06581	0.382424	0.0365728	5.08215	6.58145	1.75465	2.09463	8.66382	3.62946	6.50329	9.39965	2.03029	3070	HELLS	"Homo sapiens helicase, lymphoid-specific (HELLS), mRNA [NM_018063]"	chr10:96354481-96354540	hs|10q23.33
A_33_P3372099	3.69317	1.77022	0.479321	0.170371	5.07913	2.02493	5.20576	1.97701	18.9923	5.52978	1.2308	1.72236	3.95007	115265	DDIT4L	"Homo sapiens DNA-damage-inducible transcript 4-like (DDIT4L), mRNA [NM_145244]"	chr4:101107139-101107080	hs|4q24
A_23_P134935	2.94767	1.63041	0.553118	0.373345	5.0756	17.1707	1.64805	1.78064	7.01939	1.2856	8.6888	1.86765	1.14398	1846	DUSP4	"Homo sapiens dual specificity phosphatase 4 (DUSP4), transcript variant 1, mRNA [NM_001394]"	chr8:29194441-29194382	hs|8p12
A_23_P419696	4.35727	2.00085	0.459197	0.0930497	5.07154	1.359	7.23543	6.74584	5.72569	5.81611	3.59271	9.19521	0.902301	116372	LYPD1	"Homo sapiens LY6/PLAUR domain containing 1 (LYPD1), transcript variant 1, mRNA [NM_144586]"	chr2:133403458-133403399	hs|2q21.2
A_24_P335620	4.786	1.99353	0.416533	0.0623107	5.06975	8.47889	3.69135	2.67731	8.1664	1.67958	10.9942	3.39765	1.47264	8140	SLC7A5	"Homo sapiens solute carrier family 7 (amino acid transporter light chain, L system), member 5 (SLC7A5), mRNA [NM_003486]"	chr16:87863966-87863907	hs|16q24.2
A_21_P0000874	1.60588	1.16006	0.722381	2.39634	5.06834	24.1486	5.97938	0.468601	3.0688	2.6456	1.07226	0.379161	2.78438		LOC100507299	"Homo sapiens uncharacterized LOC100507299 (LOC100507299), non-coding RNA [NR_039990]"	chr9:72831055-72830996	hs|9q21.12
A_23_P347610	1.48669	1.04302	0.70157	2.89433	5.06483	1.26699	3.9914	1.24711	1.23905	1.96564	27.71	0.269925	2.82852	26762	HAVCR1	"Homo sapiens hepatitis A virus cellular receptor 1 (HAVCR1), transcript variant 1, mRNA [NM_012206]"	chr5:156456630-156456571	hs|5q33.3
A_33_P3371333	4.46678	1.88812	0.422703	0.0877832	5.06475	2.01423	5.80221	1.61646	2.35208	4.3631	4.43476	17.6072	2.32792	347688	TUBB8	"Homo sapiens tubulin, beta 8 class VIII (TUBB8), transcript variant 1, mRNA [NM_177987]"	chr10:93730-93671	hs|10p15.3
A_33_P3315519	5.99398	2.1013	0.350569	0.0204098	5.06302	10.3255	7.28811	1.83733	6.70056	2.95321	5.90441	3.40663	2.08845	164832	LONRF2	"Homo sapiens LON peptidase N-terminal domain and ring finger 2 (LONRF2), mRNA [NM_198461]"	chr2:100900162-100900103	hs|2q11.2
A_21_P0013443	1.23036	0.916017	0.74451	4.31744	5.05981	0.405014	0.321526	3.25129	28.0434	1.75152	3.88428	1.4396	1.38181		XLOC_l2_013886	"BROAD Institute lincRNA (XLOC_l2_013886), lincRNA [TCONS_l2_00027412]"	chr7:68737012-68736953	hs|7q11.22
A_23_P312150	1.78196	1.35952	0.762937	1.98287	5.04733	0.149076	4.49037	18.2465	8.76385	3.00921	1.48393	2.86168	1.37405	1907	EDN2	"Homo sapiens endothelin 2 (EDN2), mRNA [NM_001956]"	chr1:41944515-41944456	hs|1p34.2
A_33_P3287760	2.69691	1.62422	0.602252	0.521917	5.04648	3.13054	16.3213	6.69821	0.530791	2.29052	7.79422	2.66125	0.945079	221002	RASGEF1A	"Homo sapiens RasGEF domain family, member 1A (RASGEF1A), mRNA [NM_145313]"	chr10:43691984-43691925	hs|10q11.21
A_21_P0014906	1.24358	1.02011	0.820302	4.31744	5.04427	1.8797	0.325003	0.362183	4.63069	0.448419	22.0318	5.80974	4.86661		ANKRD62	"PREDICTED: Homo sapiens ankyrin repeat domain 62 (ANKRD62), mRNA [XM_003118756]"	chr18:12122436-12122486	hs|18p11.21
A_21_P0000612	3.30383	1.72629	0.522512	0.266787	5.04308	0.928355	4.8651	3.11595	17.7713	6.35797	4.40837	1.22584	1.67177		LOC338579	"Homo sapiens ankyrin repeat domain-containing protein 30B pseudogene (LOC338579), non-coding RNA [NR_033891]"	chr10:45669903-45669962	hs|10q11.21
A_21_P0012853	1.18206	0.832625	0.704386	4.31744	5.03887	1.45539	1.47641	3.83648	29.8619	1.72159	0.40238	0.666557	0.89027		XLOC_l2_011798	"BROAD Institute lincRNA (XLOC_l2_011798), lincRNA [TCONS_l2_00022559]"	chr5:142125134-142125193	hs|5q31.3
A_23_P17316	2.14544	1.58406	0.738339	1.09617	5.03378	2.20458	0.144126	4.83093	6.98484	5.85707	14.3788	4.11131	1.75861	128414	NKAIN4	"Homo sapiens Na+/K+ transporting ATPase interacting 4 (NKAIN4), mRNA [NM_152864]"	chr20:61873965-61873906	hs|20q13.33
A_21_P0004300	1.65656	1.31189	0.791939	2.39634	5.02765	0.211373	11.8591	0.618961	10.2857	1.81004	1.00073	5.74625	8.68897		XLOC_004562	"BROAD Institute lincRNA (XLOC_004562), lincRNA [TCONS_00010097]"	chr5:134603521-134603580	hs|5q31.1
A_33_P3327097	5.82409	2.02728	0.348086	0.0311663	5.02419	3.21618	2.2529	4.11003	14.9954	2.40805	6.62994	3.65637	2.92467	8776	MTMR1	myotubularin related protein 1 [Source:HGNC Symbol;Acc:7449] [ENST00000370387]	chrX:149919702-149919761	hs|Xq28
A_33_P3257182	2.20838	1.52082	0.688658	1.09617	5.02329	0.415553	6.68403	1.55233	3.13566	0.534856	7.27105	14.6071	5.98578	4606	MYBPC2	"Homo sapiens myosin binding protein C, fast type (MYBPC2), mRNA [NM_004533]"	chr19:50967635-50967694	hs|19q13.33
A_33_P3291816	1.47758	1.03625	0.701312	2.89433	5.01747	0.658411	0.758729	0.931591	24.7466	1.7377	2.90448	7.70327	0.699022	53842	CLDN22	"Homo sapiens claudin 22 (CLDN22), mRNA [NM_001111319]"	chr4:184240768-184240709	hs|4q35.1
A_23_P121144	2.24273	1.39934	0.623945	0.91699	5.01323	20.0108	1.02914	0.772428	4.09975	1.702	2.57134	9.00882	0.911587	131375	LYZL4	"Homo sapiens lysozyme-like 4 (LYZL4), mRNA [NM_144634]"	chr3:42438677-42438618	hs|3p22.1
A_33_P3326075	1.56301	1.11162	0.711205	2.39634	5.01087	1.80938	25.4261	1.98704	1.44594	3.35414	0.266635	0.805588	4.99209	1557	CYP2C19	"Homo sapiens cytochrome P450, family 2, subfamily C, polypeptide 19 (CYP2C19), mRNA [NM_000769]"	chr10:96612576-96612635	hs|10q23.33
A_33_P3225298	4.18825	1.99112	0.475407	0.108082	5.01066	7.38531	6.15771	7.62772	0.586765	3.52214	4.27996	7.97653	2.54917	389668	XKR9	"Homo sapiens XK, Kell blood group complex subunit-related family, member 9 (XKR9), mRNA [NM_001011720]"	chr8:71646454-71646513	hs|8q13.3
A_19_P00320930	3.86846	1.82583	0.471978	0.150144	5.00747	4.49034	2.18277	2.35109	16.2946	3.73194	7.50208	2.59101	0.915901		Q89B38	"ATPE_BUCBP (Q89B38) ATP synthase epsilon chain (ATP synthase F1 sector epsilon subunit) , partial (13%) [THC2624251]"	chr3:149102267-149102208	hs|3q25.1
A_21_P0001049	1.26577	1.01467	0.801626	3.51855	5.00183	1.10947	0.243377	6.81205	20.8666	2.35307	7.32595	0.578051	0.726085		XLOC_000515	"BX104232 Soares fetal liver spleen 1NFLS Homo sapiens cDNA clone IMAGp998L09114, mRNA sequence [BX104232]"	chr1:200447336-200447395	hs|1q32.1
A_33_P3239417	1.51408	1.15128	0.760381	2.89433	4.99965	0.739646	0.945576	3.15894	17.4007	0.348144	11.3318	5.34119	0.7312	645369	TMEM200C	"Homo sapiens transmembrane protein 200C (TMEM200C), mRNA [NM_001080209]"	chr18:5890251-5890192	hs|18p11.31
A_21_P0004419	2.41307	1.52419	0.631639	0.76051	4.99643	4.52471	20.398	0.295894	2.97755	1.70707	3.74527	4.15418	2.16881		XLOC_004923	"BROAD Institute lincRNA (XLOC_004923), lincRNA [TCONS_00010401]"	chr5:90540653-90538777	hs|5q14.3
A_23_P309381	7.00305	2.15204	0.307301	0.0177656	4.99626	8.54309	5.97225	4.90539	3.45707	5.9323	2.14654	7.05418	1.95926	723790	HIST2H2AA4	"Homo sapiens histone cluster 2, H2aa4 (HIST2H2AA4), mRNA [NM_001040874]"	chr1:149822628-149822687	hs|1q21.2
A_33_P3404257	1.59227	1.05347	0.661614	2.39634	4.99504	0.671728	1.98206	27.7354	3.32386	2.30759	0.895304	0.542869	2.50149			"Homo sapiens cDNA FLJ43558 fis, clone PROST2018607. [AK125546]"	chr19:54007522-54007581	hs|19q13.42
A_23_P169437	4.51128	1.9682	0.436285	0.0877832	4.98784	4.3283	6.71839	1.25134	10.9853	4.67619	7.69209	2.96027	1.2908	3934	LCN2	"Homo sapiens lipocalin 2 (LCN2), mRNA [NM_005564]"	chr9:130914244-130914303	hs|9q34.11
A_24_P32627	2.3649	1.58433	0.669933	0.91699	4.9812	10.2671	0.776206	1.5642	10.9671	3.7769	7.22176	0.356355	4.92002			"PREDICTED: Homo sapiens hCG1981531 (LOC728586), miscRNA [XR_110564]"	chr5:127276949-127277008	hs|5q23.2
A_23_P333951	6.14657	2.10741	0.34286	0.0204098	4.97822	5.87473	6.95288	1.6651	3.87493	4.05646	6.94888	8.58962	1.86317	127602	DNAH14	"Homo sapiens dynein, axonemal, heavy chain 14 (DNAH14), transcript variant 3, mRNA [NM_144989]"	chr1:225155177-225155236	hs|1q42.12
A_23_P353717	9.32618	2.21443	0.237442	0	4.9779	6.25497	3.93493	4.60615	8.46566	3.61043	4.34746	6.3559	2.24772	116028	RMI2	"Homo sapiens RMI2, RecQ mediated genome instability 2, homolog (S. cerevisiae) (RMI2), mRNA [NM_152308]"	chr16:11445384-11445443	hs|16p13.13
A_21_P0002252	1.23615	0.987715	0.799025	4.31744	4.9771	0.656206	6.54743	0.767814	2.32433	8.83269	0.499163	0.356678	19.8325		XLOC_001558	"BROAD Institute lincRNA (XLOC_001558), lincRNA [TCONS_00004838]"	chr2:86131893-86131952	hs|2p11.2
A_24_P388786	3.21702	1.69642	0.527325	0.266787	4.97485	2.35116	15.2587	1.02534	9.95661	5.26686	2.97163	1.20221	1.76633	1767	DNAH5	"Homo sapiens dynein, axonemal, heavy chain 5 (DNAH5), mRNA [NM_001369]"	chr5:13690667-13690608	hs|5p15.2
A_33_P3257486	1.30057	0.937127	0.720553	3.51855	4.97439	0.423958	0.362634	2.30746	27.74	3.69802	1.24979	1.77247	2.24084	651536	LOC651536	immunoglobulin lambda variable 5-45 [Source:HGNC Symbol;Acc:5924] [ENST00000390296]	chr22:22730666-22730725	hs|22q11.22
A_21_P0000267	3.36561	1.7066	0.507071	0.240776	4.96779	3.92201	10.3156	1.17515	15.753	3.40625	1.77977	1.50221	1.88833		SNORD72	"Homo sapiens small nucleolar RNA, C/D box 72 (SNORD72), small nucleolar RNA [NR_002583]"	chr5:40832819-40832760	hs|5p13.1
A_24_P315941	1.22862	1.01597	0.826918	4.31744	4.96719	0.294818	0.175861	6.42684	22.9024	2.86374	2.23903	2.77481	2.05998			immunoglobulin heavy variable 3-49 [Source:HGNC Symbol;Acc:5607] [ENST00000390625]	chr14:107013063-107013004	hs|14q32.33
A_23_P67847	3.13768	1.72273	0.549045	0.315808	4.96474	14.9174	0.743932	4.87502	1.61565	3.7941	7.47039	5.21021	1.09117	79623	GALNT14	"Homo sapiens UDP-N-acetyl-alpha-D-galactosamine:polypeptide N-acetylgalactosaminyltransferase 14 (GalNAc-T14) (GALNT14), mRNA [NM_024572]"	chr2:31133429-31133370	hs|2p23.1
A_33_P3351175	1.84125	1.41772	0.769975	1.66197	4.9614	12.1518	0.183999	7.95834	3.36271	5.2571	8.75896	0.732692	1.28563	65268	WNK2	"Homo sapiens WNK lysine deficient protein kinase 2 (WNK2), mRNA [NM_006648]"	chr9:96082754-96082813	hs|9q22.31
A_21_P0004868	8.81916	2.18084	0.247285	0	4.96128	4.91336	5.82189	3.83669	10.8803	2.53206	3.77588	4.23573	3.69428		XLOC_005220	"BROAD Institute lincRNA (XLOC_005220), lincRNA [TCONS_00011758]"	chr6:027680817-027680876	hs|6p22.1
A_21_P0004472	2.94612	1.64193	0.557318	0.373345	4.95949	1.15486	0.730885	8.49279	16.3989	1.84735	2.62037	5.61431	2.81644		XLOC_005087	"BROAD Institute lincRNA (XLOC_005087), lincRNA [TCONS_00010561]"	chr5:173135479-173135420	hs|5q35.2
A_23_P319783	1.96216	1.3104	0.667838	1.66197	4.95813	9.95013	19.2271	0.521249	1.68224	3.89969	2.11233	0.63117	1.64116	200162	SPAG17	"Homo sapiens sperm associated antigen 17 (SPAG17), mRNA [NM_206996]"	chr1:118496308-118496288	hs|1p12
A_33_P3296562	1.69549	1.17951	0.695678	1.98287	4.94831	3.17084	7.65541	1.1519	0.418973	3.35105	22.0488	0.878801	0.91064	339788	LOC339788	"Homo sapiens uncharacterized LOC339788 (LOC339788), non-coding RNA [NR_015405]"	chr2:8062621-8062562	hs|2p25.1
A_33_P3340852	1.44197	1.0533	0.730463	2.89433	4.94781	0.239434	0.929027	3.71037	25.2047	1.08426	1.19391	3.1013	4.11949			immunoglobulin heavy constant epsilon [Source:HGNC Symbol;Acc:5522] [ENST00000390541]	chr14:106066502-106066443	hs|14q32.33
A_19_P00322576	2.10007	1.34873	0.642234	1.3205	4.94473	8.85262	0.592784	0.937454	19.9385	0.922625	2.64553	3.63265	2.03563		Q952V6	"Q952V6_9SMEG (Q952V6) Cytochrome b (Fragment), partial (5%) [THC2780555]"	chr4:11779977-11780036	hs|4p15.33
A_21_P0005949	4.25641	1.96417	0.461462	0.0930497	4.94317	0.689005	5.51556	2.44081	6.40923	2.54669	9.85185	6.77696	5.31523		PVT1	"Homo sapiens Pvt1 oncogene (non-protein coding) (PVT1), non-coding RNA [NR_003367]"	chr8:129001472-129001531	hs|8q24.21
A_21_P0001751	1.49606	1.25859	0.841266	2.89433	4.93444	0.200722	0.254681	5.36676	5.62237	5.88799	5.51226	15.2214	1.40931		XLOC_001173	"BROAD Institute lincRNA (XLOC_001173), lincRNA [TCONS_00002568]"	chr1:207058808-207058749	hs|1q32.1
A_23_P218358	2.42873	1.54555	0.636359	0.76051	4.93208	7.09916	1.19574	0.638221	11.8507	4.75288	11.004	0.712726	2.20321	10517	FBXW10	"Homo sapiens F-box and WD repeat domain containing 10 (FBXW10), mRNA [NM_031456]"	chr17:18682516-18682575	hs|17p11.2
A_21_P0006063	1.77343	1.23223	0.694825	1.98287	4.92505	1.91757	23.1293	0.297254	0.633171	3.14274	2.74533	4.91244	2.6226		XLOC_007612	"BROAD Institute lincRNA (XLOC_007612), lincRNA [TCONS_00015778]"	chr9:139159024-139159083	hs|9q34.3
A_33_P3393331	1.99606	1.361	0.68184	1.3205	4.92113	7.61	0.579938	11.5944	13.7629	0.904	0.685453	2.48481	1.74759	162387	MFSD6L	"Homo sapiens major facilitator superfamily domain containing 6-like (MFSD6L), mRNA [NM_152599]"	chr17:8700757-8700698	hs|17p13.1
A_21_P0004633	1.57505	1.08154	0.686669	2.39634	4.92113	24.959	5.22456	2.36604	1.02943	0.619084	3.50011	0.498858	1.17193		XLOC_005171	"BROAD Institute lincRNA (XLOC_005171), lincRNA [TCONS_00011268]"	chr6:11811378-11811437	hs|6p24.1
A_23_P50108	6.22743	2.0817	0.33428	0.0204098	4.91857	10.0719	2.82701	2.20031	6.75976	3.71787	5.88645	6.04518	1.84005	10403	NDC80	"Homo sapiens NDC80 homolog, kinetochore complex component (S. cerevisiae) (NDC80), mRNA [NM_006101]"	chr18:2610798-2610857	hs|18p11.32
A_23_P18684	2.05382	1.33203	0.648561	1.3205	4.91498	16.7703	4.19058	0.759891	12.1936	1.66214	0.967758	0.767078	2.00852	1047	CLGN	"Homo sapiens calmegin (CLGN), transcript variant 1, mRNA [NM_004362]"	chr4:141310434-141310375	hs|4q31.1
A_33_P3401422	5.86501	2.05173	0.349825	0.0311663	4.91407	1.54403	11.305	7.20483	2.54268	4.61332	5.02845	4.39842	2.67587	340654	LIPM	"Homo sapiens lipase, family member M (LIPM), mRNA [NM_001128215]"	chr10:90580151-90580210	hs|10q23.31
A_24_P145629	3.14497	1.65619	0.526615	0.315808	4.91199	17.0836	8.56898	2.3043	4.29974	2.18875	2.50966	0.78628	1.5546	347735	SERINC2	"Homo sapiens serine incorporator 2 (SERINC2), transcript variant 1, mRNA [NM_178865]"	chr1:31902305-31902364	hs|1p35.2
A_33_P3416637	1.60186	1.0445	0.652051	2.39634	4.91151	3.67536	0.623256	1.06104	27.0516	0.756696	2.46761	1.00735	2.64925				chr1:245286944-245286885	hs|1q44
A_32_P118397	1.87803	1.23505	0.657632	1.66197	4.9073	6.74925	0.727978	1.2908	21.3054	1.44069	5.93832	0.895398	0.910609	253012	HEPACAM2	"Homo sapiens HEPACAM family member 2 (HEPACAM2), transcript variant 1, mRNA [NM_001039372]"	chr7:92818337-92818278	hs|7q21.3
A_33_P3418681	1.49334	1.23275	0.825501	2.89433	4.90674	1.92722	7.33298	0.720666	0.112611	16.9816	6.90145	2.83704	2.44034	10021	HCN4	"Homo sapiens hyperpolarization activated cyclic nucleotide-gated potassium channel 4 (HCN4), mRNA [NM_005477]"	chr15:73612288-73612229	hs|15q24.1
A_21_P0010673	5.47535	2.02726	0.370252	0.0365728	4.90563	6.07144	10.0701	1.70104	2.93615	7.5194	2.82361	1.88461	6.23867		XLOC_l2_001332	"BROAD Institute lincRNA (XLOC_l2_001332), lincRNA [TCONS_l2_00001807]"	chr1:224142082-224142023	hs|1q42.11
A_24_P942370	3.96853	1.82128	0.458932	0.126902	4.90397	15.0532	1.78784	1.79741	4.85298	2.24962	7.34472	4.85393	1.29211	8693	GALNT4	"Homo sapiens UDP-N-acetyl-alpha-D-galactosamine:polypeptide N-acetylgalactosaminyltransferase 4 (GalNAc-T4) (GALNT4), mRNA [NM_003774]"	chr12:89913563-89913504	hs|12q21.33
A_23_P118203	2.06534	1.43621	0.695386	1.3205	4.89848	4.19788	0.819624	12.5777	4.6568	0.817809	3.98466	0.372309	11.7611	124220	ZG16B	"Homo sapiens zymogen granule protein 16 homolog B (rat) (ZG16B), mRNA [NM_145252]"	chr16:2882113-2882172	hs|16p13.3
A_23_P46947	2.28013	1.44659	0.634436	0.91699	4.89665	2.05864	7.70525	0.829845	1.65398	5.76265	0.49132	17.9128	2.75866	26507	CNNM1	"Homo sapiens cyclin M1 (CNNM1), mRNA [NM_020348]"	chr10:101153552-101153611	hs|10q24.2
A_33_P3331172	2.32159	1.50097	0.646527	0.91699	4.89633	0.633324	0.530966	6.90043	11.7928	3.04589	2.07031	12.2485	1.94835			immunoglobulin heavy variable 1-58 [Source:HGNC Symbol;Acc:5555] [ENST00000390628]	chr14:107078581-107078522	hs|14q32.33
A_23_P152330	2.80141	1.72337	0.615179	0.442685	4.8914	5.55729	12.716	0.298258	1.50395	5.05391	2.8333	5.37534	5.79311	8448	DOC2A	"Homo sapiens double C2-like domains, alpha (DOC2A), mRNA [NM_003586]"	chr16:30017939-30017794	hs|16p11.2
A_33_P3405379	6.45387	2.09445	0.324526	0.0204098	4.88842	3.87394	4.40757	6.03969	1.67918	4.37601	7.14381	9.41664	2.17051	157777	C8orf45	"Homo sapiens chromosome 8 open reading frame 45 (C8orf45), transcript variant 2, mRNA [NM_001136160]"	chr8:67813524-67813583	hs|8q13.1
A_23_P254733	5.72057	2.02636	0.354224	0.0311663	4.88271	11.2436	2.22972	2.89979	6.88829	2.48793	4.7828	6.60117	1.92836	79682	MLF1IP	"Homo sapiens MLF1 interacting protein (MLF1IP), mRNA [NM_024629]"	chr4:185616396-185616337	hs|4q35.1
A_33_P3212394	1.38981	0.998308	0.718306	3.51855	4.87582	1.47336	1.92966	0.248578	25.5493	2.11884	1.51959	0.815033	5.35222	100288801	FRG2C	"Homo sapiens FSHD region gene 2 family, member C (FRG2C), mRNA [NM_001124759]"	chr3:75715831-75715890	hs|3p12.3
A_33_P3421490	3.4143	1.75308	0.513454	0.240776	4.86726	11.7408	0.786364	2.28057	7.17658	2.41734	1.57722	10.0928	2.86628	23251	KIAA1024	"Homo sapiens KIAA1024 (KIAA1024), mRNA [NM_015206]"	chr15:79764573-79764632	hs|15q25.1
A_24_P336983	2.09908	1.4793	0.704737	1.3205	4.86588	4.65918	4.21532	13.2963	9.92084	3.47892	2.5007	0.282783	0.572968	92291	CAPN13	"Homo sapiens calpain 13 (CAPN13), mRNA [NM_144575]"	chr2:30954236-30953620	hs|2p23.1
A_23_P141447	5.99832	2.0329	0.338912	0.0204098	4.86128	10.9735	4.89014	1.9513	3.47374	3.71035	2.65967	8.71814	2.51341	201299	RDM1	"Homo sapiens RAD52 motif 1 (RDM1), transcript variant 2, mRNA [NM_001034836]"	chr17:34249654-34249595	hs|17q12
A_33_P3336557	3.79972	1.81013	0.476385	0.150144	4.85062	1.65279	11.8136	9.34754	1.93054	6.73336	1.10863	4.09582	2.1227			full-length cDNA clone CS0DL001YG15 of B cells (Ramos cell line) Cot 25-normalized of Homo sapiens (human) [CR591103]	chr3:197387558-197387499	hs|3q29
A_33_P3228355	2.55406	1.5635	0.612163	0.621714	4.84573	2.53372	8.64158	16.2351	3.56514	3.20889	2.71864	0.347769	1.51496	2086	ERV3-1	"Homo sapiens endogenous retrovirus group 3, member 1 (ERV3-1), mRNA [NM_001007253]"	chr7:64451467-64451408	hs|7q11.21
A_33_P3302632	4.46642	1.88596	0.422254	0.0877832	4.84488	12.8783	3.08767	8.69752	5.03188	1.89034	1.57147	3.85414	1.74765	8344	HIST1H2BE	"Homo sapiens histone cluster 1, H2be (HIST1H2BE), mRNA [NM_003523]"	chr6:26184399-26184458	hs|6p22.2
A_33_P3250971	1.94463	1.39629	0.718024	1.66197	4.84007	0.618303	0.245204	8.64984	15.8952	3.14109	2.23672	4.00069	3.93354			immunoglobulin heavy variable 1-45 [Source:HGNC Symbol;Acc:5553] [ENST00000390621]	chr14:106963066-106963007	hs|14q32.33
A_21_P0010699	1.14468	0.812066	0.709429	4.31744	4.83622	1.54687	0.872565	3.58012	0.356991	2.42304	1.15781	28.0881	0.664237		XLOC_l2_000138		chr1:31306521-31306580	hs|1p35.2
A_21_P0001485	5.29982	2.00398	0.378123	0.0365728	4.8252	2.3545	8.70322	2.09555	7.45885	6.90256	3.37043	1.43033	6.28616		XLOC_000757	"BROAD Institute lincRNA (XLOC_000757), lincRNA [TCONS_00001441]"	chr1:28572810-28572751	hs|1p35.3
A_33_P3411628	7.04287	2.09421	0.297351	0.0177656	4.82304	5.82206	7.24126	2.05812	9.59228	4.66386	3.4913	2.97295	2.74251	1029	CDKN2A	"Homo sapiens cyclin-dependent kinase inhibitor 2A (melanoma, p16, inhibits CDK4) (CDKN2A), transcript variant 1, mRNA [NM_000077]"	chr9:21970960-21970901	hs|9p21.3
A_33_P3304668	2.33315	1.47766	0.633332	0.91699	4.82165	18.3926	0.346217	1.5287	4.2011	1.17468	3.27091	5.3713	4.28762	1277	COL1A1	"Homo sapiens collagen, type I, alpha 1 (COL1A1), mRNA [NM_000088]"	chr17:48261568-48261509	hs|17q21.33
A_33_P3371810	1.64902	1.11741	0.677622	2.39634	4.81983	0.657449	0.820941	13.1277	0.939538	2.21592	18.0166	1.68291	1.09756			H.sapiens TCRB PS7(10.1) mRNA. [X58330]	chr7:142344782-142344841	hs|7q34
A_33_P3485976	2.342	1.48174	0.632682	0.91699	4.81924	1.84813	0.893343	15.4543	1.14785	5.02498	7.32416	0.543578	6.31763			"Homo sapiens cDNA FLJ37762 fis, clone BRHIP2024347, weakly similar to GALECTIN-3. [AK095081]"	chr11:134357750-134357809	hs|11q25
A_33_P3223964	1.80034	1.26754	0.704058	1.98287	4.81809	0.403508	0.393655	6.73308	19.8978	2.43509	2.10785	3.97293	2.60074			immunoglobulin heavy variable 1-24 [Source:HGNC Symbol;Acc:5551] [ENST00000390610]	chr14:106733285-106733226	hs|14q32.33
A_23_P343261	3.04444	1.60634	0.527632	0.373345	4.80889	15.9955	1.03618	1.87815	3.49226	3.02788	1.93433	9.93967	1.16722			non-protein coding RNA 337 [Source:HGNC Symbol;Acc:28620] [ENST00000429480]	chr1:6299279-6299338	hs|1p36.31
A_23_P394448	6.84607	2.0824	0.304175	0.0204098	4.80826	7.25146	3.62783	2.36938	6.74378	2.63234	4.42395	9.0919	2.32544	23333	DPY19L1	"Homo sapiens dpy-19-like 1 (C. elegans) (DPY19L1), mRNA [NM_015283]"	chr7:34971230-34971171	hs|7p14.3
A_33_P3219295	3.882	1.73226	0.44623	0.150144	4.80332	4.03185	18.6318	2.96778	1.43491	4.21942	3.49093	1.40169	2.24825			"Q9BSH2_HUMAN (Q9BSH2) MARVELD3 protein (Fragment), partial (6%) [THC2703660]"	chr16:071657672-071657613	hs|16q22.2
A_33_P3403107	6.63137	2.08386	0.314242	0.0204098	4.80105	6.07471	6.50322	2.49443	5.21161	4.07088	3.46867	8.98335	1.60154	284338	PRR19	"Homo sapiens proline rich 19 (PRR19), mRNA [NM_199285]"	chr19:42814913-42814972	hs|19q13.2
A_24_P64653	4.3224	1.9108	0.44207	0.0930497	4.79956	0.92805	8.21843	4.28747	1.5173	4.41261	4.93998	10.61	3.48262	196410	METTL7B	"Homo sapiens methyltransferase like 7B (METTL7B), mRNA [NM_152637]"	chr12:56077637-56077696	hs|12q13.2
A_21_P0009000	3.84557	1.75091	0.455305	0.150144	4.79807	13.2833	11.6822	2.38729	2.12908	1.93348	2.04851	3.34491	1.57585		XLOC_011856	"BROAD Institute lincRNA (XLOC_011856), lincRNA [TCONS_00024546]"	chr16:2917486-2916823	hs|16p13.3
A_33_P3258117	4.83327	1.95163	0.403791	0.0623107	4.79501	6.15144	1.5766	1.71741	7.92945	4.23969	5.2471	9.74858	1.74982	3070	HELLS	"Homo sapiens helicase, lymphoid-specific (HELLS), mRNA [NM_018063]"	chr10:96334433-96334492	hs|10q23.33
A_23_P207507	2.26423	1.49061	0.658331	0.91699	4.78933	2.56298	18.1497	2.52934	0.223268	3.90796	3.87276	5.18097	1.88767	8714	ABCC3	"Homo sapiens ATP-binding cassette, sub-family C (CFTR/MRP), member 3 (ABCC3), transcript variant 1, mRNA [NM_003786]"	chr17:48768701-48768760	hs|17q21.33
A_24_P683861	1.89106	1.3216	0.698868	1.66197	4.7851	0.364198	0.417611	6.17211	19.0875	2.61562	2.76418	3.50921	3.3504			immunoglobulin heavy variable 1-2 [Source:HGNC Symbol;Acc:5550] [ENST00000390594]	chr14:106452951-106452892	hs|14q32.33
A_33_P3251856	5.17989	1.98933	0.38405	0.0439677	4.7836	11.1249	1.01641	5.82977	4.9077	5.55275	2.79388	3.21462	3.82875				chr14:23025305-23025246	hs|14q11.2
A_33_P3416757	2.01938	1.51136	0.748427	1.3205	4.7818	2.30866	5.383	6.19811	0.11968	3.9627	3.58776	14.3799	2.31462	5618	PRLR	"Homo sapiens prolactin receptor (PRLR), transcript variant 2, mRNA [NM_001204315]"	chr5:35070340-35070281	hs|5p13.2
A_21_P0008451	2.53109	1.44338	0.57026	0.621714	4.78177	1.86343	1.51824	3.86686	0.746343	20.3776	1.02739	2.98004	5.87417		XLOC_011059	"BROAD Institute lincRNA (XLOC_011059), lincRNA [TCONS_00022775]"	chr14:069283989-069283930	hs|14q24.1
A_21_P0014215	1.89159	1.33874	0.707734	1.66197	4.77808	0.248363	1.10356	1.27939	11.275	1.94581	14.0649	2.82189	5.48572		LOC100507101	"PREDICTED: Homo sapiens hypothetical LOC100507101 (LOC100507101), miscRNA [XR_108888]"	chr8:128944183-128944242	hs|8q24.21
A_23_P370666	2.42786	1.52922	0.629864	0.76051	4.776	0.501318	11.796	10.1391	2.72673	0.750321	3.49917	7.24695	1.54836	92292	GLYATL1	"Homo sapiens glycine-N-acyltransferase-like 1 (GLYATL1), transcript variant 1, mRNA [NM_080661]"	chr11:58723759-58723818	hs|11q12.1
A_33_P3520835	4.87696	1.94948	0.399733	0.059716	4.77575	2.84154	11.4973	1.93814	6.67527	4.73062	5.04146	1.12864	4.353	441441	FLJ41455	"Homo sapiens cDNA FLJ41455 fis, clone BRSTN2012284. [AK123449]"	chr9:45447622-45447681	hs|9p11.2
A_33_P3366336	5.58348	2.01	0.35999	0.0311663	4.76834	5.97388	4.56149	6.76895	10.0431	3.50952	4.03285	1.52925	1.7277	388228	SBK1	"Homo sapiens SH3-binding domain kinase 1 (SBK1), mRNA [NM_001024401]"	chr16:28335082-28335141	hs|16p11.2
A_24_P193592	7.15847	2.0827	0.290942	0	4.76501	3.49348	2.6482	3.29771	9.3978	4.38631	5.19097	7.6223	2.08332	899	CCNF	"Homo sapiens cyclin F (CCNF), mRNA [NM_001761]"	chr16:2507886-2507945	hs|16p13.3
A_21_P0009173	2.05408	1.43365	0.697953	1.3205	4.76401	4.48546	0.402212	4.24567	2.032	6.53085	0.387322	15.3316	4.69695		XLOC_012241	"BROAD Institute lincRNA (XLOC_012241), lincRNA [TCONS_00025185]"	chr17:48292694-48292753	hs|17q21.33
A_33_P3401621	5.69725	2.001	0.351222	0.0311663	4.76335	9.42172	4.35926	1.91801	9.3348	2.94181	3.70057	4.66666	1.76398	891	CCNB1	"Homo sapiens cyclin B1 (CCNB1), mRNA [NM_031966]"	chr5:68473872-68473931	hs|5q13.2
A_21_P0008064	3.93219	1.80373	0.458709	0.126902	4.76208	10.6786	2.30656	2.7178	11.3796	1.64862	3.19857	5.08678	1.08013		XLOC_010390		chr13:50989288-51007557	hs|13q14.3
A_33_P3266619	2.6825	1.56761	0.584385	0.521917	4.76093	5.65456	3.22343	0.683761	6.70227	1.6452	3.64456	0.754013	15.7797	728114	LOC728114	Homo sapiens cDNA clone IMAGE:5272969. [BC029593]	chr12:48413644-48413585	hs|12q13.11
A_21_P0007717	3.1356	1.6792	0.535526	0.315808	4.75234	1.9887	5.52879	1.53939	1.79696	14.0628	0.67205	5.84519	6.5849		XLOC_010109	"BROAD Institute lincRNA (XLOC_010109), lincRNA [TCONS_00020821]"	chr12:67285652-67285593	hs|12q14.3
A_23_P216355	3.08408	1.48532	0.481609	0.315808	4.75065	2.28152	1.86433	1.88632	3.65636	1.7962	1.99345	22.9616	1.56544	4796	TONSL	"Homo sapiens tonsoku-like, DNA repair protein (TONSL), mRNA [NM_013432]"	chr8:145657715-145656523	hs|8q24.3
A_33_P3283718	2.94673	1.64399	0.557903	0.373345	4.74776	5.775	0.827311	1.78796	6.10685	6.0899	14.019	0.790356	2.5857	285696	LOC285696	"Homo sapiens cDNA FLJ43202 fis, clone FEBRA2008360. [AK125192]"	chr5:17169440-17169381	hs|5p15.1
A_21_P0014224	6.03654	2.0449	0.338754	0.0204098	4.74743	1.62077	5.6128	6.33989	8.45705	1.76414	4.49177	6.16493	3.52808		LOC100505760	"PREDICTED: Homo sapiens hypothetical LOC100505760 (LOC100505760), miscRNA [XR_108920]"	chr8:70749964-70750023	hs|8q13.3
A_33_P3469658	2.41998	1.5427	0.637482	0.76051	4.72719	11.4359	6.48935	2.44376	1.91811	5.4243	0.673731	8.97762	0.454766	284570	LOC284570	"Homo sapiens, clone IMAGE:4941949, mRNA. [BC040156]"	chr1:202100498-202100557	hs|1q32.1
A_21_P0005662	4.02527	1.89271	0.470207	0.126902	4.72656	5.79044	6.44982	1.82565	8.38732	4.91858	6.96066	0.653157	2.82683		XLOC_006726	"BROAD Institute lincRNA (XLOC_006726), lincRNA [TCONS_00014633]"	chr8:017679447-017679506	hs|8p22
A_33_P3270956	2.48026	1.46422	0.590351	0.76051	4.72516	11.0325	15.4396	1.53495	2.21546	1.90778	1.66242	0.524826	3.48376	401474	SAMD12	"Homo sapiens sterile alpha motif domain containing 12 (SAMD12), transcript variant 2, mRNA [NM_207506]"	chr8:119390420-119390361	hs|8q24.12
A_33_P3348011	3.40563	1.64989	0.48446	0.240776	4.72201	18.7169	4.29137	2.15771	2.68078	2.86978	0.776183	4.02637	2.25698	222699	TOB2P1	"Homo sapiens transducer of ERBB2, 2 pseudogene 1 (TOB2P1), non-coding RNA [NR_002936]"	chr6:28183182-28183123	hs|6p22.1
A_19_P00315502	2.50426	1.44024	0.575114	0.621714	4.71759	9.5186	4.13068	1.2125	1.07255	0.998354	1.50437	17.0591	2.24461		P01115	"RASH_MSVHA (P01115) Transforming protein p29 precursor [Contains: Transforming protein p21], partial (6%) [THC2657193]"	chr10:6780785-6780844	hs|10p14
A_23_P420348	2.3098	1.40054	0.606347	0.91699	4.71757	1.86684	1.13623	3.57996	17.6341	1.99891	9.10779	1.90997	0.506765	317754	POTED	"Homo sapiens POTE ankyrin domain family, member D (POTED), mRNA [NM_174981]"	chr21:15003321-15003380	hs|21q11.2
A_19_P00316454	1.38674	1.15231	0.830944	3.51855	4.70929	1.94882	1.03147	6.28199	10.3041	3.12845	0.108955	13.9046	0.965968		P39194	"ALU7_HUMAN (P39194) Alu subfamily SQ sequence contamination warning entry, partial (13%) [THC2491736]"	chr6:53861865-53861924	hs|6p12.1
A_21_P0006350	3.95454	1.67699	0.424067	0.126902	4.70568	19.9935	2.00553	3.24742	2.55705	2.49392	2.67393	3.07151	1.60255		XLOC_007354	"BROAD Institute lincRNA (XLOC_007354), lincRNA [TCONS_00016579]"	chr9:38965055-38995851	hs|9p13.1
A_19_P00320927	1.46293	1.09409	0.747873	2.89433	4.70515	1.52235	0.253963	16.0237	0.679737	3.02614	0.978763	2.79842	12.3582		LOC100292680	"Homo sapiens uncharacterized LOC100292680 (LOC100292680), non-coding RNA [NR_028415]"	chr12:1613531-1613590	hs|12p13.33
A_32_P184464	5.27792	1.92897	0.36548	0.0365728	4.70426	11.7476	3.56163	2.59494	1.90158	8.84116	2.81188	4.04788	2.12741	54763	ROPN1	"Homo sapiens rhophilin associated tail protein 1 (ROPN1), mRNA [NM_017578]"	chr3:123688041-123687982	hs|3q21.1
A_24_P205045	4.43086	1.81567	0.409778	0.0877832	4.70239	1.32267	4.18882	3.12538	15.9508	1.95417	3.01932	5.35676	2.7012	26059	ERC2	"Homo sapiens ELKS/RAB6-interacting/CAST family member 2 (ERC2), mRNA [NM_015576]"	chr3:55542485-55542426	hs|3p14.3
A_23_P131866	6.39973	2.04048	0.318838	0.0204098	4.7015	7.65336	3.15087	2.87398	4.72372	2.72231	7.89078	6.90872	1.6883	6790	AURKA	"Homo sapiens aurora kinase A (AURKA), transcript variant 1, mRNA [NM_198433]"	chr20:54945179-54945120	hs|20q13.2
A_23_P4489	2.19116	1.24237	0.566992	1.09617	4.70131	1.68047	0.762146	24.4155	3.3262	1.48075	1.11978	2.05213	2.77346	81832	NETO1	"Homo sapiens neuropilin (NRP) and tolloid (TLL)-like 1 (NETO1), transcript variant 3, mRNA [NM_138966]"	chr18:70417312-70416280	hs|18q22.3
A_33_P3227736	6.98087	2.06165	0.295328	0.0177656	4.69864	2.01365	8.89035	6.43929	2.90728	6.75975	2.81678	4.66	3.10203	401253	LINC00336	"Homo sapiens long intergenic non-protein coding RNA 336 (LINC00336), non-coding RNA [NR_027908]"	chr6:33553945-33553886	hs|6p21.31
A_23_P71073	2.22668	1.5464	0.694487	1.09617	4.68783	12.6703	0.1845	1.17505	6.73643	3.79556	3.15544	5.07271	4.71264	7291	TWIST1	"Homo sapiens twist homolog 1 (Drosophila) (TWIST1), mRNA [NM_000474]"	chr7:19155704-19155645	hs|7p21.1
A_32_P206899	4.7628	1.89739	0.398377	0.0623107	4.68712	11.9751	5.48936	1.35455	7.16051	2.54015	3.31813	3.87982	1.77935	146754	DNAH2	"Homo sapiens dynein, axonemal, heavy chain 2 (DNAH2), mRNA [NM_020877]"	chr17:7736930-7736989	hs|17p13.1
A_19_P00322611	4.17767	1.82665	0.437241	0.108082	4.68538	9.01516	1.90074	6.00548	11.1662	1.61801	1.37839	3.87616	2.52294		XLOC_006883	"BROAD Institute lincRNA (XLOC_006883), lincRNA [TCONS_00014809]"	chr8:101513237-101513296	hs|8q22.2
A_21_P0012871	2.05215	1.26749	0.617642	1.3205	4.67871	2.83299	1.02699	0.988299	17.196	0.97334	1.12792	11.4723	1.81181		XLOC_l2_011873		chr5:177378954-177384665	hs|5q35.3
A_21_P0005741	3.22324	1.699	0.527109	0.266787	4.6765	8.72136	3.54937	3.29531	12.9999	2.08206	0.539242	4.29266	1.93208		XLOC_006882	"BROAD Institute lincRNA (XLOC_006882), lincRNA [TCONS_00014807]"	chr8:101512537-101512596	hs|8q22.2
A_33_P3284036	1.71733	1.16291	0.677163	1.98287	4.67467	0.260604	0.995975	2.25808	22.6471	4.23811	2.96508	1.4897	2.54264	23562	CLDN14	claudin 14 [Source:HGNC Symbol;Acc:2035] [ENST00000478313]	chr21:37898697-37898638	hs|21q22.13
A_32_P82111	2.18874	1.39424	0.637005	1.09617	4.66852	3.9509	0.575138	6.41287	14.9921	1.17073	8.14931	1.12783	0.969299	57497	LRFN2	"Homo sapiens leucine rich repeat and fibronectin type III domain containing 2 (LRFN2), mRNA [NM_020737]"	chr6:40359466-40359407	hs|6p21.2
A_23_P7866	3.62847	1.74936	0.48212	0.170371	4.66497	12.7481	3.35623	4.18447	8.01829	1.37201	4.92896	0.960095	1.75159	221393	GPR115	"Homo sapiens G protein-coupled receptor 115 (GPR115), mRNA [NM_153838]"	chr6:47682724-47682783	hs|6p12.3
A_33_P3283490	1.54794	1.10193	0.711871	2.39634	4.66383	0.593677	0.276663	3.62296	22.0496	2.36647	1.13805	2.96902	4.29421				chr2:089319700-089319641	hs|2p11.2
A_24_P281036	1.19043	1.03522	0.869617	4.31744	4.66282	0.270238	3.0452	8.77907	2.60248	11.1598	10.4262	0.166826	0.852735	79782	LRRC31	"Homo sapiens leucine rich repeat containing 31 (LRRC31), mRNA [NM_024727]"	chr3:169572746-169572687	hs|3q26.2
A_21_P0008872	1.74728	1.23702	0.707966	1.98287	4.66166	2.14094	8.33843	1.49059	15.4144	0.863064	0.303309	1.17225	7.57031		FLJ21408	GB	chr16:27282631-27282690	hs|16p12.1
A_33_P3226357	1.89635	1.19899	0.632265	1.66197	4.65741	21.3586	0.614121	1.03711	1.50808	6.3619	0.834635	1.99662	3.54822	2304	FOXE1	"Homo sapiens forkhead box E1 (thyroid transcription factor 2) (FOXE1), mRNA [NM_004473]"	chr9:100618916-100618975	hs|9q22.33
A_33_P3320648	5.3351	1.96169	0.367696	0.0365728	4.65374	6.56145	7.26999	1.73227	8.41007	1.98659	3.35748	1.90245	6.00963	54995	OXSM	"3-oxoacyl-ACP synthase, mitochondrial [Source:HGNC Symbol;Acc:26063] [ENST00000464688]"	chr3:25831324-25831383	hs|3p24.2
A_21_P0014068	2.08741	1.35756	0.650357	1.3205	4.65174	2.13522	0.986589	1.05009	6.41391	17.1969	0.396079	3.43614	5.599		LOC100506823	"PREDICTED: Homo sapiens hypothetical LOC100506823 (LOC100506823), miscRNA [XR_108334]"	chr1:204239851-204239910	hs|1q32.1
A_33_P3399634	4.76295	1.89793	0.398478	0.0623107	4.64015	5.60257	11.633	6.4513	2.06434	3.3739	1.11516	4.10542	2.77544	644943	RASSF10	"Homo sapiens Ras association (RalGDS/AF-6) domain family (N-terminal) member 10 (RASSF10), mRNA [NM_001080521]"	chr11:13032588-13032647	hs|11p15.2
A_33_P3217470	3.9236	1.77755	0.453039	0.126902	4.63997	13.5715	2.40006	1.19453	5.03097	2.5316	6.39123	1.27571	4.72418			"PREDICTED: Homo sapiens hypothetical LOC100506671 (LOC100506671), miscRNA [XR_109770]"	chrX:71932130-71932189	hs|Xq13.2
A_33_P3221164	1.66693	1.09786	0.658616	2.39634	4.63682	15.1377	0.989067	1.02139	1.18919	14.9637	0.673326	1.38697	1.73326	84294	UTP23	"UTP23, small subunit (SSU) processome component, homolog (yeast) [Source:HGNC Symbol;Acc:28224] [ENST00000357148]"	chr8:117798757-117798816	hs|8q24.11
A_23_P133842	2.14264	1.41189	0.658948	1.09617	4.63385	3.3967	1.6155	4.49864	3.61897	0.506328	0.463922	14.9736	7.99715	3010	HIST1H1T	"Homo sapiens histone cluster 1, H1t (HIST1H1T), mRNA [NM_005323]"	chr6:26107746-26107687	hs|6p22.2
A_21_P0011811	2.07261	1.24789	0.602087	1.3205	4.6318	0.793194	0.821801	3.51727	22.1813	1.84921	0.876422	3.35416	3.66103		ANKRD36BP2	"Homo sapiens ankyrin repeat domain 36B pseudogene 2 (ANKRD36BP2), non-coding RNA [NR_015424]"	chr2:89104903-89105876	hs|2p11.2
A_33_P3232516	2.05861	1.3373	0.649614	1.3205	4.63139	0.7007	0.518288	3.3449	16.4754	6.55842	1.51723	6.68876	1.24745	146909	KIF18B	"Homo sapiens kinesin family member 18B (KIF18B), mRNA [NM_001080443]"	chr17:43005459-43005400	hs|17q21.31
A_23_P256084	2.6725	1.54317	0.577425	0.521917	4.63097	13.0553	10.7637	1.36845	0.492225	3.33248	3.45759	1.60473	2.97328	415	ARSE	"Homo sapiens arylsulfatase E (chondrodysplasia punctata 1) (ARSE), mRNA [NM_000047]"	chrX:2854805-2853195	hs|Xp22.33
A_21_P0004086	2.43519	1.5052	0.618104	0.76051	4.62938	1.06037	4.8818	1.136	8.28368	0.463126	13.0431	5.61574	2.55123		XLOC_004682	"BROAD Institute lincRNA (XLOC_004682), lincRNA [TCONS_00009564]"	chr5:180113487-180113546	hs|5q35.3
A_24_P562369	2.993	1.61545	0.539742	0.373345	4.62386	13.4456	9.46764	1.51604	0.598314	3.59484	3.79059	1.74001	2.83788			"AK223183 arylsulfatase E precursor variant {Homo sapiens} (exp=-1; wgp=0; cg=0), partial (19%) [THC2696614]"
A_24_P382319	5.67258	1.95989	0.345503	0.0311663	4.61446	3.22316	9.21373	9.10292	1.80897	3.88312	4.53405	3.30703	1.84272	634	CEACAM1	"Homo sapiens carcinoembryonic antigen-related cell adhesion molecule 1 (biliary glycoprotein) (CEACAM1), transcript variant 1, mRNA [NM_001712]"	chr19:43011563-43011504	hs|19q13.2
A_21_P0013898	2.22279	1.39332	0.626836	1.09617	4.61349	0.938273	6.874	0.684604	4.56358	2.60757	16.5956	0.651075	3.99315		XLOC_l2_015964	"BROAD Institute lincRNA (XLOC_l2_015964), lincRNA [TCONS_l2_00030952]"	chrY:28425468-28425319	hs|Yq11.23
A_33_P3240182	1.71627	1.17703	0.685805	1.98287	4.60583	0.327695	0.591424	3.1117	20.7528	2.41179	1.30169	3.97493	4.37466			immunoglobulin heavy variable 5-51 [Source:HGNC Symbol;Acc:5659] [ENST00000390626]	chr14:107034868-107034809	hs|14q32.33
A_33_P3226620	6.73677	2.0461	0.303722	0.0204098	4.59716	6.0486	8.2823	1.32218	4.218	5.21405	4.515	3.695	3.48218	23746	AIPL1	"Homo sapiens aryl hydrocarbon receptor interacting protein-like 1 (AIPL1), transcript variant 1, mRNA [NM_014336]"	chr17:6327119-6327060	hs|17p13.2
A_21_P0002789	2.09498	1.37301	0.655381	1.3205	4.59656	14.5986	0.670897	3.13136	3.70471	1.84961	0.380885	2.56288	9.87361		XLOC_002887	"BROAD Institute lincRNA (XLOC_002887), lincRNA [TCONS_00005632]"	chr3:155011743-155011802	hs|3q25.31
A_32_P65589	1.86924	1.27773	0.683552	1.66197	4.59651	0.436201	0.374214	5.51456	18.6476	2.87864	2.21671	3.64752	3.05658	100130811	LOC100130811	"PREDICTED: Homo sapiens ig heavy chain V-I region V35-like (LOC100130811), mRNA [XM_003403830]"
A_24_P912366	2.41733	1.31662	0.544661	0.76051	4.59568	1.80033	0.866304	1.89066	3.86842	22.5306	2.7977	1.05124	1.9602	729830	FAM160A1	"Homo sapiens family with sequence similarity 160, member A1 (FAM160A1), mRNA [NM_001109977]"	chr4:152498817-152498876	hs|4q31.3
A_33_P3300237	3.05286	1.61409	0.528714	0.315808	4.58859	8.3506	2.64631	1.49574	2.20646	8.14234	11.7557	0.955162	1.15647	100188954	DNMBP-AS1	"Homo sapiens DNMBP antisense RNA 1 (non-protein coding) (DNMBP-AS1), non-coding RNA [NR_024130]"	chr10:101718652-101718711	hs|10q24.2
A_23_P218827	3.48752	1.71488	0.491718	0.196564	4.58146	5.24106	1.39209	0.775208	8.09557	2.72354	3.65547	12.3792	2.38952	10721	POLQ	"Homo sapiens polymerase (DNA directed), theta (POLQ), mRNA [NM_199420]"	chr3:121150761-121150702	hs|3q13.33
A_21_P0013711	2.10922	1.42161	0.673999	1.09617	4.57902	2.5587	0.875602	3.42889	11.689	1.67868	0.281717	9.64375	6.47581		XLOC_l2_015038	"BROAD Institute lincRNA (XLOC_l2_015038), lincRNA [TCONS_l2_00029867]"	chr9:132346106-132346165	hs|9q34.11
A_33_P3339212	5.35178	1.94607	0.363631	0.0365728	4.57876	7.46668	2.22313	1.90878	6.00483	3.8556	5.11867	8.53619	1.51618	9319	TRIP13	"Homo sapiens thyroid hormone receptor interactor 13 (TRIP13), transcript variant 1, mRNA [NM_004237]"	chr5:918002-918061	hs|5p15.33
A_21_P0011507	3.14951	1.68548	0.535155	0.315808	4.5782	0.777578	6.21408	0.747574	11.5544	3.02295	3.88449	3.26467	7.15983		SLC22A31	"BROAD Institute lincRNA (XLOC_l2_005602), lincRNA [TCONS_l2_00010489]"	chr16:89263022-89262963	hs|16q24.3
A_23_P88740	5.61305	1.97487	0.351836	0.0311663	4.57687	8.16502	2.51464	3.38786	6.25155	2.86421	5.84967	6.34967	1.23234	55839	CENPN	"Homo sapiens centromere protein N (CENPN), transcript variant 3, mRNA [NM_018455]"	chr16:81053871-81056408	hs|16q23.2
A_23_P107421	6.26277	1.98742	0.317339	0.0204098	4.57434	9.90619	3.06102	3.09276	3.76324	2.86814	4.99156	7.24127	1.6705	7083	TK1	"Homo sapiens thymidine kinase 1, soluble (TK1), mRNA [NM_003258]"	chr17:76170252-76170193	hs|17q25.3
A_21_P0004866	5.31823	1.94197	0.365153	0.0365728	4.57319	9.17938	5.3148	3.19156	5.66525	6.9775	1.44758	1.73302	3.07644		LINC00240	"Homo sapiens long intergenic non-protein coding RNA 240 (LINC00240), non-coding RNA [NR_026775]"	chr6:26924913-26936246	hs|6p22.2
A_21_P0014094	2.48865	1.37748	0.553504	0.76051	4.56515	4.19613	20.7934	0.591421	1.83793	2.52509	1.7422	3.34922	1.48584		LOC100288092	"PREDICTED: Homo sapiens hypothetical LOC100288092 (LOC100288092), miscRNA [XR_108415]"	chr2:200325918-200325977	hs|2q33.1
A_23_P108157	5.58099	1.92519	0.344956	0.0311663	4.5583	7.35719	11.2157	2.01578	2.84034	4.10174	4.45955	2.25483	2.22128	27134	TJP3	"Homo sapiens tight junction protein 3 (zona occludens 3) (TJP3), mRNA [NM_014428]"	chr19:3746516-3746575	hs|19p13.3
A_32_P76137	1.52021	0.951863	0.62614	2.89433	4.55318	2.48093	0.677647	1.12691	25.5113	1.03277	0.874403	3.40081	1.32061			immunoglobulin kappa variable 6-21 (non-functional) [Source:HGNC Symbol;Acc:5836] [ENST00000390256]	chr2:89459295-89459236	hs|2p11.2
A_21_P0014914	2.13371	1.32369	0.62037	1.09617	4.55304	17.4105	0.699852	1.63521	8.05954	1.81589	0.565661	3.73977	2.49788		LOC100505518	"PREDICTED: Homo sapiens hypothetical LOC100505518 (LOC100505518), miscRNA [XR_133034]"	chr13:78482701-78482760	hs|13q22.3
A_24_P77904	1.62962	1.21009	0.742561	2.39634	4.5499	10.8412	0.211389	1.39905	4.61349	4.09798	0.760327	13.1183	1.35746	3206	HOXA10	"Homo sapiens homeobox A10 (HOXA10), transcript variant 1, mRNA [NM_018951]"	chr7:27211294-27211235	hs|7p15.2
A_33_P3260125	3.19591	1.6849	0.527205	0.266787	4.54512	3.98412	0.497375	4.54691	3.16301	7.75297	12.2354	1.70768	2.47353	401944	LDLRAD2	"Homo sapiens low density lipoprotein receptor class A domain containing 2 (LDLRAD2), mRNA [NM_001013693]"	chr1:22151636-22151695	hs|1p36.12
A_23_P107612	2.25123	1.37842	0.612296	0.91699	4.54275	4.9509	16.2055	0.831188	2.28191	2.96962	7.51186	0.929486	0.661503	5874	RAB27B	"Homo sapiens RAB27B, member RAS oncogene family (RAB27B), mRNA [NM_004163]"	chr18:52556632-52556691	hs|18q21.2
A_33_P3331233	1.766	1.2353	0.699493	1.98287	4.53894	0.435986	0.339928	3.90669	17.6459	2.49196	1.83592	6.59177	3.06337			immunoglobulin heavy variable 3-74 [Source:HGNC Symbol;Acc:5624] [ENST00000424969]	chr14:107218820-107218761	hs|14q32.33
A_21_P0000825	1.53074	1.17152	0.765332	2.89433	4.53844	1.90936	9.96779	3.27541	0.223938	3.77389	0.382308	14.5067	2.26807		LOC100506385	"Homo sapiens uncharacterized LOC100506385 (LOC100506385), transcript variant 1, non-coding RNA [NR_038885]"	chr21:36156736-36156795	hs|21q22.12
A_23_P2317	2.34811	1.39832	0.595507	0.91699	4.53782	3.33981	0.599466	1.27846	2.42296	8.94443	15.9145	2.88913	0.91379	23109	DDN	"Homo sapiens dendrin (DDN), mRNA [NM_015086]"	chr12:49389625-49389566	hs|12q13.12
A_21_P0003814	3.40275	1.66543	0.489436	0.240776	4.53663	0.633186	1.68851	3.79622	15.9478	3.45672	3.29773	3.99762	3.47524		XLOC_004205	"BROAD Institute lincRNA (XLOC_004205), lincRNA [TCONS_00008692]"	chr4:185300090-185300031	hs|4q35.1
A_23_P360316	2.9702	1.56765	0.527792	0.373345	4.53633	9.55152	13.4654	0.912928	1.02625	4.80801	2.21703	2.1037	2.20581	2525	FUT3	"Homo sapiens fucosyltransferase 3 (galactoside 3(4)-L-fucosyltransferase, Lewis blood group) (FUT3), transcript variant 1, mRNA [NM_000149]"	chr19:5843151-5843092	hs|19p13.3
A_21_P0013984	2.85496	1.55584	0.54496	0.442685	4.53551	2.50602	3.12894	1.20365	7.94743	4.59965	0.640459	14.5176	1.74027		AK4	"Homo sapiens adenylate kinase 4 (AK4), nuclear gene encoding mitochondrial protein, transcript variant 5, mRNA [NM_001005353]"	chr1:65691798-65691857	hs|1p31.3
A_33_P3265222	2.09614	1.3876	0.661978	1.3205	4.53507	5.90532	0.850376	4.41295	11.7395	0.97549	9.73397	0.391383	2.27156	57535	KIAA1324	"Homo sapiens KIAA1324 (KIAA1324), mRNA [NM_020775]"	chr1:109743462-109743521	hs|1p13.3
A_21_P0011733	2.50782	1.61277	0.643097	0.621714	4.53464	1.03644	6.46956	6.02121	7.55274	6.50257	5.91317	0.258802	2.52262		LOC100505851	"PREDICTED: Homo sapiens hypothetical LOC100505851 (LOC100505851), miscRNA [XR_109588]"	chr19:24132615-24132556	hs|19p12
A_33_P3402931	1.8752	1.15024	0.613398	1.66197	4.53391	1.42664	21.8468	1.4125	5.95526	1.77859	2.3676	0.872385	0.611469	389549	FEZF1	"Homo sapiens FEZ family zinc finger 1 (FEZF1), transcript variant 1, mRNA [NM_001024613]"	chr7:121942255-121942196	hs|7q31.32
A_24_P608268	1.39426	1.05784	0.758712	3.51855	4.53336	0.296276	0.299856	8.01376	18.3159	1.69222	2.0153	2.79034	2.8432			immunoglobulin heavy variable 3-73 [Source:HGNC Symbol;Acc:5623] [ENST00000390636]	chr14:107211014-107210955	hs|14q32.33
A_21_P0001617	3.63208	1.71805	0.473022	0.170371	4.53125	4.95536	3.97074	0.92586	2.4093	5.61214	3.45894	1.17182	13.7458		XLOC_001189	"BROAD Institute lincRNA (XLOC_001189), lincRNA [TCONS_00001800]"	chr1:211431715-211431656	hs|1q32.2
A_21_P0007350	1.67506	1.02745	0.61338	2.39634	4.53041	0.832018	0.673045	0.824722	24.8253	2.09361	2.49327	2.54173	1.9596		XLOC_009434	"BROAD Institute lincRNA (XLOC_009434), lincRNA [TCONS_00019633]"	chr11:45772454-45772395	hs|11p11.2
A_33_P3222348	3.07867	1.61793	0.525529	0.315808	4.52864	6.16294	0.545003	2.86997	3.86644	14.9868	2.03825	1.70726	4.05244			"Homo sapiens cDNA FLJ42651 fis, clone BRACE3030103. [AK124642]"	chr2:31460949-31460890	hs|2p23.1
A_21_P0010465	1.66432	1.20866	0.726215	2.39634	4.52511	0.438456	1.26063	10.6668	13.5713	0.323254	3.85381	1.99761	4.089		XLOC_014244	"BROAD Institute lincRNA (XLOC_014244), lincRNA [TCONS_00029809]"	chr22:39465900-39465959	hs|22q13.1
A_23_P88731	4.7918	1.87478	0.391247	0.0623107	4.52303	9.75075	1.84919	2.09852	5.30112	2.76378	5.81736	7.19258	1.41092	5888	RAD51	"Homo sapiens RAD51 homolog (S. cerevisiae) (RAD51), transcript variant 1, mRNA [NM_002875]"	chr15:41023607-41023666	hs|15q15.1
A_32_P95067	3.44041	1.68362	0.489366	0.240776	4.51424	2.43129	3.07345	1.0423	7.76032	7.09923	1.12085	11.5443	2.04217	205	AK4	"Homo sapiens adenylate kinase 4 (AK4), nuclear gene encoding mitochondrial protein, transcript variant 5, mRNA [NM_001005353]"	chr1:65694099-65694158	hs|1p31.3
A_33_P3267185	1.83986	1.26385	0.686926	1.66197	4.50882	2.07461	0.587231	7.45457	8.56412	1.7172	0.375585	1.61052	13.6867	490	ATP2B1	"Homo sapiens ATPase, Ca++ transporting, plasma membrane 1 (ATP2B1), transcript variant 1, mRNA [NM_001001323]"	chr12:89992427-89992368	hs|12q21.33
A_23_P52067	6.54143	1.99912	0.305609	0.0204098	4.50578	3.57668	2.64519	5.4645	1.57263	4.83532	6.63016	8.3113	3.01046	57822	GRHL3	"Homo sapiens grainyhead-like 3 (Drosophila) (GRHL3), transcript variant 2, mRNA [NM_198173]"	chr1:24681534-24681593	hs|1p36.11
A_33_P3833256	3.14267	1.71539	0.545838	0.315808	4.50332	7.54425	3.95169	4.18091	2.07537	4.12788	10.5024	3.27596	0.368085	440028	LOC440028	"Homo sapiens uncharacterized LOC440028 (LOC440028), non-coding RNA [NR_033972]"	chr11:9776384-9776325	hs|11p15.4
A_21_P0009302	2.15946	1.31555	0.609206	1.09617	4.50207	2.5609	1.01153	1.31602	12.2931	1.7382	13.9841	0.568268	2.54442		FBXW10	"Homo sapiens F-box and WD repeat domain containing 10 (FBXW10), mRNA [NM_031456]"	chr17:18682020-18682079	hs|17p11.2
A_21_P0001430	4.05708	1.79183	0.441656	0.126902	4.49942	11.02	2.00223	8.17017	2.81277	3.13261	4.54088	3.49771	0.818982		XLOC_000587	"BROAD Institute lincRNA (XLOC_000587), lincRNA [TCONS_00001308]"	chr1:225898214-225898272	hs|1q42.12
A_21_P0008920	5.27097	1.87444	0.355616	0.0365728	4.49632	12.1197	3.05833	2.98189	2.87162	7.37659	2.53821	3.41403	1.61013		XLOC_011686	"BROAD Institute lincRNA (XLOC_011686), lincRNA [TCONS_00024362]"	chr16:30597354-30597413	hs|16p11.2
A_23_P37736	1.58367	1.17807	0.743882	2.39634	4.49371	0.155942	0.976919	5.58604	17.9037	2.0311	1.49995	3.27352	4.52246	608	TNFRSF17	"Homo sapiens tumor necrosis factor receptor superfamily, member 17 (TNFRSF17), mRNA [NM_001192]"	chr16:12061768-12061827	hs|16p13.13
A_19_P00318728	3.41164	1.69743	0.49754	0.240776	4.49206	1.24169	1.01174	6.57972	9.94997	4.42377	1.24266	8.17518	3.31179		LOC339894	"Homo sapiens uncharacterized LOC339894 (LOC339894), non-coding RNA [NR_034007]"	chr3:156800930-156800871	hs|3q25.31
A_23_P253752	6.03248	1.96921	0.326435	0.0204098	4.49001	4.97752	2.69463	2.19041	4.11677	5.73445	6.00513	8.6714	1.52981	113115	FAM54A	"Homo sapiens family with sequence similarity 54, member A (FAM54A), transcript variant 2, mRNA [NM_138419]"	chr6:136552451-136552392	hs|6q23.3
A_33_P3266780	6.27498	1.96509	0.313162	0.0204098	4.48367	8.62662	7.74729	5.69969	3.0025	3.68465	2.22396	2.89314	1.99153	50512	PODXL2	"Homo sapiens podocalyxin-like 2 (PODXL2), mRNA [NM_015720]"	chr3:127381094-127381153	hs|3q21.3
A_23_P92441	5.01182	1.86233	0.371588	0.059716	4.47894	4.46615	1.78169	2.94263	8.19072	2.57631	3.42801	10.7719	1.67411	4085	MAD2L1	"Homo sapiens MAD2 mitotic arrest deficient-like 1 (yeast) (MAD2L1), mRNA [NM_002358]"	chr4:120981405-120981346	hs|4q27
A_23_P42784	4.10278	1.77161	0.431808	0.108082	4.47466	2.22091	1.3285	3.83091	6.43461	3.62083	12.4789	4.68225	1.20036	56164	STK31	"Homo sapiens serine/threonine kinase 31 (STK31), transcript variant 2, mRNA [NM_032944]"	chr7:23872041-23872100	hs|7p15.3
A_33_P3230444	1.37549	1.04942	0.762945	3.51855	4.47458	0.325392	0.228823	2.58291	19.3512	2.35887	2.53058	5.81022	2.60862			immunoglobulin heavy variable 7-81 (non-functional) [Source:HGNC Symbol;Acc:5669] [ENST00000390639]	chr14:107282849-107282792	hs|14q32.33
A_33_P3330663	1.21138	0.888981	0.73386	4.31744	4.47058	0.249464	0.430042	3.29799	23.2085	3.26058	1.93041	1.25468	2.13299			GB	chr8:048114175-048114116	hs|8q11.21
A_23_P92334	2.74961	1.52418	0.554324	0.521917	4.47046	0.705476	2.3385	7.62386	11.9123	1.17449	1.88669	1.66879	8.45363	80008	TMEM156	"Homo sapiens transmembrane protein 156 (TMEM156), mRNA [NM_024943]"	chr4:38969231-38969172	hs|4p14
A_21_P0010743	4.00864	1.76473	0.440233	0.126902	4.47033	9.35862	2.11474	3.24212	1.3887	4.57692	10.1888	3.75259	1.14018		XLOC_l2_000649	"AB028869 survivin-beta {Homo sapiens} (exp=-1; wgp=0; cg=0), partial (13%) [THC2612749]"	chr1:226277341-226277970	hs|1q42.12
A_21_P0006331	7.91784	2.03599	0.257139	0	4.46855	6.51504	4.41095	2.33154	4.89615	7.78342	2.86995	2.40892	4.53244		XLOC_007879	"BROAD Institute lincRNA (XLOC_007879), lincRNA [TCONS_00016498]"	chr9:135903577-135903518	hs|9q34.2
A_21_P0004445	2.32112	1.47543	0.635654	0.91699	4.46607	1.8792	0.261057	4.39861	8.52448	12.9236	1.61815	2.77454	3.34888		XLOC_005008	"BROAD Institute lincRNA (XLOC_005008), lincRNA [TCONS_00010492]"
A_33_P3364463	2.32037	1.39616	0.601698	0.91699	4.46527	1.99713	0.698	10.7312	0.701016	12.8839	2.52126	4.7733	1.41636	286183	NKAIN3	"Homo sapiens Na+/K+ transporting ATPase interacting 3 (NKAIN3), mRNA [NM_173688]"	chr8:63659502-63659561	hs|8q12.3
A_23_P136589	1.57326	1.08008	0.686522	2.39634	4.44905	1.89421	0.534762	8.14301	2.07475	18.8025	0.385751	1.31822	2.43913	676	BRDT	"Homo sapiens bromodomain, testis-specific (BRDT), transcript variant 1, mRNA [NM_207189]"	chr1:92470689-92470748	hs|1p22.1
A_23_P343366	1.86709	1.32452	0.709402	1.66197	4.44857	8.27291	2.61448	11.7195	4.25657	6.31508	0.382581	0.355048	1.67245	126868	MAB21L3	"Homo sapiens mab-21-like 3 (C. elegans) (MAB21L3), mRNA [NM_152367]"	chr1:116676755-116676814	hs|1p13.1
A_33_P3395422	6.79108	2.00013	0.294523	0.0204098	4.44424	4.46694	3.49726	5.3036	7.89297	1.51936	5.78826	4.61402	2.47148			"Q4T080_TETNG (Q4T080) Chromosome undetermined SCAF11300, whole genome shotgun sequence. (Fragment), partial (8%) [THC2611572]"	chr10:007455380-007455439	hs|10p14
A_21_P0014707	2.54105	1.43985	0.566637	0.621714	4.4423	14.5859	1.90808	0.791521	8.04075	2.26119	0.966853	5.64078	1.34332		LOC100508950	"PREDICTED: Homo sapiens hypothetical LOC100508950 (LOC100508950), miscRNA [XR_112293]"	chr2:10908060-10908001	hs|2p25.1
A_33_P3226575	1.78097	1.18646	0.666186	1.98287	4.44043	5.45802	1.35678	1.50472	12.9413	0.667363	11.9205	0.565955	1.10882			tetratricopeptide repeat domain 6 [Source:HGNC Symbol;Acc:19739] [ENST00000382320]	chr14:38311494-38311553	hs|14q21.1
A_21_P0010085	3.62573	1.68172	0.463829	0.170371	4.44004	1.94819	1.10608	12.6548	7.47299	1.66394	5.28901	3.6897	1.69555		XLOC_013480	"DA089649 BRACE2 Homo sapiens cDNA clone BRACE2045129 5', mRNA sequence [DA089649]"	chr20:21596098-21596157	hs|20p11.22
A_21_P0002189	3.481	1.72497	0.49554	0.196564	4.43286	0.705833	2.9543	1.05782	4.54653	4.24864	8.73435	8.91907	4.29635		XLOC_001406	"BROAD Institute lincRNA (XLOC_001406), lincRNA [TCONS_00003617]"	chr2:27980408-27980467	hs|2p23.2
A_21_P0009672	2.88326	1.48947	0.516592	0.442685	4.43049	16.4259	2.18655	2.62543	0.857466	2.01767	7.49378	1.19709	2.64008		LOC400684	"ALU1_HUMAN (P39188) Alu subfamily J sequence contamination warning entry, partial (5%) [THC2620130]"	chr19:32881074-32881015	hs|19q13.11
A_24_P659836	6.39329	1.96383	0.307171	0.0204098	4.42789	6.18486	8.2971	2.92501	4.39858	3.16367	6.46937	2.01786	1.9667	644186	SYCE3	"Homo sapiens synaptonemal complex central element protein 3 (SYCE3), mRNA [NM_001123225]"	chr22:50989602-50989544	hs|22q13.33
A_21_P0005170	1.21495	0.876427	0.721368	4.31744	4.42787	21.1731	0.305219	1.6084	7.24659	1.76993	0.85702	1.85339	0.609267		XLOC_005744	"BROAD Institute lincRNA (XLOC_005744), lincRNA [TCONS_00012744]"	chr6:53095465-53095406	hs|6p12.1
A_21_P0010526	1.36229	0.986957	0.724484	3.51855	4.42513	1.96203	0.877489	2.48191	0.236085	8.66698	1.4328	18.7287	1.015		XLOC_l2_000138	"603040460F1 NIH_MGC_115 Homo sapiens cDNA clone IMAGE:5181351 5', mRNA sequence [BI822986]"	chr1:031307207-031307266	hs|1p35.2
A_21_P0005633	1.75412	0.997253	0.568521	1.98287	4.42294	1.06415	25.312	1.37674	1.50559	1.1409	2.35975	1.10111	1.52331		XLOC_006898	"BROAD Institute lincRNA (XLOC_006898), lincRNA [TCONS_00014543]"	chr8:104258490-104258549	hs|8q22.3
A_23_P254831	1.25112	0.890712	0.711929	4.31744	4.42257	0.901502	0.516463	1.33787	16.5731	12.4925	2.13215	0.678332	0.748716	4113	MAGEB2	"Homo sapiens melanoma antigen family B, 2 (MAGEB2), mRNA [NM_002364]"	chrX:30237708-30237767	hs|Xp21.2
A_24_P231546	3.11177	1.54909	0.497817	0.315808	4.42232	1.85283	1.16642	1.62552	14.189	1.3106	3.76758	9.0534	2.41323	51252	FAM178B	"Homo sapiens family with sequence similarity 178, member B (FAM178B), transcript variant B, mRNA [NM_016490]"	chr2:97541686-97541627	hs|2q11.2
A_21_P0009037	3.35108	1.61302	0.481342	0.240776	4.41882	2.64727	4.11711	1.42139	15.3956	2.097	0.82577	3.42071	5.42571		XLOC_011950	"Q5CSV7_CRYPV (Q5CSV7) Predicted secreted protein, signal peptide, partial (5%) [THC2662545]"	chr16:054953949-054953890	hs|16q12.2
A_21_P0012086	1.22211	0.928223	0.759526	4.31744	4.41625	2.98272	2.23394	1.38885	1.77903	22.6294	0.120553	2.85421	1.3413		XLOC_l2_008221	"PREDICTED: Homo sapiens hypothetical LOC100506762 (LOC100506762), miscRNA [XR_109879]"	chr2:114588831-114588772	hs|2q14.1
A_32_P24376	1.15142	0.880236	0.76448	4.31744	4.41554	1.79805	1.81701	19.2781	0.861696	1.47462	0.169324	1.10206	8.82346	730755	LOC730755	"Homo sapiens keratin associated protein 2-4-like (LOC730755), mRNA [NM_001165252]"	chr17:39215637-39215578	hs|17q21.2
A_24_P928473	4.30844	1.80773	0.419578	0.0930497	4.41078	9.29093	6.7029	1.76882	5.18825	1.77643	1.1205	3.15875	6.27967	728543	LOC728543	"Homo sapiens cDNA FLJ35513 fis, clone SPLEN2000516. [AK092832]"	chr12:112449278-112449219	hs|12q24.13
A_19_P00316427	4.44182	1.79943	0.405111	0.0877832	4.40956	7.60356	10.9913	1.74427	4.7646	3.39597	3.02816	1.1702	2.5784		CDKN2B-AS	"Homo sapiens CDKN2B antisense RNA (non-protein coding) (CDKN2B-AS), antisense RNA [NR_003529]"	chr9:22049167-22049226	hs|9p21.3
A_24_P15621	4.05224	1.76802	0.436306	0.126902	4.40899	4.92334	3.80591	4.86904	12.084	3.93009	1.17157	3.45584	1.03207	386757	SLC6A10P	"Homo sapiens solute carrier family 6 (neurotransmitter transporter, creatine), member 10, pseudogene (SLC6A10P), non-coding RNA [NR_003083]"	chr16:32890762-32890621	hs|16p11.2
A_21_P0000002	3.91993	1.79546	0.458034	0.126902	4.40636	1.54594	8.17845	3.83735	4.38013	6.19496	0.684343	7.16293	3.26674		ACBD7	"Homo sapiens acyl-CoA binding domain containing 7 (ACBD7), mRNA [NM_001039844]"	chr10:15118154-15118095	hs|10p13
A_33_P3241150	5.922	1.94512	0.328456	0.0311663	4.4034	7.65785	1.30873	3.38546	2.87897	4.51191	6.63322	6.17197	2.67912				chr14:24977835-24977894	hs|14q12
A_23_P209200	6.27921	1.92885	0.307181	0.0204098	4.40309	4.73327	2.21736	3.4944	4.72269	3.27427	3.71158	11.1969	1.8742	898	CCNE1	"Homo sapiens cyclin E1 (CCNE1), mRNA [NM_001238]"	chr19:30315106-30315165	hs|19q12
A_21_P0001429	3.07945	1.62902	0.528997	0.315808	4.40079	8.23865	1.29279	5.93712	2.88259	2.81187	10.6884	2.81095	0.54396		XLOC_000587		chr1:225888519-225888578	hs|1q42.12
A_23_P389250	3.69903	1.71881	0.464665	0.170371	4.40045	10.7202	1.87971	1.23793	6.93757	1.00388	5.29124	5.30923	2.82386	341346	C12orf70	"Homo sapiens chromosome 12 open reading frame 70 (C12orf70), mRNA [NM_001145010]"	chr12:27655039-27655098	hs|12p11.23
A_23_P44684	5.05675	1.87544	0.370878	0.0439677	4.39964	8.50803	2.33727	1.84548	5.60466	2.84221	6.25443	6.40163	1.4034	1894	ECT2	"Homo sapiens epithelial cell transforming sequence 2 oncogene (ECT2), mRNA [NM_018098]"	chr3:172538330-172538389	hs|3q26.31
A_33_P3395028	1.29843	1.01245	0.779751	3.51855	4.39475	14.5592	0.195723	5.42793	9.60548	0.546335	2.30985	1.59777	0.915663	152225	LOC152225	"Homo sapiens uncharacterized LOC152225 (LOC152225), non-coding RNA [NR_026934]"	chr3:101716576-101716635	hs|3q12.3
A_33_P3256510	2.8525	1.51018	0.529425	0.442685	4.39322	1.36823	0.936967	5.25437	12.4968	1.36816	1.57871	9.67998	2.46245	56660	KCNK12	"Homo sapiens potassium channel, subfamily K, member 12 (KCNK12), mRNA [NM_022055]"	chr2:47747995-47747936	hs|2p21
A_21_P0007962	2.61507	1.50116	0.574043	0.621714	4.39133	6.95761	5.85496	1.38577	12.7751	0.69082	0.735764	3.64637	3.08428		LINC00460	"Homo sapiens long intergenic non-protein coding RNA 460 (LINC00460), non-coding RNA [NR_034119]"	chr13:107029573-107029632	hs|13q33.3
A_23_P422667	1.25708	0.866583	0.689362	3.51855	4.38778	7.72082	0.787013	2.04923	1.08951	0.486409	0.805726	21.0732	1.09032	51127	TRIM17	"Homo sapiens tripartite motif containing 17 (TRIM17), transcript variant 1, mRNA [NM_016102]"	chr1:228596917-228596438	hs|1q42.13
A_33_P3356846	3.52218	1.67824	0.476477	0.196564	4.38768	1.52526	5.91476	1.61917	11.8396	2.39971	0.891313	5.57555	5.33604	345778	MTX3	"Homo sapiens metaxin 3 (MTX3), transcript variant 2, mRNA [NM_001010891]"	chr5:79284459-79284400	hs|5q14.1
A_21_P0004732	2.4857	1.41319	0.56853	0.76051	4.3867	1.89049	2.72522	4.27409	7.04865	1.69758	0.599961	15.8472	1.01037		XLOC_005616	"BROAD Institute lincRNA (XLOC_005616), lincRNA [TCONS_00011457]"	chr6:14391521-14391462	hs|6p23
A_33_P3239185	2.28199	1.44622	0.633753	0.91699	4.38081	1.26228	7.95431	2.74597	9.35204	5.20173	7.40055	0.451831	0.677776	9066	SYT7	"Homo sapiens synaptotagmin VII (SYT7), transcript variant 1, mRNA [NM_001252065]"	chr11:61282853-61282794	hs|11q12.2
A_33_P3247639	1.45459	1.04398	0.717712	2.89433	4.37932	0.300081	0.451478	5.72902	19.1746	1.10045	2.14355	3.39137	2.74403			"PREDICTED: Homo sapiens hypothetical protein LOC100508797 (LOC100508797), mRNA [XM_003119591]"	chr16:33006767-33006826	hs|16p11.2
A_21_P0008333	2.96095	1.44496	0.488006	0.373345	4.37911	19.2231	2.54757	1.65836	1.21479	1.97478	3.84576	3.37466	1.19385		XLOC_010825	"BROAD Institute lincRNA (XLOC_010825), lincRNA [TCONS_00022499]"	chr14:51413201-51413260	hs|14q22.1
A_23_P111194	3.64014	1.70652	0.468806	0.170371	4.37898	7.51056	2.25526	7.74854	8.46078	1.6028	5.06018	1.14164	1.2521	25803	SPDEF	"Homo sapiens SAM pointed domain containing ets transcription factor (SPDEF), transcript variant 1, mRNA [NM_012391]"	chr6:34506166-34506107	hs|6p21.31
A_23_P74449	2.06006	1.25371	0.608577	1.3205	4.37724	1.38913	0.896259	0.533471	2.69871	4.08544	5.72737	18.3277	1.35982	84842	HPDL	"Homo sapiens 4-hydroxyphenylpyruvate dioxygenase-like (HPDL), mRNA [NM_032756]"	chr1:45794060-45794119	hs|1p34.1
A_24_P103264	3.95898	1.71616	0.433485	0.126902	4.3743	2.29724	12.207	1.5655	2.27834	4.90869	1.17758	7.37494	3.18506	7368	UGT8	"Homo sapiens UDP glycosyltransferase 8 (UGT8), transcript variant 2, mRNA [NM_003360]"	chr4:115597201-115597260	hs|4q26
A_21_P0013730	1.89076	1.20466	0.637128	1.66197	4.37407	2.96272	1.09589	1.12933	0.636282	12.4414	2.74632	0.755351	13.2253		XLOC_l2_015220	"BROAD Institute lincRNA (XLOC_l2_015220), lincRNA [TCONS_l2_00029980]"	chr9:42782524-42782583	hs|9p12
A_21_P0003884	2.26121	1.35415	0.598862	0.91699	4.37253	2.19522	12.9996	2.28997	1.88343	0.528365	11.2603	0.833238	2.99011		XLOC_003854	"BROAD Institute lincRNA (XLOC_003854), lincRNA [TCONS_00009008]"	chr4:2019351-2019292	hs|4p16.3
A_23_P164196	4.75153	1.81308	0.381577	0.0623107	4.36718	11.0718	3.46378	2.13218	3.26337	4.41009	1.39721	7.24869	1.95028	1748	DLX4	"Homo sapiens distal-less homeobox 4 (DLX4), transcript variant 1, mRNA [NM_138281]"	chr17:48051866-48051925	hs|17q21.33
A_21_P0011975	2.65563	1.46826	0.552887	0.521917	4.36635	14.8385	0.987283	6.13962	0.66248	2.6659	5.66016	1.62306	2.35384		XLOC_l2_008321	"Q8IVV4_HUMAN (Q8IVV4) TPTEps1 protein (Fragment), partial (21%) [THC2664700]"	chr2:156878348-156878289	hs|2q24.1
A_33_P3381899	3.66804	1.66421	0.453707	0.170371	4.36632	1.34269	11.5921	3.76958	9.48876	2.16713	1.19758	3.09838	2.27436	9143	SYNGR3	"Homo sapiens synaptogyrin 3 (SYNGR3), mRNA [NM_004209]"	chr16:2043497-2043556	hs|16p13.3
A_23_P393766	3.96285	1.72903	0.436311	0.126902	4.36258	2.0096	1.77932	6.13097	4.00406	1.50265	1.37796	10.3205	7.77557	284403	WDR62	"Homo sapiens WD repeat domain 62 (WDR62), transcript variant 2, mRNA [NM_173636]"	chr19:36564326-36564385	hs|19q13.12
A_33_P3353752	2.34092	1.34057	0.57267	0.91699	4.35688	17.1181	2.29933	0.753151	1.95028	0.912748	4.28967	1.17609	6.35573	642781	LOC642781	"PREDICTED: Homo sapiens hypothetical LOC642781 (LOC642781), miscRNA [XR_112733]"	chr5:58336553-58336612	hs|5q11.2
A_33_P3220182	2.0592	1.22598	0.595369	1.3205	4.35606	0.888853	0.658753	1.04707	5.3075	1.75568	3.83051	19.2302	2.12987	89870	TRIM15	"Homo sapiens tripartite motif containing 15 (TRIM15), mRNA [NM_033229]"	chr6:30131710-30131769	hs|6p22.1
A_21_P0000441	2.51616	1.55045	0.616196	0.621714	4.35602	1.68515	7.37253	3.15856	10.7098	2.29118	4.87673	0.256536	4.49773		SNORD115-5	"Homo sapiens small nucleolar RNA, C/D box 115-5 (SNORD115-5), small nucleolar RNA [NR_003297]"	chr15:25434583-25434642	hs|15q11.2
A_24_P127691	5.5335	1.89018	0.341589	0.0365728	4.35597	4.68705	4.1963	1.30485	5.97031	2.57744	10.1404	3.10139	2.87006	127602	DNAH14	"dynein, axonemal, heavy chain 14 [Source:HGNC Symbol;Acc:2945] [ENST00000495456]"	chr1:225311254-225311313	hs|1q42.12
A_33_P3256952	2.33072	1.33047	0.570839	0.91699	4.35595	16.404	1.21138	2.58444	8.48569	2.08421	0.672198	2.23136	1.17433	112399	EGLN3	"Homo sapiens egl nine homolog 3 (C. elegans) (EGLN3), mRNA [NM_022073]"	chr14:34393481-34393422	hs|14q13.1
A_24_P623768	5.08945	1.88444	0.370263	0.0439677	4.3557	3.00842	6.1225	1.02603	4.47601	8.60177	4.44172	5.05609	2.11305			Homo sapiens clone 24970 mRNA sequence. [AF131813]	chr17:42980660-42980601	hs|17q21.31
A_33_P3210516	2.00289	1.2174	0.607822	1.3205	4.35559	1.47135	1.34472	0.987563	15.3297	2.60695	1.56852	0.640455	10.8955	60526	C2orf43	chromosome 2 open reading frame 43 [Source:HGNC Symbol;Acc:26145] [ENST00000419825]	chr2:20988708-20988649	hs|2p24.1
A_23_P131801	2.72585	1.41459	0.518951	0.521917	4.35298	1.21557	2.69055	2.41758	0.739805	4.74906	18.5185	2.54319	1.94962	10110	SGK2	"Homo sapiens serum/glucocorticoid regulated kinase 2 (SGK2), transcript variant 1, mRNA [NM_170693]"	chr20:42213703-42213762	hs|20q13.12
A_21_P0008134	1.8853	1.22359	0.649017	1.66197	4.35255	5.9582	0.698779	1.34624	10.7876	0.835943	12.4704	2.03286	0.690306		XLOC_010548	"BROAD Institute lincRNA (XLOC_010548), lincRNA [TCONS_00021951]"	chr13:28527714-28527655	hs|13q12.2
A_33_P3277361	3.66499	1.57317	0.429243	0.170371	4.34758	2.69588	2.33555	2.96888	17.9611	2.1858	1.54284	3.57032	1.52027	5013	OTX1	"Homo sapiens orthodenticle homeobox 1 (OTX1), transcript variant 2, mRNA [NM_001199770]"	chr2:63280119-63280178	hs|2p15
A_23_P113382	2.64166	1.53266	0.58019	0.521917	4.34751	5.75969	9.1428	2.4697	0.595425	4.11026	0.635714	9.51707	2.54938	23426	GRIP1	"Homo sapiens glutamate receptor interacting protein 1 (GRIP1), transcript variant 1, mRNA [NM_021150]"	chr12:66742192-66742133	hs|12q14.3
A_21_P0008889	1.19484	0.880939	0.737285	4.31744	4.3373	9.3821	0.865247	0.573729	0.991418	0.545242	0.621854	16.6414	5.07739		XLOC_011677	"BROAD Institute lincRNA (XLOC_011677), lincRNA [TCONS_00024285]"	chr16:24721180-24721239	hs|16p12.1
A_23_P13094	1.18824	0.865976	0.728788	4.31744	4.33696	4.24875	1.10262	0.29286	0.915558	20.2549	0.69173	1.14444	6.04487	4319	MMP10	"Homo sapiens matrix metallopeptidase 10 (stromelysin 2) (MMP10), mRNA [NM_002425]"	chr11:102641464-102641405	hs|11q22.2
A_21_P0014572	5.03921	1.83826	0.36479	0.0439677	4.33335	7.74397	2.46088	3.75709	1.57128	4.59366	9.73617	3.07789	1.72585		LOC100506125	"PREDICTED: Homo sapiens hypothetical LOC100506125, transcript variant 1 (LOC100506125), miscRNA [XR_110339]"	chr12:49184273-49184332	hs|12q13.12
A_21_P0012971	3.78191	1.63959	0.433535	0.150144	4.33306	3.13021	15.4576	1.0801	5.30891	1.97543	2.54504	3.13779	2.02937		XLOC_l2_011911		chr5:1632837-1632778	hs|5p15.33
A_21_P0004698	2.18592	1.39605	0.638656	1.09617	4.33147	8.00934	0.274591	1.40453	1.66155	12.9667	4.27645	1.98537	4.07324		XLOC_005522	"BROAD Institute lincRNA (XLOC_005522), lincRNA [TCONS_00011403]"	chr6:159587177-159588296	hs|6q25.3
A_33_P3334384	4.45547	1.6895	0.379196	0.0877832	4.33128	16.3717	2.37071	1.84266	2.80737	2.50124	2.30196	3.7588	2.69583	100132774	LOC100132774	"Homo sapiens uncharacterized LOC100132774 (LOC100132774), non-coding RNA [NR_033827]"	chr1:44168387-44168328	hs|1p34.1
A_33_P3312658	2.01334	1.2667	0.629152	1.3205	4.32875	5.55686	0.991113	3.06224	4.4146	0.567134	16.8221	0.605919	2.61004	8942	KYNU	kynureninase [Source:HGNC Symbol;Acc:6469] [ENST00000410015]	chr2:143704873-143704932	hs|2q22.2
A_21_P0002243	4.13733	1.73652	0.419721	0.108082	4.32838	12.4494	1.54229	1.20344	4.91194	1.80244	4.31269	3.54862	4.85625		XLOC_001539	"BROAD Institute lincRNA (XLOC_001539), lincRNA [TCONS_00003744]"	chr2:75575038-75575097	hs|2p12
A_33_P3403708	2.36543	1.39885	0.591372	0.91699	4.3233	6.36189	1.04708	0.535443	3.44414	6.4355	13.8076	1.27445	1.68029				chr10:005036960-005036901	hs|10p15.1
A_33_P3226542	3.34834	1.63541	0.488423	0.240776	4.32325	1.42883	4.66951	1.80484	9.70922	1.05568	8.27349	1.35026	6.29414	26851	SNORD3B-1	"Homo sapiens small nucleolar RNA, C/D box 3B-1 (SNORD3B-1), small nucleolar RNA [NR_003271]"	chr17:18965382-18965441	hs|17p11.2
A_23_P95536	1.77011	1.16834	0.660037	1.98287	4.32322	1.99475	0.996736	3.64463	18.8351	1.59931	2.20551	0.268261	5.04141	11086	ADAM29	"Homo sapiens ADAM metallopeptidase domain 29 (ADAM29), transcript variant 1, mRNA [NM_014269]"	chr4:175898508-175898567	hs|4q34.1
A_23_P323751	2.83172	1.57652	0.556734	0.442685	4.32102	4.20703	0.685994	3.41842	9.90504	4.03236	2.97762	8.73054	0.611201	81610	FAM83D	"Homo sapiens family with sequence similarity 83, member D (FAM83D), mRNA [NM_030919]"	chr20:37581326-37581385	hs|20q11.23
A_23_P54968	1.79177	1.27322	0.710595	1.98287	4.31808	7.72321	10.3904	1.92499	6.94051	0.475101	5.41018	0.308005	1.37222	55808	ST6GALNAC1	"Homo sapiens ST6 (alpha-N-acetyl-neuraminyl-2,3-beta-galactosyl-1,3)-N-acetylgalactosaminide alpha-2,6-sialyltransferase 1 (ST6GALNAC1), mRNA [NM_018414]"	chr17:74621170-74621111	hs|17q25.1
A_33_P3331752	1.74791	1.1818	0.676122	1.98287	4.31756	0.759059	5.7706	0.351316	1.13249	5.32586	3.82768	16.1508	1.22267			"mucin 3A, cell surface associated [Source:HGNC Symbol;Acc:7513] [ENST00000480291]"	chr7:100610746-100610805	hs|7q22.1
A_21_P0000280	4.19125	1.73243	0.413344	0.108082	4.31711	2.80346	3.98614	1.17522	10.3227	2.0362	2.47484	2.30666	9.43168		SNORD60	"Homo sapiens small nucleolar RNA, C/D box 60 (SNORD60), small nuclear RNA [NR_002736]"	chr16:2205083-2205024	hs|16p13.3
A_21_P0014210	3.6199	1.76072	0.486399	0.170371	4.31629	3.27065	6.02242	3.91184	3.3547	7.56418	7.30314	0.460763	2.64266		LOC100506689	"PREDICTED: Homo sapiens hypothetical LOC100506689 (LOC100506689), miscRNA [XR_108871]"	chr8:102473259-102473200	hs|8q22.3
A_21_P0001070	2.74656	1.42134	0.517498	0.521917	4.31484	3.2681	2.04972	2.42411	2.69516	18.6466	2.76491	0.55483	2.11524		XLOC_000604	"UI-E-EJ1-ajw-b-14-0-UI.r1 UI-E-EJ1 Homo sapiens cDNA clone UI-E-EJ1-ajw-b-14-0-UI 5', mRNA sequence [BQ188485]"	chr1:230142817-230142876	hs|1q42.13
A_23_P131935	2.45191	1.50183	0.612515	0.76051	4.31162	8.33726	5.90712	0.615354	0.465618	4.89316	8.46809	4.06568	1.74065	55612	FERMT1	"Homo sapiens fermitin family member 1 (FERMT1), mRNA [NM_017671]"	chr20:6055889-6055830	hs|20p12.3
A_33_P3291650	1.4677	1.06907	0.728401	2.89433	4.31159	0.228249	0.440087	3.96261	18.7393	2.8615	1.60974	2.96298	3.68826			immunoglobulin kappa variable 2D-26 [Source:HGNC Symbol;Acc:5798] [ENST00000390268]	chr2:90025322-90025381	hs|2p11.2
A_21_P0003447	1.5573	1.0499	0.674181	2.39634	4.31075	17.2292	1.5173	0.449041	8.50198	0.782883	0.914725	1.22049	3.87037		XLOC_003886	"BROAD Institute lincRNA (XLOC_003886), lincRNA [TCONS_00007718]"	chr4:12950134-12950075	hs|4p15.33
A_33_P3386344	4.14991	1.75931	0.423939	0.108082	4.30911	6.97019	1.30071	1.44151	6.66035	1.7952	8.60971	5.25503	2.44017	2175	FANCA	"Homo sapiens Fanconi anemia, complementation group A (FANCA), transcript variant 2, mRNA [NM_001018112]"	chr16:89877175-89877116	hs|16q24.3
A_21_P0001015	4.73903	1.83264	0.386713	0.0623107	4.30903	3.73215	8.08864	1.34422	7.1945	2.44852	1.3715	5.38767	4.90501		XLOC_000388	"BROAD Institute lincRNA (XLOC_000388), lincRNA [TCONS_00000299]"	chr1:145955044-145955103	hs|1q21.1
A_21_P0010413	5.22415	1.82005	0.348392	0.0365728	4.30898	4.68364	2.11674	1.66698	3.45598	12.4676	4.52646	3.24314	2.31133		XLOC_014219	"BROAD Institute lincRNA (XLOC_014219), lincRNA [TCONS_00029795]"	chr22:035850703-035850762	hs|22q12.3
A_21_P0012857	1.17079	0.8419	0.719089	4.31744	4.30833	9.7318	1.96343	0.403598	18.3192	1.76526	0.741011	0.906071	0.636263		XLOC_l2_011798	"BROAD Institute lincRNA (XLOC_l2_011798), lincRNA [TCONS_l2_00022565]"	chr5:142146038-142146097	hs|5q31.3
A_21_P0000739	4.79578	1.81477	0.37841	0.0623107	4.30823	4.74172	1.66157	10.678	4.07481	1.61384	4.63608	5.34979	1.71002		LOC100288637	"Homo sapiens OTU domain containing 7A pseudogene (LOC100288637), transcript variant 1, non-coding RNA [NR_038253]"	chr15:31065023-31065082	hs|15q13.2
A_24_P95723	1.38967	1.01222	0.728385	3.51855	4.30755	0.215498	0.928654	5.41686	18.6862	0.756399	1.60321	2.65803	4.19557	9834	KIAA0125	"Homo sapiens KIAA0125 (KIAA0125), non-coding RNA [NR_026800]"	chr14:106398326-106398385	hs|14q32.33
A_23_P338168	2.69001	1.30976	0.486899	0.521917	4.30615	1.94591	1.9866	1.6481	2.09114	2.47842	1.71557	21.4073	1.17618	54620	FBXL19	"Homo sapiens F-box and leucine-rich repeat protein 19 (FBXL19), mRNA [NM_001099784]"	chr16:30959177-30959236	hs|16p11.2
A_21_P0010385	2.92743	1.52049	0.519393	0.373345	4.30355	1.91047	5.49868	1.55039	11.3361	9.63944	2.3911	0.888278	1.21392		XLOC_014402	"AGENCOURT_8943761 NIH_MGC_142 Homo sapiens cDNA clone IMAGE:6453069 5', mRNA sequence [BU596489]"	chr22:46272224-46272165	hs|22q13.31
A_23_P19987	3.11142	1.59739	0.513398	0.315808	4.29824	9.10834	6.4797	9.03499	4.00887	1.62987	1.68113	1.76185	0.681144	10643	IGF2BP3	"Homo sapiens insulin-like growth factor 2 mRNA binding protein 3 (IGF2BP3), mRNA [NM_006547]"	chr7:23350828-23350769	hs|7p15.3
A_33_P3366195	2.90545	1.52102	0.523507	0.373345	4.29809	13.5564	0.873745	3.78776	7.05835	1.04806	1.19949	3.88581	2.97513	9915	ARNT2	"Homo sapiens aryl-hydrocarbon receptor nuclear translocator 2 (ARNT2), mRNA [NM_014862]"	chr15:80873589-80873648	hs|15q25.1
A_24_P196499	2.9164	1.3776	0.472365	0.373345	4.29719	2.23281	2.4472	20.4735	1.93384	2.02575	2.2066	1.09428	1.9635	51742	ARID4B	AT rich interactive domain 4B (RBP1-like) [Source:HGNC Symbol;Acc:15550] [ENST00000471257]	chr1:235344269-235344210	hs|1q42.3
A_33_P3387831	6.55339	1.93492	0.295255	0.0204098	4.29558	8.83658	4.05854	2.52005	4.46055	2.70188	5.51154	4.63301	1.64246	79019	CENPM	"Homo sapiens centromere protein M (CENPM), transcript variant 1, mRNA [NM_024053]"	chr22:42334819-42334760	hs|22q13.2
A_33_P3325262	3.68625	1.67975	0.455679	0.170371	4.29259	4.43034	4.05427	4.43013	12.8587	3.25139	0.909075	3.29229	1.11456	6535	SLC6A8	"Homo sapiens solute carrier family 6 (neurotransmitter transporter, creatine), member 8 (SLC6A8), transcript variant 1, mRNA [NM_005629]"	chrX:152960189-152960248	hs|Xq28
A_33_P3400477	5.5903	1.86847	0.334234	0.0311663	4.29154	5.53002	2.06018	2.12841	6.11907	2.65597	4.2339	9.64	1.96476	6491	STIL	"Homo sapiens SCL/TAL1 interrupting locus (STIL), transcript variant 1, mRNA [NM_001048166]"	chr1:47726185-47726126	hs|1p33
A_33_P3220872	8.45727	2.00578	0.237166	0	4.28913	6.39998	4.82607	3.16355	3.5264	4.46861	6.16359	3.96776	1.79708	1720	LOC1720	"Homo sapiens dihydrofolate reductase pseudogene (LOC1720), non-coding RNA [NR_033423]"	chr2:83084187-83084246	hs|2p12
A_33_P3221313	4.17405	1.73096	0.414696	0.108082	4.28683	5.01569	2.14787	3.08468	5.89888	2.13334	2.87327	12.1294	1.01154	2491	CENPI	"Homo sapiens centromere protein I (CENPI), mRNA [NM_006733]"	chrX:100417917-100417976	hs|Xq22.1
A_33_P3274194	1.3932	0.930703	0.668034	3.51855	4.28522	1.5062	2.91613	0.935725	0.620233	0.971854	0.55982	20.6995	6.07232	80333	KCNIP4	"Homo sapiens Kv channel interacting protein 4 (KCNIP4), transcript variant 5, mRNA [NM_001035003]"	chr4:20730329-20730270	hs|4p15.31
A_33_P3287610	2.07978	1.29498	0.622651	1.3205	4.28153	0.665666	0.546178	5.46719	14.344	1.99057	1.23613	7.50768	2.49489			immunoglobulin lambda variable 3-12 [Source:HGNC Symbol;Acc:5898] [ENST00000390313]	chr22:23114823-23114882	hs|22q11.22
A_33_P3299047	1.38293	1.0302	0.744939	3.51855	4.27941	0.210595	0.502283	5.11715	17.3635	2.23247	1.19117	5.35796	2.26016				chr1:016569360-016569301	hs|1p36.13
A_23_P63725	2.86371	1.48575	0.518819	0.442685	4.27371	15.1867	2.84917	0.783721	2.20714	5.31597	4.91514	1.00366	1.92823	80217	WDR96	"Homo sapiens WD repeat domain 96 (WDR96), mRNA [NM_025145]"	chr10:105967509-105967450	hs|10q25.1
A_23_P324754	1.80352	1.39781	0.775046	1.98287	4.26982	8.78958	0.092714	5.10582	5.90025	1.94823	1.74332	5.6101	4.96851	57214	KIAA1199	"Homo sapiens KIAA1199 (KIAA1199), mRNA [NM_018689]"	chr15:81243634-81243693	hs|15q25.1
A_21_P0000843	2.95352	1.43965	0.487437	0.373345	4.26962	1.90187	17.8126	4.52761	1.03159	1.67593	1.47069	3.712	2.02472		LOC100507250	"Homo sapiens uncharacterized LOC100507250 (LOC100507250), non-coding RNA [NR_038930]"	chr12:69068574-69068515	hs|12q15
A_24_P24053	1.50653	1.08187	0.718125	2.89433	4.2693	0.309335	0.34112	5.16309	17.8688	2.50053	1.6659	3.15608	3.14952			immunoglobulin heavy variable 3-66 [Source:HGNC Symbol;Acc:5619] [ENST00000390632]	chr14:107131181-107131122	hs|14q32.33
A_33_P3318852	2.93649	1.51548	0.516084	0.373345	4.26232	7.85474	4.30851	1.5879	1.9509	2.75939	0.668102	13.2226	1.7464	54885	TBC1D8B	"Homo sapiens TBC1 domain family, member 8B (with GRAM domain) (TBC1D8B), transcript variant 2, mRNA [NM_198881]"	chrX:106092793-106092852	hs|Xq22.3
A_21_P0002052	3.83891	1.69383	0.441226	0.150144	4.25871	6.95073	2.28524	1.05925	4.36376	11.2508	3.04863	1.22647	3.88484		XLOC_002099	"BROAD Institute lincRNA (XLOC_002099), lincRNA [TCONS_00003286]"	chr2:55852214-55852155	hs|2p16.1
A_21_P0002551	1.50402	1.011	0.672194	2.89433	4.25417	1.43449	3.77364	0.505482	20.1771	1.76787	0.378424	1.72444	4.27188		XLOC_002530	"BROAD Institute lincRNA (XLOC_002530), lincRNA [TCONS_00004621]"	chr2:238199713-238199654	hs|2q37.3
A_23_P134139	2.85401	1.49928	0.525325	0.442685	4.25092	2.00946	0.930271	1.59036	9.65073	7.1118	1.11499	9.76296	1.83675	2173	FABP7	"Homo sapiens fatty acid binding protein 7, brain (FABP7), mRNA [NM_001446]"	chr6:123101576-123102264	hs|6q22.31
A_21_P0003915	2.74203	1.40631	0.512871	0.521917	4.24715	0.638858	1.4096	2.48612	18.0238	2.6682	2.0869	3.84036	2.82337		XLOC_004205	"ALU7_HUMAN (P39194) Alu subfamily SQ sequence contamination warning entry, partial (7%) [THC2612998]"	chr4:185303343-185303287	hs|4q35.1
A_23_P1682	3.22373	1.57181	0.487575	0.266787	4.24501	0.954445	13.495	1.1571	5.77643	3.5071	4.41027	3.25051	1.40921	120224	TMEM45B	"Homo sapiens transmembrane protein 45B (TMEM45B), mRNA [NM_138788]"	chr11:129728946-129729005	hs|11q24.3
A_21_P0003211	4.64753	1.73879	0.374132	0.0731808	4.24364	3.79399	13.732	1.25906	3.96809	2.71312	2.50222	2.51164	3.46903		XLOC_003406		chr5:1629006-1628947	hs|5p15.33
A_33_P3406939	5.89978	1.87455	0.317732	0.0311663	4.24195	9.53967	2.01388	2.11697	3.43717	3.66167	5.43532	5.65242	2.07848	347240	KIF24	"Homo sapiens kinesin family member 24 (KIF24), mRNA [NM_194313]"	chr9:34252568-34252509	hs|9p13.3
A_33_P3334205	5.08893	1.84001	0.361571	0.0439677	4.24065	6.87767	1.20689	2.78578	4.60359	2.58132	5.81172	7.92605	2.1322	202915	TMEM184A	"Homo sapiens transmembrane protein 184A (TMEM184A), mRNA [NM_001097620]"	chr7:1585889-1585830	hs|7p22.3
A_21_P0014330	4.15962	1.75347	0.421545	0.108082	4.23376	10.6651	3.58502	2.83586	0.741285	3.78974	3.68995	6.14479	2.41828		LOC100505908	"PREDICTED: Homo sapiens hypothetical LOC100505908 (LOC100505908), miscRNA [XR_109311]"	chr16:66875395-66875336	hs|16q22.1
A_21_P0001641	1.59994	1.02608	0.641321	2.39634	4.23201	2.74385	3.32234	0.862256	1.43761	0.452465	20.633	0.77196	3.63261		XLOC_001257	"BROAD Institute lincRNA (XLOC_001257), lincRNA [TCONS_00001869]"	chr1:231663099-231658907	hs|1q42.2
A_21_P0013863	3.96735	1.70107	0.428768	0.126902	4.23018	1.94241	1.0425	5.23945	2.50325	1.80963	3.17716	9.65278	8.47422		LOC286442	"Homo sapiens uncharacterized LOC286442 (LOC286442), non-coding RNA [NR_038968]"	chrX:39164949-39164890	hs|Xp11.4
A_32_P138396	1.35833	0.981404	0.722508	3.51855	4.22985	1.67748	0.4406	12.4207	12.2377	4.54955	1.18981	0.420941	0.902075	100131176	LOC100131176	"Homo sapiens cDNA FLJ38667 fis, clone HLUNG2006843. [AK095986]"	chr7:151110634-151111174	hs|7q36.1
A_21_P0002616	1.19509	0.896255	0.749946	4.31744	4.22754	18.4116	0.197886	3.91117	6.54921	1.69313	0.694658	0.892259	1.47042		XLOC_001707	"BROAD Institute lincRNA (XLOC_001707), lincRNA [TCONS_00004918]"	chr2:151492117-151492176	hs|2q23.3
A_21_P0001078	1.53171	1.09502	0.714897	2.89433	4.22475	0.641563	0.892747	12.1669	0.308691	6.66789	1.40301	9.43335	2.28391		XLOC_000624	"RST34672 Athersys RAGE Library Homo sapiens cDNA, mRNA sequence [BG215014]"	chr1:234818464-234818523	hs|1q42.3
A_33_P3231493	1.98263	1.06887	0.539118	1.3205	4.22119	1.23131	1.28021	22.933	2.69154	1.53613	1.23017	1.30986	1.55734				chr19:41416564-41416505	hs|19q13.2
A_21_P0012756	1.82317	1.22567	0.672274	1.98287	4.22076	3.66297	0.189113	17.4805	2.80073	2.53563	3.47527	1.2766	2.34531		XLOC_l2_010926	"ALU1_HUMAN (P39188) Alu subfamily J sequence contamination warning entry, partial (12%) [THC2779149]"	chr4:165819946-165820005	hs|4q32.3
A_21_P0000842	5.41676	1.83362	0.338509	0.0365728	4.21962	8.67404	2.09643	1.90229	2.80436	2.98869	5.28886	7.83372	2.16857		LOC100506660	"Homo sapiens uncharacterized LOC100506660 (LOC100506660), non-coding RNA [NR_038927]"	chr12:31174093-31174034	hs|12p11.21
A_21_P0010742	2.76111	1.48889	0.539235	0.521917	4.21775	2.71417	1.0945	9.08729	0.770287	4.27869	11.0636	3.66627	1.06715		XLOC_l2_000636	"Q482S5_COLP3 (Q482S5) Succinate dehydrogenase, flavoprotein subunit , partial (5%) [THC2505528]"	chr1:223000787-223000846	hs|1q41
A_21_P0000895	3.12531	1.50209	0.480622	0.315808	4.21658	11.5098	2.28013	2.11994	2.16142	1.59855	11.2497	1.65607	1.15707		LOC100131089	"Homo sapiens uncharacterized LOC100131089 (LOC100131089), transcript variant 4, non-coding RNA [NR_040062]"	chr15:40349043-40349102	hs|15q15.1
A_33_P3409027	1.75862	1.21899	0.693152	1.98287	4.21592	2.01341	0.218785	12.6494	8.27816	1.75677	1.00397	1.74968	6.05719	54456	MOV10L1	"Mov10l1, Moloney leukemia virus 10-like 1, homolog (mouse) [Source:HGNC Symbol;Acc:7201] [ENST00000354853]"	chr22:50597609-50597668	hs|22q13.33
A_21_P0007065	2.90514	1.57617	0.542544	0.373345	4.21496	7.86223	9.04244	0.639194	5.28512	0.7062	2.99927	4.38206	2.80319		XLOC_008501	"DA381152 BRTHA2 Homo sapiens cDNA clone BRTHA2014635 5', mRNA sequence [DA381152]"	chr10:67375430-67375489	hs|10q21.3
A_33_P3268035	1.41929	1.01307	0.713787	2.89433	4.21157	15.6725	2.7067	0.617386	9.05801	0.276751	2.99462	1.16839	1.19821	84569	LYZL1	"Homo sapiens lysozyme-like 1 (LYZL1), mRNA [NM_032517]"	chr10:29600010-29600069	hs|10p11.23
A_23_P160751	2.86068	1.49999	0.524348	0.442685	4.21051	0.62952	1.18641	4.35403	14.0864	3.00495	1.49657	4.65453	4.27169	79368	FCRL2	"Homo sapiens Fc receptor-like 2 (FCRL2), mRNA [NM_030764]"	chr1:157716519-157716460	hs|1q23.1
A_32_P124708	4.21202	1.71041	0.406077	0.108082	4.20725	3.17018	11.3638	2.65088	7.35978	3.77007	1.10733	2.06583	2.17012	9480	ONECUT2	"Homo sapiens one cut homeobox 2 (ONECUT2), mRNA [NM_004852]"	chr18:55158392-55158451	hs|18q21.31
A_23_P345678	3.91193	1.68105	0.429723	0.150144	4.20249	11.1184	1.62797	2.58026	7.38282	3.10808	0.995813	4.45609	2.35053	2177	FANCD2	"Homo sapiens Fanconi anemia, complementation group D2 (FANCD2), transcript variant 1, mRNA [NM_033084]"	chr3:10140927-10140986	hs|3p25.3
A_21_P0011643	1.3827	0.910296	0.658349	3.51855	4.20229	1.62114	1.11227	0.304486	1.11761	21.8797	4.18426	1.35738	2.04155		LINC00483	"Homo sapiens long intergenic non-protein coding RNA 483 (LINC00483), non-coding RNA [NR_024626]"	chr17:48838772-48838713	hs|17q21.33
A_33_P3323847	5.53858	1.83706	0.331684	0.0365728	4.20216	4.64331	1.93303	3.31881	7.12765	2.15142	3.14481	9.3138	1.98444	9401	RECQL4	"Homo sapiens RecQ protein-like 4 (RECQL4), mRNA [NM_004260]"	chr8:145736731-145736672	hs|8q24.3
A_33_P3371381	2.01548	1.17755	0.584255	1.3205	4.1988	10.6994	15.0481	0.952358	1.17693	1.84386	1.09682	1.17487	1.59804			ankyrin repeat and death domain containing 1B [Source:HGNC Symbol;Acc:32525] [ENST00000506596]	chr5:74966806-74966865	hs|5q13.3
A_23_P82738	6.08386	1.89156	0.310914	0.0204098	4.19777	4.91832	2.6442	2.20559	5.80517	4.50115	7.95573	4.07315	1.47889	25788	RAD54B	"Homo sapiens RAD54 homolog B (S. cerevisiae) (RAD54B), transcript variant 1, mRNA [NM_012415]"	chr8:95384415-95384356	hs|8q22.1
A_33_P3251205	1.67801	1.12091	0.668	1.98287	4.19676	0.58742	0.321187	4.25535	17.9562	2.52598	1.25646	2.90234	3.76913			immunoglobulin lambda variable 3-9 (gene/pseudogene) [Source:HGNC Symbol;Acc:5918] [ENST00000390316]	chr22:23162022-23162081	hs|22q11.22
A_21_P0006537	2.34891	1.32571	0.564392	0.91699	4.19567	2.66577	0.471565	17.1802	2.19105	2.06441	5.04119	2.8352	1.11601		XLOC_008183	"RST8624 Athersys RAGE Library Homo sapiens cDNA, mRNA sequence [BG189579]"	chrX:70940588-70940647	hs|Xq13.1
A_23_P18579	6.29024	1.88572	0.299786	0.0204098	4.19545	6.58935	2.35807	2.05374	6.31276	3.02413	2.94647	7.79314	2.48596	10744	PTTG2	"Homo sapiens pituitary tumor-transforming 2 (PTTG2), mRNA [NM_006607]"	chr4:37962342-37962401	hs|4p14
A_23_P206661	1.25148	0.935211	0.747282	4.31744	4.19062	0.244176	5.6997	1.97493	0.655085	7.16743	15.895	0.801282	1.08743	1728	NQO1	"Homo sapiens NAD(P)H dehydrogenase, quinone 1 (NQO1), transcript variant 1, mRNA [NM_000903]"	chr16:69744333-69744274	hs|16q22.1
A_33_P3217819	4.87349	1.78734	0.366748	0.059716	4.18725	3.93116	1.55729	2.862	4.63818	3.62218	10.8487	4.69408	1.34448	9134	CCNE2	"Homo sapiens cyclin E2 (CCNE2), mRNA [NM_057749]"	chr8:95894420-95894361	hs|8q22.1
A_21_P0002344	4.49654	1.71778	0.382022	0.0877832	4.18631	1.92435	12.733	3.81692	1.33843	5.56757	2.63642	2.91777	2.55603		XLOC_001836	"1207289A reverse transcriptase related protein. {Homo sapiens} (exp=-1; wgp=-1; cg=-1), partial (27%) [THC2498933]"	chr2:215698755-215698814	hs|2q35
A_21_P0004618	2.01574	1.27996	0.634982	1.3205	4.18434	0.751132	2.16513	3.98749	7.28031	0.441439	13.4252	0.970265	4.4537		XLOC_005915	"BROAD Institute lincRNA (XLOC_005915), lincRNA [TCONS_00011240]"	chr6:165206923-165107292	hs|6q27
A_23_P323196	2.53399	1.44772	0.571323	0.621714	4.17996	5.81321	3.8594	6.02068	0.893716	12.1986	2.50173	0.505072	1.64735	259283	MDS2	"Homo sapiens myelodysplastic syndrome 2 translocation associated (MDS2), non-coding RNA [NR_027042]"	chr1:23965657-23965716	hs|1p36.11
A_21_P0013256	1.66434	1.18655	0.712923	2.39634	4.17923	13.2588	0.337002	0.919302	4.25416	3.86862	4.30588	6.08336	0.406739		XLOC_l2_013530	"RST11549 Athersys RAGE Library Homo sapiens cDNA, mRNA sequence [BG192435]"	chr7:98908665-98908724	hs|7q22.1
A_21_P0003091	5.07688	1.82002	0.358492	0.0439677	4.17864	4.36171	6.18141	1.34463	6.88915	2.85725	2.56692	1.7677	7.46039		XLOC_002996	"BC010854 amyloid beta A4 precursor protein-binding, family B, member 1, isoform delta E9 {Homo sapiens} (exp=-1; wgp=0; cg=0), partial (22%) [THC2503819]"	chr3:195376188-195376247	hs|3q29
A_21_P0005183	1.82859	1.20091	0.656743	1.66197	4.17044	12.7422	0.36801	0.673373	9.37491	1.78946	1.85432	1.6008	4.96044		XLOC_005935	"BROAD Institute lincRNA (XLOC_005935), lincRNA [TCONS_00012830]"	chr6:169557326-169557267	hs|6q27
A_23_P63432	4.25878	1.70269	0.399807	0.0930497	4.16953	10.0882	2.19032	2.79373	1.31881	3.06593	3.35928	8.8395	1.70041	54933	RHBDL2	"Homo sapiens rhomboid, veinlet-like 2 (Drosophila) (RHBDL2), mRNA [NM_017821]"	chr1:39352339-39352280	hs|1p34.3
A_21_P0000621	6.39489	1.90802	0.298366	0.0204098	4.1657	1.29419	6.44413	6.46817	3.2201	2.7175	4.05679	5.07754	4.04717		LOC100498859	"Homo sapiens uncharacterized LOC100498859 (LOC100498859), non-coding RNA [NR_034008]"	chr3:156818519-156818578	hs|3q25.31
A_21_P0004583	1.79265	1.16033	0.647267	1.98287	4.16339	1.01651	2.24874	4.98092	16.5283	1.26412	0.324764	5.47009	1.47368		XLOC_005087	"BROAD Institute lincRNA (XLOC_005087), lincRNA [TCONS_00011089]"	chr5:173136071-173136012	hs|5q35.2
A_24_P313431	1.40499	0.976229	0.694831	2.89433	4.16313	0.247997	0.968624	2.23865	2.12163	18.445	1.86564	0.873319	6.54421	869	CBLN1	"Homo sapiens cerebellin 1 precursor (CBLN1), mRNA [NM_004352]"	chr16:49312767-49312708	hs|16q12.1
A_21_P0001732	2.10301	1.32634	0.630686	1.09617	4.16228	12.6645	1.75514	1.38866	8.02352	2.01606	0.281318	4.89465	2.27436		XLOC_000922	"K-EST0218664 L18POOL1n1 Homo sapiens cDNA clone L18POOL1n1-36-D08 5', mRNA sequence [CB159179]"	chr1:95082361-95082302	hs|1p21.3
A_32_P226646	1.80315	1.13807	0.631154	1.98287	4.16108	16.0693	5.84005	1.38178	1.00787	6.09358	0.642084	0.686936	1.56711	100129781	LOC100129781	"PREDICTED: Homo sapiens hypothetical LOC100129781, transcript variant 2 (LOC100129781), miscRNA [XR_109259]"	chr16:14420232-14420291	hs|16p13.12
A_33_P3272412	3.70681	1.69676	0.45774	0.170371	4.15987	5.15572	0.90418	1.16366	6.24034	1.67723	4.97103	6.22079	6.94602	645566	FLJ45482	"Homo sapiens cDNA FLJ45482 fis, clone BRTHA2001953. [AK127393]"	chr7_gl000195_random:164456-164515
A_33_P3418294	7.2009	1.92037	0.266684	0	4.15716	2.66917	4.34338	1.77519	5.40281	3.02866	7.97931	3.28557	4.7732	127602	DNAH14	"Homo sapiens dynein, axonemal, heavy chain 14 (DNAH14), transcript variant 1, mRNA [NM_001373]"	chr1:225284873-225284932	hs|1q42.12
A_24_P282547	1.51683	1.04276	0.687464	2.89433	4.15424	0.91371	0.548876	0.944785	7.3722	3.09836	15.7835	0.462171	4.11031	10877	CFHR4	"Homo sapiens complement factor H-related 4 (CFHR4), transcript variant 3, mRNA [NM_006684]"	chr1:196884181-196884240	hs|1q31.3
A_23_P167585	2.77753	1.44785	0.521273	0.442685	4.14953	11.9872	8.65907	1.19309	5.07137	1.12119	2.09185	1.00945	2.06299	2661	GDF9	"Homo sapiens growth differentiation factor 9 (GDF9), mRNA [NM_005260]"	chr5:132197600-132197541	hs|5q31.1
A_23_P252758	1.19978	0.838184	0.698617	4.31744	4.1468	0.8758	2.09234	20.7053	0.789054	0.272838	1.16665	5.14304	2.12941	3792	KEL	"Homo sapiens Kell blood group, metallo-endopeptidase (KEL), mRNA [NM_000420]"	chr7:142640666-142640607	hs|7q34
A_21_P0007747	3.65165	1.62225	0.444251	0.170371	4.14268	10.5859	1.44259	1.80224	2.96518	2.13468	8.1477	4.90407	1.15906		LOC643770	"Homo sapiens uncharacterized LOC643770 (LOC643770), non-coding RNA [NR_038383]"	chr12:98880860-98880801	hs|12q23.1
A_21_P0005092	1.8321	1.26	0.687735	1.66197	4.13916	11.1448	0.226954	0.688938	2.74519	1.94737	3.85683	3.25876	9.24446		XLOC_005935	"K-EST0172083 L12JSHC0 Homo sapiens cDNA clone L12JSHC0-2-D12 5', mRNA sequence [CB123670]"	chr6:169562796-169558551	hs|6q27
A_21_P0003212	4.9196	1.75335	0.3564	0.059716	4.13842	3.86535	12.1977	1.27197	4.35868	2.80562	2.54914	2.52998	3.5289		XLOC_003406	"ALU7_HUMAN (P39194) Alu subfamily SQ sequence contamination warning entry, partial (23%) [THC2523097]"	chr3:195367181-195367240	hs|3q29
A_33_P3230011	4.01284	1.67468	0.41733	0.126902	4.13492	1.67422	4.74856	1.35033	1.68533	10.7353	4.2371	6.6881	1.96041	219736	STOX1	"Homo sapiens storkhead box 1 (STOX1), transcript variant 3, mRNA [NM_001130159]"	chr10:70644155-70644214	hs|10q22.1
A_23_P99452	3.40943	1.61334	0.4732	0.240776	4.13264	11.4486	2.54493	2.06403	3.97252	0.653338	5.58599	5.04639	1.74539	675	BRCA2	"Homo sapiens breast cancer 2, early onset (BRCA2), mRNA [NM_000059]"	chr13:32972996-32973055	hs|13q13.1
A_23_P250385	4.25273	1.69742	0.399136	0.0930497	4.1322	2.56658	2.1669	3.8368	9.46634	1.58825	1.35791	8.92778	3.14707	3009	HIST1H1B	"Homo sapiens histone cluster 1, H1b (HIST1H1B), mRNA [NM_005322]"	chr6:27834688-27834629	hs|6p22.1
A_21_P0007570	2.09464	1.23543	0.589805	1.3205	4.13212	0.940116	2.80481	16.3219	0.570764	6.50468	2.50357	0.965374	2.44575		XLOC_009782	"BROAD Institute lincRNA (XLOC_009782), lincRNA [TCONS_00020450]"	chr12:059524488-059524547	hs|12q14.1
A_21_P0012988	1.26848	0.885676	0.698219	3.51855	4.12892	18.0269	1.05624	0.609385	0.601197	1.83387	3.09276	7.34361	0.467419		XLOC_l2_012054	"BROAD Institute lincRNA (XLOC_l2_012054), lincRNA [TCONS_l2_00023749]"	chr5:60497197-60497138	hs|5q12.1
A_33_P3269862	5.72866	1.83263	0.319905	0.0311663	4.12871	10.073	4.51344	3.3285	3.92832	4.00374	1.5855	3.78188	1.81531				chr6:031334405-031334346	hs|6p21.33
A_19_P00318539	3.78684	1.63627	0.432094	0.150144	4.12518	12.0893	5.27821	4.78182	1.69266	1.23287	1.32075	2.56787	4.03804		P39194	"ALU7_HUMAN (P39194) Alu subfamily SQ sequence contamination warning entry, partial (25%) [THC2496717]"	chr11:013000853-013000794	hs|11p15.2
A_32_P203528	6.4604	1.86621	0.28887	0.0204098	4.12506	9.60241	2.81452	2.10142	4.78398	4.14457	3.12955	4.42069	2.00332	256126	SYCE2	"Homo sapiens synaptonemal complex central element protein 2 (SYCE2), mRNA [NM_001105578]"	chr19:13010097-13010038	hs|19p13.2
A_33_P3404221	2.1356	1.35058	0.632413	1.09617	4.12493	2.90301	0.765935	2.30701	6.68202	2.03852	0.329173	10.7185	7.2553				chr1:068944643-068944584	hs|1p31.2
A_21_P0014650	3.02726	1.51721	0.501183	0.373345	4.12305	12.9781	2.43072	0.980319	2.46557	5.70796	2.81633	0.758503	4.84684		LOC100506282	"PREDICTED: Homo sapiens hypothetical LOC100506282 (LOC100506282), miscRNA [XR_110899]"	chr11:82902964-82902905	hs|11q14.1
A_21_P0007013	3.33064	1.52215	0.457015	0.240776	4.11977	14.8545	1.42663	1.06259	3.29977	1.8638	4.97083	3.62332	1.85674		XLOC_008922	"BROAD Institute lincRNA (XLOC_008922), lincRNA [TCONS_00018588]"	chr10:102819888-102819376	hs|10q24.31
A_33_P3390539	4.31959	1.71166	0.396255	0.0930497	4.11913	1.97459	4.39426	2.10222	4.1249	8.65712	8.62145	1.43655	1.64192	120071	GYLTL1B	"Homo sapiens glycosyltransferase-like 1B (GYLTL1B), mRNA [NM_152312]"	chr11:45948027-45948086	hs|11p11.2
A_33_P3331150	1.62481	1.13327	0.697475	2.39634	4.11896	0.453448	0.297924	4.8264	15.0825	1.446	1.89887	4.07448	4.87205			immunoglobulin heavy variable 3-20 [Source:HGNC Symbol;Acc:5585] [ENST00000390606]	chr14:106667725-106667666	hs|14q32.33
A_21_P0007178	1.54326	1.00747	0.652818	2.39634	4.11893	14.1473	1.08178	1.86033	11.6894	0.943139	0.436118	1.43652	1.35686		XLOC_009072	"BROAD Institute lincRNA (XLOC_009072), lincRNA [TCONS_00019241]"	chr11:14969461-14969520	hs|11p15.2
A_23_P312920	1.87779	1.20371	0.641023	1.66197	4.1189	0.254114	1.18353	4.38227	16.8619	1.65221	2.16333	2.56337	3.89049	5450	POU2AF1	"Homo sapiens POU class 2 associating factor 1 (POU2AF1), mRNA [NM_006235]"	chr11:111223063-111223004	hs|11q23.1
A_33_P3303245	1.33609	0.940852	0.704184	3.51855	4.1183	19.8978	0.194745	0.848193	2.0646	2.28497	3.54284	2.99077	1.12248	3815	KIT	"Homo sapiens v-kit Hardy-Zuckerman 4 feline sarcoma viral oncogene homolog (KIT), transcript variant 2, mRNA [NM_001093772]"	chr4:55569965-55570024	hs|4q12
A_33_P3833211	6.66906	1.88954	0.28333	0.0204098	4.11714	4.8809	2.09631	1.8718	6.78469	2.96761	4.4614	6.8684	3.00604	1763	DNA2	"Homo sapiens DNA replication helicase 2 homolog (yeast) (DNA2), mRNA [NM_001080449]"	chr10:70174805-70174746	hs|10q21.3
A_33_P3308716	1.67631	1.13899	0.679464	2.39634	4.11638	0.345596	0.453882	9.64362	13.2645	2.06169	2.47597	2.63782	2.04791			immunoglobulin lambda variable 4-69 [Source:HGNC Symbol;Acc:5921] [ENST00000390282]	chr22:22385713-22385772	hs|22q11.22
A_33_P3381623	1.13901	0.853826	0.749624	4.31744	4.11266	0.469471	0.701959	3.4177	2.79756	14.7312	0.385525	0.652686	9.74517	151056	PLB1	"Homo sapiens phospholipase B1 (PLB1), transcript variant 1, mRNA [NM_153021]"	chr2:28812883-28812942	hs|2p23.2
A_33_P3366550	2.3448	1.35457	0.577691	0.91699	4.11195	3.15954	3.82678	0.707047	10.4576	1.81919	10.6318	0.639272	1.65433				chr2:10595619-10595678	hs|2p25.1
A_23_P146830	6.88882	1.88937	0.274266	0.0177656	4.10611	4.4104	4.7544	3.09481	4.37614	3.25719	8.63997	2.62336	1.69258	1468	SLC25A10	"Homo sapiens solute carrier family 25 (mitochondrial carrier; dicarboxylate transporter), member 10 (SLC25A10), nuclear gene encoding mitochondrial protein, mRNA [NM_012140]"	chr17:79687525-79687584	hs|17q25.3
A_33_P3294177	1.81407	1.13272	0.624408	1.98287	4.10571	1.60542	0.44481	2.29622	17.0323	1.24158	0.756238	3.30717	6.16202	100131043	LOC100131043	"Homo sapiens cDNA FLJ42228 fis, clone THYMU2041252. [AK124222]"	chr6:36723389-36723330	hs|6p21.2
A_33_P3715843	1.38179	1.09007	0.788882	3.51855	4.10539	1.94688	0.0994261	6.78109	3.67067	1.73628	0.967155	13.8874	3.75419	348035	MGC40069	"Homo sapiens hypothetical protein MGC40069, mRNA (cDNA clone IMAGE:5216694). [BC032242]"	chr14:22324215-22324274	hs|14q11.2
A_33_P3364921	1.18947	0.932802	0.784214	4.31744	4.10329	1.90627	15.7767	0.289477	5.80862	1.75439	5.16534	0.19986	1.92564				chr7:12580702-12580761	hs|7p21.3
A_21_P0012057	1.37942	1.09275	0.79218	3.51855	4.10246	6.37809	0.150033	11.8637	5.68308	2.68465	0.383234	4.10594	1.57094		XLOC_l2_007907	"Q86TZ0_HUMAN (Q86TZ0) Full-length cDNA clone CS0DC023YN15 of Neuroblastoma of Homo sapiens (human) (Fragment), partial (37%) [THC2619338]"	chr2:14457177-14457118	hs|2p24.3
A_21_P0009038	1.99404	1.26197	0.632869	1.3205	4.09925	1.7774	8.48496	2.04007	0.462632	7.26939	0.622422	10.5224	1.61473		XLOC_011951	"BROAD Institute lincRNA (XLOC_011951), lincRNA [TCONS_00024666]"	chr16:55400721-55400662	hs|16q12.2
A_23_P364324	2.05598	1.40711	0.6844	1.3205	4.09127	0.149413	3.7488	4.81818	2.00298	8.31883	8.6528	2.27672	2.76244	154664	ABCA13	"Homo sapiens ATP-binding cassette, sub-family A (ABC1), member 13 (ABCA13), mRNA [NM_152701]"	chr7:48686854-48686913	hs|7p12.3
A_23_P408955	4.71511	1.76956	0.375295	0.0623107	4.08404	4.87539	2.78151	4.16746	3.70555	1.79902	5.21919	9.10416	1.02006	1870	E2F2	"Homo sapiens E2F transcription factor 2 (E2F2), mRNA [NM_004091]"	chr1:23832992-23832933	hs|1p36.12
A_23_P60016	7.11568	1.8915	0.265822	0.0177656	4.08267	6.03673	2.96449	2.00161	5.73199	3.16235	3.05937	7.1911	2.51374	26255	PTTG3P	"Homo sapiens pituitary tumor-transforming 3, pseudogene (PTTG3P), non-coding RNA [NR_002734]"	chr8:67680130-67680071	hs|8q13.1
A_21_P0008398	6.67885	1.88025	0.281524	0.0204098	4.08201	6.49639	1.95708	2.44705	4.38946	3.99514	4.35299	6.98402	2.03396		XLOC_010945	"BROAD Institute lincRNA (XLOC_010945), lincRNA [TCONS_00022642]"	chr14:104346608-104346667	hs|14q32.33
A_24_P925737	6.37982	1.85748	0.291149	0.0204098	4.07833	7.79162	4.44668	2.96065	2.84839	3.39972	6.95761	1.71862	2.50335	400793	C1orf226	"Homo sapiens chromosome 1 open reading frame 226 (C1orf226), transcript variant 1, mRNA [NM_001135240]"	chr1:162353222-162353281	hs|1q23.3
A_33_P3275220	3.15223	1.53798	0.487902	0.315808	4.07441	4.8378	12.4203	0.937312	1.7069	4.07092	3.31623	0.880371	4.42545	203447	NRK	"Homo sapiens Nik related kinase (NRK), mRNA [NM_198465]"	chrX:105202523-105202582	hs|Xq22.3
A_33_P3363893	2.46419	1.38417	0.561715	0.76051	4.07234	12.9143	1.12854	1.81772	2.69249	1.79585	0.491217	5.41833	6.32031				chr12:067746078-067746137	hs|12q15
A_33_P3285565	5.1175	1.79417	0.350596	0.0439677	4.07227	1.62926	3.03797	6.72551	7.36293	2.91499	5.8916	3.65563	1.36025	1365	CLDN3	"Homo sapiens claudin 3 (CLDN3), mRNA [NM_001306]"	chr7:73183386-73183327	hs|7q11.23
A_33_P3390471	3.3773	1.53157	0.453489	0.240776	4.07137	5.84678	1.83016	2.79114	13.847	3.08027	1.05094	2.84222	1.28238			"Homo sapiens, clone IMAGE:3863392, mRNA. [BC012200]"	chr6:10414906-10414965	hs|6p24.3
A_21_P0006102	3.57771	1.651	0.461467	0.196564	4.06766	4.46715	9.10675	2.34817	3.59877	1.74447	6.98188	0.6141	3.67995		XLOC_007830	"BROAD Institute lincRNA (XLOC_007830), lincRNA [TCONS_00015870]"	chr9:115511518-115511459	hs|9q32
A_21_P0000801	2.1116	1.15046	0.544831	1.09617	4.06682	2.99769	0.665963	2.54885	19.9059	1.76252	2.01493	1.00076	1.63796		LOC100506274	"Homo sapiens uncharacterized LOC100506274 (LOC100506274), non-coding RNA [NR_038432]"	chr2:7590244-7590303	hs|2p25.1
A_33_P3230017	7.1657	1.89434	0.264362	0	4.06635	5.64286	2.94012	2.61475	4.98173	2.33524	5.58041	6.41738	2.01832	6791	AURKAPS1	"Homo sapiens aurora kinase A pseudogene 1 (AURKAPS1), non-coding RNA [NR_001587]"	chr1:220439717-220439658	hs|1q41
A_19_P00317872	3.75262	1.61786	0.431129	0.170371	4.06409	0.908114	2.25075	2.44781	3.24156	2.62017	10.4009	8.5628	2.08059		PVT1	"Homo sapiens Pvt1 oncogene (non-protein coding) (PVT1), non-coding RNA [NR_003367]"	chr8:128902858-128902917	hs|8q24.21
A_33_P3419912	5.70602	1.80454	0.316252	0.0311663	4.06157	3.13216	2.08948	2.29989	1.95424	7.54903	3.09366	3.73614	8.63798	79017	GGCT	"Homo sapiens gamma-glutamylcyclotransferase (GGCT), transcript variant 2, mRNA [NM_001199815]"	chr7:30537446-30537387	hs|7p14.3
A_23_P131024	1.61467	1.11352	0.68963	2.39634	4.05836	0.41924	0.584969	4.84623	14.3634	0.540766	4.83165	2.4086	4.47201	27033	ZBTB32	"Homo sapiens zinc finger and BTB domain containing 32 (ZBTB32), mRNA [NM_014383]"	chr19:36207866-36207925	hs|19q13.12
A_33_P3339375	2.24519	1.35724	0.604512	0.91699	4.05232	0.329673	1.61527	2.05418	6.50142	1.5299	8.9933	9.37071	2.02412	89839	ARHGAP11B	"Homo sapiens Rho GTPase activating protein 11B (ARHGAP11B), mRNA [NM_001039841]"	chr15:30927761-30927820	hs|15q13.2
A_24_P394420	6.38721	1.87631	0.293761	0.0204098	4.04772	4.64955	4.82426	1.54748	4.79533	4.93423	5.82164	4.14298	1.66627	94081	SFXN1	"Homo sapiens sideroflexin 1 (SFXN1), mRNA [NM_022754]"	chr5:174954790-174954849	hs|5q35.2
A_23_P51085	5.44555	1.80731	0.331888	0.0365728	4.03661	4.6676	1.81962	2.82315	6.21641	3.24651	4.41207	7.74622	1.36129	57405	SPC25	"Homo sapiens SPC25, NDC80 kinetochore complex component, homolog (S. cerevisiae) (SPC25), mRNA [NM_020675]"	chr2:169728015-169727956	hs|2q31.1
A_23_P253524	5.76956	1.8142	0.314443	0.0311663	4.03637	3.89533	2.73172	2.71386	8.64396	2.07443	5.34897	5.28484	1.59787	1062	CENPE	"Homo sapiens centromere protein E, 312kDa (CENPE), mRNA [NM_001813]"	chr4:104027398-104027339	hs|4q24
A_21_P0013014	1.53166	0.988929	0.645657	2.89433	4.03605	0.59075	1.83119	0.572476	15.194	1.62964	9.94979	1.15882	1.36172		XLOC_l2_012397	"BROAD Institute lincRNA (XLOC_l2_012397), lincRNA [TCONS_l2_00024037]"	chr6:11487895-11487954	hs|6p24.2
A_24_P280333	1.332	0.963439	0.723305	3.51855	4.03537	1.91328	1.04311	4.75682	4.60841	16.6492	2.65116	0.299026	0.361975	125115	KRT40	"Homo sapiens keratin 40 (KRT40), mRNA [NM_182497]"	chr17:39134153-39134094	hs|17q21.2
A_21_P0007269	1.20626	0.884588	0.73333	4.31744	4.03134	1.86712	0.492145	11.6361	0.456102	12.6681	0.389851	2.24702	2.49429		XLOC_009261	"BROAD Institute lincRNA (XLOC_009261), lincRNA [TCONS_00019452]"	chr11:102552004-102552063	hs|11q22.2
A_23_P371145	2.60523	1.36921	0.525561	0.621714	4.03105	1.97445	8.23415	1.34831	2.24378	1.31901	13.2095	3.19479	0.724373	113622	ADPRHL1	"Homo sapiens ADP-ribosylhydrolase like 1 (ADPRHL1), transcript variant 1, mRNA [NM_138430]"	chr13:114077018-114076959	hs|13q34
A_21_P0014467	2.26351	1.32213	0.584105	0.91699	4.02807	1.92599	0.367632	1.57446	13.6921	4.73258	2.00194	1.69383	6.23607		LOC100132330	"PREDICTED: Homo sapiens hypothetical LOC100132330, transcript variant 1 (LOC100132330), miscRNA [XR_109954]"	chr2:89117551-89117492	hs|2p11.2
A_33_P3286372	3.63126	1.59027	0.437938	0.170371	4.02762	4.41312	1.62566	2.35154	6.6323	2.59187	0.93968	11.5131	2.15362	348738	C2orf48	chromosome 2 open reading frame 48 [Source:HGNC Symbol;Acc:26322] [ENST00000381786]	chr2:10351473-10351532	hs|2p25.1
A_21_P0009768	2.20173	1.19502	0.542764	1.09617	4.02454	2.69952	1.05335	1.10209	5.42483	1.94934	1.12734	1.14173	17.6982		XLOC_013350	"BROAD Institute lincRNA (XLOC_013350), lincRNA [TCONS_00027368]"	chr19:44405166-44405107	hs|19q13.31
A_21_P0007885	3.61464	1.59	0.439878	0.170371	4.01768	9.69096	1.27811	1.72021	3.18374	2.13652	8.42337	4.47295	1.23557		LOC643770	"Homo sapiens uncharacterized LOC643770 (LOC643770), non-coding RNA [NR_038383]"	chr12:98880873-98880814	hs|12q23.1
A_19_P00813554	4.87658	1.77137	0.363241	0.059716	4.01528	6.94079	4.18809	1.05892	3.1193	2.98097	6.59935	5.43958	1.79523		C14orf33	"Homo sapiens chromosome 14 open reading frame 33 (C14orf33), non-coding RNA [NR_027123]"	chr14:56043998-56043939	hs|14q22.3
A_32_P87531	5.09172	1.77164	0.347944	0.0439677	4.01365	4.07858	9.06253	1.13424	2.43996	4.62774	5.24461	3.18688	2.33469	127602	DNAH14	"Homo sapiens dynein, axonemal, heavy chain 14 (DNAH14), transcript variant 2, mRNA [NM_001145154]"	chr1:225156479-225156538	hs|1q42.12
A_32_P440768	1.38587	0.911921	0.658012	3.51855	4.01359	6.16963	0.531842	0.770891	18.4761	2.12641	2.21726	0.573416	1.24322	245	ALOX12P2	"Homo sapiens arachidonate 12-lipoxygenase pseudogene 2 (ALOX12P2), non-coding RNA [NR_002710]"	chr17:6803299-6803358	hs|17p13.1
A_21_P0000978	2.12805	1.31271	0.616859	1.09617	4.01317	6.2228	8.1661	1.64792	1.62005	0.404971	9.69471	0.758067	3.59073		XLOC_000214	"BX105201 Soares_fetal_liver_spleen_1NFLS_S1 Homo sapiens cDNA clone IMAGp998A111008, mRNA sequence [BX105201]"	chr1:56881579-56881638	hs|1p32.2
A_24_P326739	1.32563	0.879941	0.663794	3.51855	4.00996	1.39259	19.7438	0.858386	0.892003	4.85271	2.09375	0.319108	1.92735	27165	GLS2	"Homo sapiens glutaminase 2 (liver, mitochondrial) (GLS2), nuclear gene encoding mitochondrial protein, mRNA [NM_013267]"	chr12:56865979-56865920	hs|12q13.3
A_32_P52153	2.14215	1.1704	0.546368	1.09617	4.00974	5.22712	1.03778	1.03851	1.27666	1.09496	2.83096	17.9238	1.64813	728978	LOC728978	"Homo sapiens uncharacterized LOC728978 (LOC728978), non-coding RNA [NR_038453]"	chr10:72977065-72977006	hs|10q22.1
A_19_P00317547	2.32242	1.30545	0.562106	0.91699	3.99644	15.607	1.53256	2.61821	4.73309	0.393421	3.09527	1.64148	2.35045		LOC100507429	"PREDICTED: Homo sapiens hypothetical LOC100507429 (LOC100507429), miscRNA [XR_110179]"	chr6:138144988-138144929	hs|6q23.3
A_33_P3364488	2.75367	1.38079	0.501436	0.521917	3.99467	0.781012	2.2254	14.5993	1.95643	3.0853	1.52378	1.42433	6.36182	83953	FCAMR	"Homo sapiens Fc receptor, IgA, IgM, high affinity (FCAMR), transcript variant 3, mRNA [NM_001170631]"	chr1:207131570-207131511	hs|1q32.1
A_33_P3272291	2.69867	1.44414	0.535131	0.521917	3.99399	3.50273	6.55111	0.642143	4.20296	3.62036	11.2344	1.22213	0.976136	1109	AKR1C4	"Homo sapiens aldo-keto reductase family 1, member C4 (chlordecone reductase; 3-alpha hydroxysteroid dehydrogenase, type I; dihydrodiol dehydrogenase 4) (AKR1C4), mRNA [NM_001818]"	chr10:5246396-5246455	hs|10p15.1
A_21_P0014040	2.86771	1.43552	0.500583	0.442685	3.98635	3.26157	1.93208	1.26513	9.7806	0.927203	10.3764	3.12635	1.22144		LOC100653103	"PREDICTED: Homo sapiens putative uncharacterized protein C14orf25-like (LOC100653103), mRNA [XM_003403665]"	chr14:38092173-38092232	hs|14q21.1
A_21_P0014355	1.563	1.10225	0.705216	2.39634	3.97939	4.2356	0.209479	1.02756	11.4926	8.98116	1.10028	1.22227	3.56618		LOC100134391	"PREDICTED: Homo sapiens hypothetical LOC100134391 (LOC100134391), miscRNA [XR_109425]"	chr17:71747410-71747469	hs|17q25.1
A_33_P3386547	3.86744	1.68735	0.436297	0.150144	3.9742	0.683035	5.92879	1.49467	5.59131	4.72496	5.76473	5.18359	2.42253	130367	SGPP2	"Homo sapiens sphingosine-1-phosphate phosphatase 2 (SGPP2), mRNA [NM_152386]"	chr2:223423534-223423593	hs|2q36.1
A_24_P6626	1.40407	0.928479	0.661275	2.89433	3.97322	1.89026	16.9761	3.05968	0.8738	6.97521	0.575756	0.594804	0.840207	114795	TMEM132B	"Homo sapiens transmembrane protein 132B (TMEM132B), mRNA [NM_052907]"	chr12:126138862-126138921	hs|12q24.32
A_33_P3226825	2.06549	1.21161	0.586596	1.3205	3.97294	1.29667	1.31267	2.83386	6.02719	3.92129	0.878886	0.552143	14.9609	117579	RLN3	"Homo sapiens relaxin 3 (RLN3), mRNA [NM_080864]"	chr19:14141724-14141783	hs|19p13.12
A_21_P0006807	2.02128	1.18338	0.585459	1.3205	3.97164	1.92202	0.384042	4.18215	2.39591	17.0753	1.67422	3.03754	1.1019		XLOC_008334	"BROAD Institute lincRNA (XLOC_008334), lincRNA [TCONS_00018077]"	chr10:737620-737679	hs|10p15.3
A_21_P0005747	2.38783	1.38164	0.578619	0.76051	3.96693	2.00109	0.344158	3.78679	7.09206	1.88989	11.4084	1.39591	3.81717		XLOC_006892	"BROAD Institute lincRNA (XLOC_006892), lincRNA [TCONS_00014814]"	chr8:103541851-103541910	hs|8q22.3
A_23_P404667	3.76832	1.62089	0.430135	0.150144	3.96688	3.39003	3.45136	1.76526	4.31344	1.26577	7.49591	9.00082	1.05245	638	BIK	"Homo sapiens BCL2-interacting killer (apoptosis-inducing) (BIK), mRNA [NM_001197]"	chr22:43525495-43525554	hs|22q13.2
A_33_P3244753	1.63628	1.07759	0.658561	2.39634	3.96505	7.32073	0.573283	2.10364	13.826	0.654299	0.549911	4.84134	1.85125	1821	DRP2	"Homo sapiens dystrophin related protein 2 (DRP2), transcript variant 1, mRNA [NM_001939]"	chrX:100519426-100519485	hs|Xq22.1
A_23_P92261	5.04598	1.76591	0.349963	0.0439677	3.96281	5.19233	2.47588	1.15931	4.86171	3.26536	5.6613	7.24181	1.84481	9718	ECE2	"Homo sapiens endothelin converting enzyme 2 (ECE2), transcript variant 3, mRNA [NM_032331]"	chr3:183976423-183976482	hs|3q27.1
A_32_P95729	5.13918	1.75078	0.340673	0.0439677	3.96121	8.23662	1.6726	2.28181	4.35441	2.31499	4.6339	6.46094	1.73444	55215	FANCI	"Homo sapiens Fanconi anemia, complementation group I (FANCI), transcript variant 2, mRNA [NM_018193]"	chr15:89858528-89858587	hs|15q26.1
A_23_P29594	4.81401	1.71418	0.356083	0.0623107	3.96115	4.90224	1.91876	1.95432	2.36275	3.56236	5.82551	9.61299	1.55028	116832	RPL39L	"Homo sapiens ribosomal protein L39-like (RPL39L), mRNA [NM_052969]"	chr3:186845840-186839111	hs|3q27.3
A_24_P178631	7.7879	1.88362	0.241865	0	3.95789	6.08394	3.45128	1.82782	4.93323	4.4823	2.28333	5.17058	3.43067			"Homo sapiens cDNA FLJ14761 fis, clone NT2RP3003302. [AK027667]"	chr17_gl000205_random:45223-45282
A_24_P177553	2.4799	1.28151	0.516757	0.76051	3.95732	16.632	1.85708	1.47122	3.59382	0.695345	1.67579	1.52154	4.21179			"AGENCOURT_10615922 NIH_MGC_141 Homo sapiens cDNA clone IMAGE:6744194 5', mRNA sequence [BU963192]"	chr11:122928691-122928632	hs|11q24.1
A_33_P3289248	1.36847	0.954546	0.69753	3.51855	3.95679	0.31527	0.379423	5.35486	17.0267	1.85051	1.43111	2.29527	3.00119			immunoglobulin heavy variable 3-9 [Source:HGNC Symbol;Acc:5628] [ENST00000390600]	chr14:106552463-106552404	hs|14q32.33
A_33_P3248405	1.55574	1.01114	0.649942	2.39634	3.95547	2.4303	13.7254	0.530615	2.00743	0.631859	1.56969	0.774775	9.97367	203447	NRK	Nik related kinase [Source:HGNC Symbol;Acc:25391] [ENST00000536164]	chrX:105139249-105139308	hs|Xq22.3
A_33_P3256490	1.68295	1.10716	0.657866	1.98287	3.95095	0.715273	0.513475	1.97513	6.9401	1.48131	0.671318	10.4263	8.88476	440590	ZYG11A	"Homo sapiens zyg-11 homolog A (C. elegans) (ZYG11A), mRNA [NM_001004339]"	chr1:53352665-53352724	hs|1p32.3
A_21_P0011649	2.6443	1.4521	0.549144	0.521917	3.94897	10.6349	1.16661	0.411832	3.55121	4.97849	2.98144	5.8862	1.98108		XLOC_l2_006322	"BROAD Institute lincRNA (XLOC_l2_006322), lincRNA [TCONS_l2_00011858]"	chr18:056735646-056735705	hs|18q21.32
A_23_P63232	6.82366	1.84482	0.270357	0.0204098	3.94385	5.02791	2.40251	3.08836	4.43026	5.40752	6.81255	2.68798	1.6937	148327	CREB3L4	"Homo sapiens cAMP responsive element binding protein 3-like 4 (CREB3L4), mRNA [NM_130898]"	chr1:153946666-153946725	hs|1q21.3
A_23_P436281	6.40349	1.81154	0.282899	0.0204098	3.94083	4.01618	3.96893	3.60055	3.4943	3.61151	1.79776	9.0902	1.94719	554313	HIST2H4B	"Homo sapiens histone cluster 2, H4b (HIST2H4B), mRNA [NM_001034077]"	chr1:149804396-149804455	hs|1q21.2
A_33_P3437283	2.35602	1.32946	0.564284	0.91699	3.93988	5.26482	5.58227	2.40157	13.0375	0.419831	1.60263	1.52078	1.6897	643551	LOC643551	"Homo sapiens cDNA FLJ46123 fis, clone TESTI2039738. [AK128004]"	chr13:101329094-101329153	hs|13q32.3
A_21_P0007232	3.63467	1.58915	0.437219	0.170371	3.9389	7.57066	2.02025	3.38134	9.5419	3.13601	3.69253	1.06144	1.1071		XLOC_009198	"BROAD Institute lincRNA (XLOC_009198), lincRNA [TCONS_00019373]"	chr11:70996119-70997798	hs|11q13.4
A_21_P0010789	4.46775	1.70228	0.381016	0.0877832	3.93877	3.16461	4.25423	3.93204	1.19659	7.6377	2.66048	7.332	1.33248		XLOC_l2_001359	"Q3SDF2_PARTE (Q3SDF2) EPI21 protein, partial (5%) [THC2694828]"	chr1:229394110-229394051	hs|1q42.13
A_23_P67529	3.24956	1.5149	0.466187	0.266787	3.93296	9.489	2.39485	1.97502	1.60017	1.57601	0.895708	5.38696	8.14597	3783	KCNN4	"Homo sapiens potassium intermediate/small conductance calcium-activated channel, subfamily N, member 4 (KCNN4), mRNA [NM_002250]"	chr19:44270995-44270936	hs|19q13.31
A_21_P0000084	1.19033	0.794094	0.66712	4.31744	3.93123	0.35688	0.842958	1.46633	19.4668	0.773791	1.44266	5.56967	1.53073		SLC25A21	"Homo sapiens solute carrier family 25 (mitochondrial oxodicarboxylate carrier), member 21 (SLC25A21), nuclear gene encoding mitochondrial protein, transcript variant 1, mRNA [NM_030631]"	chr14:37147185-37147126	hs|14q13.3
A_33_P3356022	2.33579	1.44703	0.619502	0.91699	3.92734	0.24225	0.984715	6.64873	2.77556	4.41086	5.33537	6.45549	4.56573			T cell receptor alpha variable 35 [Source:HGNC Symbol;Acc:12134] [ENST00000390462]	chr14:22690307-22690366	hs|14q11.2
A_23_P212105	1.27765	0.977282	0.764905	3.51855	3.92278	7.98245	0.39093	4.941	11.9795	2.84479	0.183631	1.57142	1.48851	1618	DAZL	"Homo sapiens deleted in azoospermia-like (DAZL), transcript variant 2, mRNA [NM_001351]"	chr3:16628876-16628817	hs|3p24.3
A_21_P0009356	1.72503	1.04185	0.603965	1.98287	3.92135	1.51319	0.634468	16.2698	0.796696	0.96391	2.25632	1.63352	7.30292		XLOC_012564	"RST26950 Athersys RAGE Library Homo sapiens cDNA, mRNA sequence [BG207469]"	chr17:70022098-70022039	hs|17q24.3
A_21_P0011725	3.11123	1.50015	0.482172	0.315808	3.91973	1.93646	2.41316	2.13267	1.47253	5.14386	0.705109	8.63896	8.91509		XLOC_l2_006944	"Q7R1K8_GIALA (Q7R1K8) GLP_28_72799_73185, partial (8%) [THC2750782]"	chr19:017502812-017502753	hs|19p13.11
A_21_P0008509	2.55281	1.2564	0.492165	0.621714	3.91817	2.7422	1.85204	1.25653	17.644	1.80966	3.53156	0.938801	1.5706		XLOC_010806	"Q8IY25_HUMAN (Q8IY25) C14orf25 protein (Fragment), complete [THC2613076]"	chr14:38183874-38183933	hs|14q21.1
A_24_P272088	2.91823	1.477	0.506129	0.373345	3.9115	2.13552	1.87554	2.70228	8.36593	5.37548	0.563011	8.77478	1.49943	6710	SPTB	"Homo sapiens spectrin, beta, erythrocytic (SPTB), transcript variant 1, mRNA [NM_001024858]"	chr14:65216731-65216388	hs|14q23.3
A_33_P3327771	1.87753	1.11877	0.595873	1.66197	3.9094	1.84104	0.525452	0.794169	3.90623	1.13662	16.1736	1.73717	5.16091	127833	SYT2	"Homo sapiens synaptotagmin II (SYT2), transcript variant 2, mRNA [NM_001136504]"	chr1:202559732-202559724	hs|1q32.1
A_24_P379233	2.30364	1.28078	0.555982	0.91699	3.90827	13.6002	0.827979	1.56864	4.47016	1.00266	0.816763	3.31696	5.66283	2707	GJB3	"Homo sapiens gap junction protein, beta 3, 31kDa (GJB3), transcript variant 1, mRNA [NM_024009]"	chr1:35251266-35251325	hs|1p34.3
A_21_P0001116	1.33091	0.863951	0.649145	3.51855	3.90513	0.829071	0.772493	1.08558	0.75195	11.496	13.8459	0.972816	1.48719		XLOC_000766	"Q5DER6_SCHJA (Q5DER6) SJCHGC03830 protein, partial (13%) [THC2610555]"	chr1:30487099-30487040	hs|1p35.2
A_21_P0012357	1.55376	0.956746	0.615763	2.39634	3.90423	15.7233	0.991962	8.9196	0.811915	1.11629	1.15125	1.70641	0.813105		XLOC_l2_009510	"BROAD Institute lincRNA (XLOC_l2_009510), lincRNA [TCONS_l2_00018380]"	chr22:27617369-27617310	hs|22q12.1
A_33_P3254727	4.27148	1.64281	0.384599	0.0930497	3.9035	1.56036	9.11195	2.32951	2.32065	6.8822	5.48531	1.65427	1.88379	100130921	LOC100130921	"PREDICTED: Homo sapiens hypothetical protein LOC100130921 (LOC100130921), mRNA [XM_001723862]"	chr2:42722451-42722510	hs|2p21
A_33_P3327657	1.21662	0.961516	0.790317	4.31744	3.90314	0.419534	7.1051	2.62807	0.139704	5.96919	1.47723	11.6463	1.84004	55061	SUSD4	sushi domain containing 4 [Source:HGNC Symbol;Acc:25470] [ENST00000342943]	chr1:223532226-223532167	hs|1q41
A_24_P367602	2.02619	1.07092	0.528539	1.3205	3.90111	2.12755	1.00384	1.46513	1.33291	3.17966	19.6607	1.03937	1.3998	574029	DUSP5P	"Homo sapiens dual specificity phosphatase 5 pseudogene (DUSP5P), non-coding RNA [NR_002834]"	chr1:228788013-228788072	hs|1q42.13
A_23_P402778	1.88075	1.11982	0.595415	1.66197	3.90091	0.981566	3.45853	0.817124	14.1722	8.02155	1.88586	1.13014	0.740234	135644	TRIM40	"Homo sapiens tripartite motif containing 40 (TRIM40), mRNA [NM_138700]"	chr6:30114949-30115318	hs|6p22.1
A_23_P127495	4.30188	1.67895	0.390283	0.0930497	3.89834	1.31757	5.22404	2.36601	3.33753	8.10105	1.10829	5.88492	3.84734	8424	BBOX1	"Homo sapiens butyrobetaine (gamma), 2-oxoglutarate dioxygenase (gamma-butyrobetaine hydroxylase) 1 (BBOX1), mRNA [NM_003986]"	chr11:27148956-27149015	hs|11p14.2
A_32_P127350	1.43958	0.975109	0.677357	2.89433	3.89826	6.13079	0.368105	3.57535	15.634	0.831545	0.537127	1.54138	2.56771	645323	LINC00461	"Homo sapiens long intergenic non-protein coding RNA 461 (LINC00461), transcript variant 1, non-coding RNA [NR_024384]"	chr5:87960601-87960542	hs|5q14.3
A_33_P3242649	6.08412	1.80313	0.296367	0.0204098	3.89609	4.92654	2.44664	2.11682	3.78578	4.50969	4.96311	6.95776	1.46234	81930	KIF18A	"Homo sapiens kinesin family member 18A (KIF18A), mRNA [NM_031217]"	chr11:28042475-28042416	hs|11p14.1
A_21_P0003683	2.58144	1.37868	0.534075	0.621714	3.8952	1.90519	1.04772	6.31503	10.3514	1.81461	0.626209	1.9794	7.12197		XLOC_003789	"BROAD Institute lincRNA (XLOC_003789), lincRNA [TCONS_00008340]"	chr4:175790267-175802529	hs|4q34.1
A_21_P0012310	2.13679	1.31504	0.615426	1.09617	3.89498	6.49026	1.01018	1.25462	7.68786	8.48822	0.323063	3.45259	2.45302		XLOC_l2_009292	"PREDICTED: Homo sapiens hypothetical LOC100506454 (LOC100506454), miscRNA [XR_109700]"	chr22:19018683-19018742	hs|22q11.21
A_33_P3286422	3.97275	1.63409	0.411325	0.126902	3.89496	8.46216	2.96554	1.0997	6.95735	2.49227	4.80109	3.21526	1.16635	2175	FANCA	"Homo sapiens Fanconi anemia, complementation group A (FANCA), transcript variant 2, mRNA [NM_001018112]"	chr16:89864823-89864767	hs|16q24.3
A_33_P3288839	1.31602	0.975405	0.741176	3.51855	3.89137	4.98675	0.125468	2.89547	16.0653	0.892714	1.96933	2.28777	1.90813	145407	C14orf37	"Homo sapiens chromosome 14 open reading frame 37 (C14orf37), mRNA [NM_001001872]"	chr14:58470872-58470813	hs|14q23.1
A_33_P3216853	6.06958	1.79813	0.296253	0.0204098	3.89078	6.61537	6.10638	1.72311	4.15426	4.23061	4.13413	2.39864	1.76376	150590	C2orf15	"Homo sapiens chromosome 2 open reading frame 15 (C2orf15), mRNA [NM_144706]"	chr2:99767451-99767510	hs|2q11.2
A_19_P00318261	3.20905	1.46794	0.457438	0.266787	3.89074	2.02257	1.83389	0.844123	7.55277	2.22572	11.9835	2.3504	2.31298		SNORA26	"Homo sapiens small nucleolar RNA, H/ACA box 26 (SNORA26), small nucleolar RNA [NR_003016]"	chr4:53579467-53579526	hs|4q12
A_33_P3221498	3.80114	1.59932	0.420748	0.150144	3.88961	1.92804	1.14537	3.22339	5.81167	3.25272	10.0081	4.60084	1.14669	56164	STK31	"Homo sapiens serine/threonine kinase 31 (STK31), transcript variant 2, mRNA [NM_032944]"	chr7:23871856-23871915	hs|7p15.3
A_24_P14464	1.35638	0.946439	0.697768	3.51855	3.88955	0.754398	17.406	1.33108	0.190937	3.66545	2.35134	3.55888	1.85824	10406	WFDC2	"Homo sapiens WAP four-disulfide core domain 2 (WFDC2), mRNA [NM_006103]"	chr20:44099078-44099137	hs|20q13.12
A_33_P3397443	6.80765	1.8309	0.268947	0.0204098	3.88891	3.70709	2.6006	4.66464	5.39167	2.75921	3.84347	6.64228	1.50236	9088	PKMYT1	"Homo sapiens protein kinase, membrane associated tyrosine/threonine 1 (PKMYT1), transcript variant 2, mRNA [NM_182687]"	chr16:3022879-3022820	hs|16p13.3
A_23_P134204	2.0525	1.15431	0.562395	1.3205	3.88709	3.12859	0.528399	1.49602	17.1093	2.71074	1.46949	0.970049	3.68417	84691	FAM71F1	"Homo sapiens family with sequence similarity 71, member F1 (FAM71F1), mRNA [NM_032599]"	chr7:128371559-128371618	hs|7q32.1
A_23_P204158	5.83437	1.77331	0.303942	0.0311663	3.88467	1.80682	3.56106	3.10174	5.85754	4.4799	1.73177	7.95382	2.58474	84900	RNFT2	"Homo sapiens ring finger protein, transmembrane 2 (RNFT2), transcript variant 2, mRNA [NM_032814]"	chr12:117290515-117290574	hs|12q24.22
A_23_P64854	3.2123	1.46828	0.457082	0.266787	3.8829	3.04558	7.30624	1.36466	11.7921	2.12821	1.31591	1.16178	2.94872	9119	KRT75	"Homo sapiens keratin 75 (KRT75), mRNA [NM_004693]"	chr12:52822420-52822220	hs|12q13.13
A_33_P3419835	1.5315	0.948465	0.619303	2.89433	3.88208	4.93845	1.95128	1.0279	0.578206	1.10102	2.59654	18.2183	0.644896	283932	FBXL19-AS1	"Homo sapiens FBXL19 antisense RNA 1 (non-protein coding) (FBXL19-AS1), non-coding RNA [NR_024348]"	chr16:30931001-30930942	hs|16p11.2
A_23_P211699	2.80672	1.4107	0.502613	0.442685	3.87852	1.31033	1.27678	12.3353	2.40775	0.704527	4.57362	2.74976	5.67008			"CCR8_HUMAN (P51685) C-C chemokine receptor type 8 (C-C CKR-8) (CC-CKR-8) (CCR-8) (GPR-CY6) (GPRCY6) (Chemokine receptor-like 1) (CKR-L1) (TER1) (CMKBRL2) (CC-chemokine receptor CHEMR1) (CDw198 antigen), complete [THC2477815]"	chr3:039375780-039375839	hs|3p22.2
A_24_P173746	8.19919	1.85391	0.226109	0	3.87762	4.03252	2.25905	2.56375	7.61935	4.09953	3.60728	4.20517	2.63431	55103	RALGPS2	"Homo sapiens Ral GEF with PH domain and SH3 binding motif 2 (RALGPS2), mRNA [NM_152663]"	chr1:178866870-178871278	hs|1q25.2
A_21_P0009030	1.44152	0.916181	0.635564	2.89433	3.87368	19.2003	0.340713	2.64601	0.668888	1.78224	3.16923	1.32261	1.85948		LOC388276	"Homo sapiens hCG2045437 (LOC388276), mRNA [NM_001242473]"	chr16:52092318-52068795	hs|16q12.1
A_33_P3226085	2.0302	1.2784	0.62969	1.3205	3.87342	0.250082	2.19258	4.58283	10.5268	1.87498	1.13489	7.63669	2.78848			immunoglobulin lambda variable 3-10 [Source:HGNC Symbol;Acc:5897] [ENST00000390315]	chr22:23154719-23154778	hs|22q11.22
A_19_P00316455	1.20369	0.963938	0.800818	4.31744	3.87083	0.959282	0.238085	11.2731	4.37815	0.203911	3.55246	4.09842	6.26319		P39194	"ALU7_HUMAN (P39194) Alu subfamily SQ sequence contamination warning entry, partial (13%) [THC2491736]"	chr6:53861805-53861864	hs|6p12.1
A_23_P7636	5.76171	1.76142	0.305711	0.0311663	3.86977	6.11156	2.61693	1.8402	6.61799	2.268	2.59616	6.602	2.3053	9232	PTTG1	"Homo sapiens pituitary tumor-transforming 1 (PTTG1), mRNA [NM_004219]"	chr5:159855644-159855703	hs|5q33.3
A_32_P197621	2.34978	1.39208	0.592428	0.91699	3.86862	9.3705	6.647	3.32052	0.287468	1.86978	3.3645	4.84739	1.2418	492303	GEMIN8P4	"Homo sapiens gem (nuclear organelle) associated protein 8 pseudogene 4 (GEMIN8P4), non-coding RNA [NR_002830]"	chr1:90458940-90458881	hs|1p22.2
A_33_P3371698	3.28026	1.46289	0.445967	0.266787	3.86725	2.00223	2.95585	5.1874	1.13994	1.27245	13.3148	1.64314	3.42221	730974	LOC730974	"PREDICTED: Homo sapiens hypothetical LOC730974 (LOC730974), miscRNA [XR_132506]"	chr5:42973415-42973474	hs|5p12
A_23_P4714	2.91725	1.43904	0.493285	0.373345	3.86717	0.862322	0.858327	5.96016	4.89562	2.37857	2.19583	2.24351	11.543	8190	MIA	"Homo sapiens melanoma inhibitory activity (MIA), transcript variant 1, mRNA [NM_006533]"	chr19:41282959-41283335	hs|19q13.2
A_33_P3411637	4.13996	1.64098	0.396375	0.108082	3.86638	4.38345	5.29931	2.69556	1.07523	4.91631	1.94185	1.53256	9.08677			"PREDICTED: Homo sapiens hypothetical protein LOC100289528 (LOC100289528), mRNA [XM_002344257]"	chr9:42366495-42366436	hs|9p12
A_21_P0001852	1.5817	1.04117	0.65826	2.39634	3.86368	1.45014	6.45152	1.15281	0.440549	11.3375	0.719609	0.991897	8.36544		XLOC_001428	"BROAD Institute lincRNA (XLOC_001428), lincRNA [TCONS_00002872]"	chr2:37553877-37553936	hs|2p22.2
A_21_P0014741	1.49211	0.942798	0.631857	2.89433	3.86159	1.53507	1.97139	0.380398	4.6308	1.65162	1.83669	0.631473	18.2553		LOC100506646	"PREDICTED: Homo sapiens hypothetical LOC100506646 (LOC100506646), miscRNA [XR_112738]"	chr5:68732349-68732290	hs|5q13.2
A_21_P0001498	5.00033	1.71921	0.34382	0.059716	3.86031	2.41183	1.67657	3.56626	6.80987	4.80568	7.28307	2.98109	1.34808		XLOC_000822	"Q3BCG3_9ARAC (Q3BCG3) Tubuliform spidroin (Fragment), partial (5%) [THC2721785]"	chr1:47874068-47874009	hs|1p33
A_33_P3419360	1.87097	1.08241	0.578528	1.66197	3.86012	1.99042	1.26937	0.752131	2.44086	0.662218	16.6943	1.38691	5.68474	731789	LOC731789	"Homo sapiens uncharacterized LOC731789 (LOC731789), non-coding RNA [NR_026794]"	chr10:26938456-26938515	hs|10p12.1
A_23_P212284	5.54987	1.7461	0.314621	0.0311663	3.85994	5.59619	2.10177	2.12505	4.29511	2.49504	4.30274	8.28431	1.67934	25886	POC1A	"Homo sapiens POC1 centriolar protein homolog A (Chlamydomonas) (POC1A), transcript variant 1, mRNA [NM_015426]"	chr3:52109513-52109454	hs|3p21.2
A_33_P3348127	5.56751	1.73331	0.311325	0.0311663	3.8556	3.31947	1.89621	3.59095	4.65876	1.89778	3.84095	9.61749	2.02318	2902	GRIN1	"Homo sapiens glutamate receptor, ionotropic, N-methyl D-aspartate 1 (GRIN1), transcript variant 5, mRNA [NM_001185091]"	chr9:140058259-140058318	hs|9q34.3
A_21_P0010162	1.39722	0.965823	0.691246	2.89433	3.85356	0.377409	0.301283	5.16024	16.1003	2.91444	2.37627	1.80099	1.79755		XLOC_013929	"Q9BSD2_HUMAN (Q9BSD2) C21orf105 protein (Fragment), partial (23%) [THC2633305]"	chr21:37379819-37379878	hs|21q22.12
A_33_P3296587	6.03129	1.7434	0.289059	0.0204098	3.85103	2.25157	10.3626	3.49146	3.35191	3.76025	3.04184	2.61351	1.93503	1356	CP	"Homo sapiens ceruloplasmin (ferroxidase) (CP), mRNA [NM_000096]"	chr3:148890708-148890649	hs|3q24
A_32_P75661	2.62034	1.37103	0.523228	0.621714	3.84948	10.1542	2.1142	0.80797	7.7069	2.10518	0.89951	5.59272	1.41513				chr2:010908054-010907995	hs|2p25.1
A_33_P3254708	3.72154	1.57385	0.422903	0.170371	3.84768	9.67528	3.89883	6.45803	4.06889	1.25556	2.69981	1.50565	1.21938	343578	ARHGAP40	"Homo sapiens Rho GTPase activating protein 40 (ARHGAP40), mRNA [NM_001164431]"	chr20:37275709-37275768	hs|20q11.23
A_24_P246091	2.58984	1.39274	0.53777	0.621714	3.84762	6.65775	9.49635	2.27192	0.495651	1.83608	2.16864	1.19736	6.6572	283011	FLJ37201	"Homo sapiens tigger transposable element derived 2 pseudogene (FLJ37201), non-coding RNA [NR_026835]"	chr10:91451582-91451523	hs|10q23.31
A_21_P0012833	1.64588	1.0152	0.616815	2.39634	3.84573	9.78184	13.5481	0.512306	1.06846	2.08232	1.21124	0.937082	1.62448		XLOC_l2_011636	"BROAD Institute lincRNA (XLOC_l2_011636), lincRNA [TCONS_l2_00022372]"	chr5:74967395-74967454	hs|5q13.3
A_23_P70387	1.48959	0.924244	0.620468	2.89433	3.84424	1.82107	0.697916	5.80444	17.6995	0.942261	0.569406	1.17356	2.04575	10930	APOBEC2	"Homo sapiens apolipoprotein B mRNA editing enzyme, catalytic polypeptide-like 2 (APOBEC2), mRNA [NM_006789]"	chr6:41032145-41032204	hs|6p21.1
A_33_P3212994	6.0183	1.77603	0.295105	0.0204098	3.84268	5.55882	1.7248	2.04936	6.68571	2.80802	4.20863	5.48216	2.22396	11130	ZWINT	"Homo sapiens ZW10 interactor (ZWINT), transcript variant 2, mRNA [NM_032997]"	chr10:58117666-58117607	hs|10q21.1
[truncated: 5,173 more rows]
