# Supplementary material for: Integrated Analysis of Genome-Wide Copy Number Alterations and Gene Expression Profiling of Lung Cancer in Xuanwei, China
Source: PLoS One. 2017 Jan 5;12(1):e0169098. doi: 10.1371/journal.pone.0169098 (PMC5215791; doi:10.1371/journal.pone.0169098)
Supplement: S3 Table — (XLSX) [file pone.0169098.s016.xlsx]

## Sheet: Sheet1
S3 Table. The recurrent CNAs altered in at least 3 samples
Region	529550A01	529550A02	529550A03	529552A02	529564A02	529564A03	529609A02	529609A03
chr1:152175304,152218160	0	0	0	0	0.43934	0.26318	0.29111	0
chr1:173749359,173780650	0	0	0	0	0.43934	0.43324	0.29111	0
chr1:185115950,185179418	0	0	0	0	0.43934	0	0.29061	0.47647
chr1:239891194,239927711	0	0	0	0	0.43934	0	0.34228	0.39692
chr5:98922,1202132	0	0	0	0	0.28298	0	0.33714	0.33004
chr5:1202132,4534212	0	0.37168	0	0	0.28298	0	0.33714	0.33004
chr5:4534212,10760368	0	0	0	0	0.28298	0	0.33714	0.33004
chr5:10760368,10782789	0	0	0	0	0.28298	0	0.33714	0.33004
chr5:10782789,15167194	0	0	0	0	0.28298	0	0.33714	0.33004
chr5:15167194,19455597	0	0.27782	0	0	0.28298	0	0.33714	0.33004
chr5:19455597,20320969	0	0.27782	0	0	0.28298	0	0	0.33004
chr5:20320969,21488497	0	0.27782	0	0	0.28298	0	0.26941	0.33004
chr5:21488497,21612069	0	0.27782	0	0	0	0	0.26941	0.33004
chr5:21612069,24442605	0	0.27782	0	0	0.36389	0	0.26941	0.33004
chr5:24442605,27519779	0	0	0	0	0.36389	0	0.26941	0.33004
chr5:35524359,35577725	0	0	0	0.41569	0.36389	0	0	0.33004
chr5:157191984,157380572	0	0	0	0.26332	0	-0.36736	0	0.33004
chr5:175823137,175868004	0	0	0	0	0	-0.42234	0.85608	0.33004
chr7:136363,478785	0.30022	0	0	0	0.30402	0.25067	0	0
chr7:18648321,18753622	0.30022	0	0	0.53682	0.30402	0	0	0
chr7:54989787,55769659	0.30022	0.69506	0	0	0.51885	0	0	0
chr7:74997704,76710034	-0.41366	0	0	0	0.2874	0	0	-0.37243
chr7:78645111,82882556	-0.41366	0	0	0	0.2874	0	0	-0.33941
chr7:84077520,93954064	-0.41366	0	0	0	0.2874	0	0	-0.36071
chr7:104181830,104751017	0	0	0	-0.29665	0.2874	0	0	-0.36071
chr7:104751017,104915558	0	0	0	-0.29665	0.2874	0	0	-0.36071
chr7:104915558,115339804	0	0	0	-0.29665	0.2874	0	0	-0.36071
chr7:119160259,128357390	0.38094	0	0	0	0.2874	0	0	-0.36071
chr7:134412291,136532782	0.38094	0	0	0	0.2874	0	0	-0.36701
chr8:42939680,42962583	0	0	0	1.17806	0.28938	-0.29616	0	0
chr8:78420450,78870033	0	0	0	0.53084	0.28938	0.35929	0	0
chr8:79282515,79584188	0	0	0	0.52239	0.28938	0.35929	0	0
chr8:79587922,80003750	0	0	0	0.30949	0.28938	0.35929	0	0
chr8:80005395,80173269	0	0	0	0.52668	0.28938	0.35929	0	0
chr8:80175394,80433401	0	0	0	0.31843	0.28938	0.35929	0	0
chr8:80437231,80753285	0	0	0	0.79825	0.28938	0.35929	0	0
chr8:80756352,81238430	0	0	0	1.09679	0.28938	0.35929	0	0
chr8:81390174,81591292	0	0	0	1.46606	0.28938	0.31724	0	0
chr8:81592461,81654094	0	0	0	1.08559	0.28938	0.31724	0	0
chr8:81655888,81713391	0	0	0	0.61534	0.28938	0.31724	0	0
chr8:81718686,82433172	0	0	0	1.07234	0.28938	0.31724	0	0
chr8:82435662,82717833	0	0	0	0.7853	0.28938	0.31724	0	0
chr8:84447372,84490549	0	0	0	0.59853	0.28938	0.31724	0	0
chr8:95372666,96348526	0	0	0	0.52098	0.28938	0.54191	0	0
chr8:102462829,103474256	0	0	0	0.26141	0.28938	0.46443	0	0
chr8:103630996,103849228	0	0	0	0.26141	0.28938	0.49696	0	0
chr8:103856352,104144193	0	0	0	0.55731	0.28938	0.49696	0	0
chr8:104149770,104765560	0	0	0	0.27432	0.28938	0.49696	0	0
chr8:107460475,107619449	0	0	0	0.50924	0.28938	0.49696	0	0
chr8:107627585,108503880	0	0	0	1.1933	0.28938	0.49696	0	0
chr8:108504664,108960922	0	0	0	0.99132	0.28938	0.49696	0	0
chr8:108962975,109534011	0	0	0	0.54237	0.28938	0.49696	0	0
chr8:109546668,109786944	0	0	0	0.76664	0.28938	0.49696	0	0
chr8:110143020,110414628	0	0	0	1.07258	0.28938	0.49696	0	0
chr8:110426506,110493187	0	0	0	1.49828	0.28938	0.49696	0	0
chr8:110496232,110689673	0	0	0	1.09481	0.28938	0.49696	0	0
chr8:110697169,110915327	0	0	0	0.73659	0.28938	0.49696	0	0
chr8:117110598,117146569	0	0	0	0	0.28938	0.52594	0.37679	0
chr8:118584139,118626715	0	0	0	0	0.28938	0.52594	1.23507	0
chr8:118677659,118842858	0	0	0	0	0.28938	0.52594	0.51253	0
chr8:119109782,119400391	0	0	0	0	0.28938	0.52594	0.33621	0
chr8:121617619,122330989	0	0	0	0	0.28938	0.34506	0.30318	0
chr8:122336254,122698843	0	0	0	0	0.28938	0.34506	0.68327	0
chr8:122919569,122945486	0	0	0	0	0.28938	0.34506	0.78584	0
chr8:124301834,124488436	0	0	0	0	0.28938	0.34506	0.57638	0
chr8:124529533,124985146	0	0	0	0	0.28938	0.34506	1.19633	0
chr8:128501258,129666438	0	0	0	0	0.28938	0.36489	0.31428	0
chr8:130256696,130263091	0	0	0	0	0.28938	0.36489	0.50408	0
chr11:111473455,111502014	-0.38928	0	0	-0.2948	0	-0.41025	0	0
chr11:129705556,129762130	-0.38928	0	0	-0.30507	0	-0.40441	0	0
chr13:59578216,59602539	-0.69005	0	0	0	-0.49318	0	-0.31844	0
chr14:21534994,21556382	0.25197	0	0	0	0.31714	0	-0.26842	0
chr14:21556382,21562159	0.25197	0	-0.34599	0	0.31714	0	-0.26842	0
chr14:21562159,22039864	0	0	-0.34599	0	0.31714	0	-0.26842	0
chr14:34666428,34789707	0	0	0.28464	0.48448	0	0	0.68011	0
chr18:71048349,71056451	-0.68019	0	0	0	0	0.36431	0	-0.39506
chr18:71232755,71241811	-0.68019	0	0	0	0	0	-0.4368	-0.39506
chr18:76090037,76100794	-0.68019	0.27714	0	0	0	0	0	-0.39506
chr18:76100794,76114624	-0.68019	0.27714	0	0	-0.39036	0	0	-0.39506
chr20:30487394,30502575	0	0	0	0	0.32762	0.2951	0	-0.28148
chr20:30734960,30789515	0	0	0	0	0.32762	-0.32187	0	-0.28148
chr20:32373980,32413554	0	0	0	0	0.32762	-0.36288	0	-0.28148
chr20:32695066,32718999	0	0	0	0.30519	0.32762	0	0	-0.28148
chr20:40043147,40068575	0	0	0.33193	0	0.32762	0	0	-0.28148
chr20:44141598,44152645	0	0	0	-0.2617	0.32762	0	0	-0.28148
chr20:50770415,50785623	0	0	0	-0.27899	0.37766	0	0	-0.28148
chr20:56986529,56993378	0	0	0	0.32824	0.37766	0	0	-0.28148
chr21:17559651,17823071	-0.39867	0	0	-0.31966	0	-0.35959	0	0
chr21:36356593,36821536	-0.39867	0	0	-0.29252	0	-0.37666	0	0
chr21:39568333,39679987	-0.39867	0	0	-0.29252	0	-0.37792	0	0
chr21:40832653,41023256	-0.39867	0	0	-0.29252	0	0	0.29699	0
chr21:46524479,46734391	-0.39867	0	0	-0.25351	0	0	0.25587	0
chrX:49418514,49445246	0	0	0	0.26833	-0.25564	-0.25524	0	0
chrX:70392145,70504784	0	0	0	0.31174	-0.25564	-0.46485	0	0
chrX:70506865,73012361	0	0	0	0.31174	-0.25564	-0.25358	0	0
chrX:73049498,73114353	0	0	0	0.31174	-0.25564	-0.4659	0	0
chrX:76480647,81229443	0	0	0	0.31174	-0.25564	0	0.30259	0
chrX:81232520,81324201	0	0	0	0.31174	-0.25564	0	0.56953	0
chrX:81340542,83925902	0	0	0	0.31174	-0.25564	0	0.28153	0
chrX:98414788,102217832	0	0	0	0.31174	-0.25564	0	0.27447	0
chrX:102217832,103398844	0	0	0	0.31174	-0.25564	0	0.27447	0
chrX:103399497,103830016	0	0	0	0.53043	-0.25564	0	0.27447	0
chrX:103835786,111891258	0	0	0	0.30963	-0.25564	0	0.27447	0
chrX:122602981,122761830	0	0	0	0.30963	0	-0.43219	0.27447	0
chrX:122761830,122932519	0	0	0	0.30963	0	-0.43219	0.27447	0
chrX:135689509,135913640	0	0	0	0.30963	0	-0.42067	0.27447	0
chrX:136565888,136651355	0	0	0	0.30963	0	-0.40135	0.27447	0
chrX:152900329,152918307	0	0	0	0.31101	0	-0.44402	0.27447	0
