# Supplementary material for: Integrated Analysis of Genome-Wide Copy Number Alterations and Gene Expression Profiling of Lung Cancer in Xuanwei, China
Source: PLoS One. 2017 Jan 5;12(1):e0169098. doi: 10.1371/journal.pone.0169098 (PMC5215791; doi:10.1371/journal.pone.0169098)
Supplement: S5 Table — (XLSX) [file pone.0169098.s018.xlsx]

## Sheet: Sheet1
S5 Table. 38 candidate CNAs and the expression changes of genes located in these CNAs
Region	529550A01	529550A02	529550A03	529552A02	529564A02	529564A03	529609A02	529609A03	Cytogenetic_Ideogram	size	accession	gene name	ncbi_gene_id	description	gene expression
chr1:152175304,152218160	0	0	0	0	0.43934	0.26318	0.29111	0	q21.3	42,857 bp	XM_928942	LOC645977	645977	similar to c-myc promoter binding protein	NA
											NM_181715	CRTC2	200186	CREB regulated transcription coactivator 2.This gene encodes a member of the transducers of regulated cAMP response element-binding protein activity family of transcription coactivators. These proteins promote the transcription of genes targeted by the cAMP response element-binding protein, and therefore play an important role in many cellular processes. Under basal conditions the encoded protein…	NA
											BC014303	SLC39A1	27173	solute carrier family 39 (zinc transporter), member 1	NA
											BC038962	CREB3L4	148327	cAMP responsive element binding protein 3-like 4	↑
											BC019277	JTB	10899	jumping translocation breakpoint	-
chr5:98922,1202132	0	0	0	0	0.28298	0	0.33714	0.33004	p15.33	1,103,211 bp	XM_931634	LOC643561	643561	hypothetical protein LOC643561	NA
											XM_926898	LOC643594	643594	similar to CG13731-PA	NA
											AK075513	KIAA1909	153478	KIAA1909 protein	NA
											XM_371722	LOC389257	389257	similar to Leucine-rich repeat-containing protein 14	NA
											AK126844	FLJ44896	401166	FLJ44896 protein	NA
											NM_145265	LOC133957	133957	similar to RIKEN cDNA 0610011N22	NA
											NM_004168	SDHA	6389	succinate dehydrogenase complex, subunit A, flavoprotein (Fp). This gene encodes a major catalytic subunit of succinate-ubiquinone oxidoreductase, a complex of the mitochondrial respiratory chain. The complex is composed of four nuclear-encoded subunits and is localized in the mitochondrial inner membrane. Mutations in this gene have been associated with a form of mitochondrial respiratory chain …	-
											BC012384	PDCD6	10016	programmed cell death 6	-
											NM_020731	AHRR	57491	aryl-hydrocarbon receptor repressor. The protein encoded by this gene participates in the aryl hydrocarbon receptor (AhR) signaling cascade, which mediates dioxin toxicity, and is involved in regulation of cell growth and differentiation. It functions as a feedback modulator by repressing AhR-dependent gene expression. Alternatively spliced transcript variants encoding different isoforms have bee…	↓
											BC029796	LOC116349	116349	hypothetical protein BC014011	NA
											NM_007277	EXOC3	11336	exocyst complex component 3	-
											NM_004174	SLC9A3	6550	solute carrier family 9 (sodium/hydrogen exchanger), member 3	-
											NM_018140	CEP72	55722	centrosomal protein 72kDa	↑
											NM_007030	TPPP	11076	brain-specific protein p25 alpha	↓
											XM_930922	LOC653082	653082	similar to zinc finger, DHHC domain containing 11	NA
											XM_927001	LOC643702	643702	similar to bromodomain containing 9 isoform 1	NA
											XM_927031	LOC643740	643740	hypothetical protein LOC643740	NA
											NM_024786	ZDHHC11	79844	zinc finger, DHHC-type containing 11	-
											AK024392	BRD9	65980	bromodomain containing 9	NA
											NM_004237	TRIP13	9319	thyroid hormone receptor interactor 13	↑
											NM_033120	NKD2	85409	naked cuticle homolog 2 (Drosophila)	↓
											NM_006598	SLC12A7	10723	solute carrier family 12 (potassium/chloride transporters), member 7	-
chr5:1202132,4534212	0	0.37168	0	0	0.28298	0	0.33714	0.33004	p15.33|p15.32	3,332,081 bp	NM_001003841	SLC6A19	340024	solute carrier family 6 (neutral amino acid transporter), member 19. This gene encodes a system B(0) transmembrane protein that actively transports most neutral amino acids across the apical membrane of epithelial cells. Mutations in this gene result in Hartnup disorder.	NA
											BC056757	SLC6A18	348932	solute carrier family 6, member 18	NA
											NM_003219	TERT	7015	telomerase reverse transcriptase. Telomerase is a ribonucleoprotein polymerase that maintains telomere ends by addition of the telomere repeat TTAGGG. The enzyme consists of a protein component with reverse transcriptase activity, encoded by this gene, and an RNA component which serves as a template for the telomere repeat. Telomerase expression plays a role in cellular senescence, as it is norma…	-
											BC025305	CRR9	81037	cisplatin resistance related protein CRR9p	NA
											NM_001044	SLC6A3	6531	solute carrier family 6 (neurotransmitter transporter, dopamine), member 3. This gene encodes a dopamine transporter which is a member of the sodium- and chloride-dependent neurotransmitter transporter family. The 3' UTR of this gene contains a 40 bp tandem repeat, referred to as a variable number tandem repeat or VNTR, which can be present in 3 to 11 copies. Variation in the number of repeats is…	↑
											NM_024830	AYTL2	79888	acyltransferase like 2	NA
											XM_931193	LOC653102	653102	similar to Succinate dehydrogenase [ubiquinone] flavoprotein subunit, mitochondrial precursor (Fp) (Flavoprotein subunit of complex II)	NA
											XM_931206	LOC642535	642535	similar to Succinate dehydrogenase [ubiquinone] flavoprotein subunit, mitochondrial precursor (Fp) (Flavoprotein subunit of complex II)	NA
											XM_927158	LOC653378	653378	similar to Programmed cell death protein 6 (Probable calcium-binding protein ALG-2)	NA
											XM_927200	LOC442128	442128	hypothetical LOC442128	NA
											NM_032479	MRPL36	64979	mitochondrial ribosomal protein L36. Mammalian mitochondrial ribosomal proteins are encoded by nuclear genes and help in protein synthesis within the mitochondrion. Mitochondrial ribosomes (mitoribosomes) consist of a small 28S subunit and a large 39S subunit. They have an estimated 75% protein to rRNA composition compared to prokaryotic ribosomes, where this ratio is reversed. Another difference…	-
											NM_004553	NDUFS6	4726	NADH dehydrogenase (ubiquinone) Fe-S protein 6, 13kDa (NADH-coenzyme Q reductase)	-
											XM_371726	LOC389267	389267	similar to Mucin-4 (Tracheobronchial mucin)	NA
											XM_931993	LOC644065	644065	hypothetical protein LOC644065	NA
											BC110912	IRX4	50805	iroquois homeobox protein 4	-
											BC065189	IRX2	153572	iroquois homeobox protein 2	NA
											BC101608	CEI	153571	CEI protein	NA
											XM_379309	LOC285577	285577	hypothetical protein LOC285577	NA
											NM_024337	IRX1	79192	iroquois homeobox protein 1	-
chr5:4534212,10760368	0	0	0	0	0.28298	0	0.33714	0.33004	p15.32|p15.31|p15.2	6,226,157 bp	XM_295155	LOC340094	340094	hypothetical protein LOC340094	NA
											DQ266047	ADAMTS16	170690	ADAM metallopeptidase with thrombospondin type 1 motif, 16. This gene encodes a member of the ADAMTS (a disintegrin and metalloproteinase with thrombospondin motifs) protein family. ADAMTS family members share several distinct protein modules, including a propeptide region, a metalloproteinase domain, a disintegrin-like domain, and a thrombospondin type 1 (TS) motif. Individual members of this fa…	↑
											XM_029101	KIAA0947	23379	KIAA0947 protein	-
											NM_001001702	FLJ33360	401172	FLJ33360 protein	-
											AK075493	MED10	84246	mediator of RNA polymerase II transcription, subunit 10 homolog (NUT2, S. cerevisiae). MED10 is a component of the Mediator complex, which is a coactivator for DNA-binding factors that activate transcription via RNA polymerase II	NA
											XM_059689	FLJ25076	134111	similar to CG4502-PA	NA
											AK055456	NSUN2	54888	NOL1/NOP2/Sun domain family, member 2	-
											BC007033	SRD5A1	6715	steroid-5-alpha-reductase, alpha polypeptide 1 (3-oxo-5 alpha-steroid delta 4-dehydrogenase alpha 1). Steroid 5-alpha-reductase (EC 1.3.99.5) catalyzes the conversion of testosterone into the more potent androgen, dihydrotestosterone (DHT).	↑
											NM_006999	POLS	11044	polymerase (DNA directed) sigma	NA
											XM_928484	LOC645451	645451	similar to Golgi autoantigen, golgin subfamily A member 2 (Golgi matrix protein GM130)	NA
											XM_928489	LOC442132	442132	similar to hypothetical protein FLJ36144	↑
											XM_928494	LOC645463	645463	similar to cis-Golgi matrix protein GM130	NA
											NM_001034846	LOC442132	442132	similar to hypothetical protein FLJ36144	NA
											BC111743	ADCY2	108	adenylate cyclase 2 (brain). This gene encodes a member of the family of adenylate cyclases, which are membrane-associated enzymes that catalyze the formation of the secondary messenger cyclic adenosine monophosphate (cAMP). This enzyme is insensitive to Ca(2+)/calmodulin, and is stimulated by the G protein beta and gamma subunit complex.	-
											XM_376372	LOC134121	134121	hypothetical protein LOC134121	NA
											NM_024091	MGC5297	79072	hypothetical protein MGC5297	NA
											BC109216	MTRR	4552	5-methyltetrahydrofolate-homocysteine methyltransferase reductase. Methionine is an essential amino acid required for protein synthesis and one-carbon metabolism. Its synthesis is catalyzed by the enzyme methionine synthase. Methionine synthase eventually becomes inactive due to the oxidation of its cob(I)alamin cofactor. The protein encoded by this gene regenerates a functional methionine syntha…	-
											XM_928599	LOC645583	645583	hypothetical protein LOC645583	NA
											XM_928618	LOC645607	645607	hypothetical protein LOC645607	NA
											NM_003966	SEMA5A	9037	sema domain, seven thrombospondin repeats (type 1 and type 1-like), transmembrane domain (TM) and short cytoplasmic domain, (semaphorin) 5A. This gene belongs to the semaphorin gene family that encodes membrane proteins containing a semaphorin domain and several thrombospondin type-1 repeats. Members of this family are involved in axonal guidance during neural development. This gene has been impl…	↓
											BC101729	TAS2R1	50834	taste receptor, type 2, member 1. This gene encodes a member of a family of candidate taste receptors that are members of the G protein-coupled receptor superfamily and that are specifically expressed by taste receptor cells of the tongue and palate epithelia. This intronless taste receptor gene encodes a 7-transmembrane receptor protein, functioning as a bitter taste receptor. This gene is mappe…	NA
											NM_199133	LOC134145	134145	hypothetical protein LOC134145	NA
											CR616179	CCT5	22948	chaperonin containing TCP1, subunit 5 (epsilon). The protein encoded by this gene is a molecular chaperone that is a member of the chaperonin containing TCP1 complex (CCT), also known as the TCP1 ring complex (TRiC). This complex consists of two identical stacked rings, each containing eight different proteins. Unfolded polypeptides enter the central cavity of the complex and are folded in an ATP…	-
											NM_138809	LOC134147	134147	similar to mouse 2310016A09Rik gene	NA
											BC046148	MARCH6	10299	membrane-associated ring finger (C3HC4) 6. This gene encodes a member of a family of membrane-associated E3 ubiquitin ligases containing RING-CH-type zinc finger motifs. Ubiquitination of type II deiodinase by the encoded protein is an important regulatory step in thyroid hormone signalling. Alternatively spliced transcript variants encoding multiple isoforms have been observed for this gene.	NA
											BC014607	ROPN1L	83853	ropporin 1-like. his gene encodes a member of the ropporin family. The encoded protein is a sperm protein. It interacts with A-kinase anchoring protein, AKAP3, through the amphipathic helix region of AKAP3. Type II regulatory subunit of cAMP-dependent protein kinase (PKARII) also binds to this helix domain of AKAP3, which allows PKARII to be targeted to specific subcellular compartments. It is su…	-
											XM_293937	LOC345711	345711	similar to ankyrin repeat domain 33	NA
											BC002726	DAP	1611	death-associated protein. This gene encodes a basic, proline-rich, 15-kD protein. The protein acts as a positive mediator of programmed cell death that is induced by interferon-gamma.	-
											NM_001332	CTNND2	1501	catenin (cadherin-associated protein), delta 2 (neural plakophilin-related arm-repeat protein). This gene encodes an adhesive junction associated protein of the armadillo/beta-catenin superfamily and is implicated in brain and eye development and cancer formation. The protein encoded by this gene promotes the disruption of E-cadherin based adherens junction to favor cell spreading upon stimulatio…	NA
											NM_001369	DNAH5	1767	dynein, axonemal, heavy polypeptide 5. This gene encodes a dynein protein, which is part of a microtubule-associated motor protein complex consisting of heavy, light, and intermediate chains. This protein is an axonemal heavy chain dynein. It functions as a force-generating protein with ATPase activity, whereby the release of ADP is thought to produce the force-producing power stroke. Mutations i…	↑
											AK131423	TRIO	7204	triple functional domain (PTPRF interacting)	NA
											NM_019018	FAM105A	54491	family with sequence similarity 105, member A	↓
											NM_138348	FAM105B	90268	family with sequence similarity 105, member B	NA
											XM_931856	LOC642954	642954	similar to retinoblastoma binding protein 4	NA
											BC014526	ANKH	56172	ankylosis, progressive homolog (mouse)	NA
chr5:15167194,19455597	0	0.27782	0	0	0.28298	0	0.33714	0.33004	p15.1|p14.3	4,288,404 bp	NM_012304	FBXL7	23194	F-box and leucine-rich repeat protein 7	↓
											XM_496738	LOC441061	441061	similar to membrane-associated ring finger (C3HC4) 4	NA
											BC010545	ZNF622	90441	zinc finger protein 622	-
											NM_001034850	FLJ20152	54463	hypothetical protein FLJ20152	NA
											AL832428	MYO10	4651	myosin X	-
											XM_927179	LOC643003	643003	similar to 40S ribosomal protein S26	NA
											NM_173669	FLJ34047	285696	hypothetical protein FLJ34047	NA
											BC000518	BASP1	10409	brain abundant, membrane attached signal protein 1. This gene encodes a membrane bound protein with several transient phosphorylation sites and PEST motifs. Conservation of proteins with PEST sequences among different species supports their functional significance. PEST sequences typically occur in proteins with high turnover rates. Immunological characteristics of this protein are species specif…	↑
											XM_928975	LOC646012	646012	similar to Aurora kinase A-interacting protein (AURKA-interacting protein)	NA
											XM_210642	LOC285697	285697	similar to Transcription initiation factor TFIID subunit 11 (Transcription initiation factor TFIID 28 kDa subunit) (TAF(II)28) (TAFII-28) (TAFII28) (TFIID subunit p30-beta)	NA
											XM_293943	LOC340096	340096	similar to HIStone family member (his-72)	NA
											XM_373056	LOC391742	391742	similar to Transcription initiation factor TFIID subunit 11 (Transcription initiation factor TFIID 28 kDa subunit) (TAF(II)28) (TAFII-28) (TAFII28) (TFIID subunit p30-beta)	NA
											XM_373057	LOC391745	391745	similar to Transcription initiation factor TFIID subunit 11 (Transcription initiation factor TFIID 28 kDa subunit) (TAF(II)28) (TAFII-28) (TAFII28) (TFIID subunit p30-beta)	NA
											XM_373058	LOC391746	391746	similar to Transcription initiation factor TFIID subunit 11 (Transcription initiation factor TFIID 28 kDa subunit) (TAF(II)28) (TAFII-28) (TAFII28) (TFIID subunit p30-beta)	NA
											XM_116384	LOC646066	646066	similar to Transcription initiation factor TFIID subunit 11 (Transcription initiation factor TFIID 28 kDa subunit) (TAF(II)28) (TAFII-28) (TAFII28) (TFIID subunit p30-beta)	NA
											XM_373059	LOC391747	391747	similar to Transcription initiation factor TFIID subunit 11 (Transcription initiation factor TFIID 28 kDa subunit) (TAF(II)28) (TAFII-28) (TAFII28) (TFIID subunit p30-beta)	NA
											XM_377875	LOC402199	402199	similar to Transcription initiation factor TFIID subunit 11 (Transcription initiation factor TFIID 28 kDa subunit) (TAF(II)28) (TAFII-28) (TAFII28) (TFIID subunit p30-beta)	NA
											XM_373061	LOC391749	391749	similar to Transcription initiation factor TFIID subunit 11 (Transcription initiation factor TFIID 28 kDa subunit) (TAF(II)28) (TAFII-28) (TAFII28) (TFIID subunit p30-beta)	NA
											XM_210613	LOC285563	285563	similar to Transcription initiation factor TFIID subunit 11 (Transcription initiation factor TFIID 28 kDa subunit) (TAF(II)28) (TAFII-28) (TAFII28) (TFIID subunit p30-beta)	NA
											XM_377877	LOC402200	402200	similar to Transcription initiation factor TFIID subunit 11 (Transcription initiation factor TFIID 28 kDa subunit) (TAF(II)28) (TAFII-28) (TAFII28) (TFIID subunit p30-beta)	NA
											XM_377878	LOC402201	402201	similar to Transcription initiation factor TFIID subunit 11 (Transcription initiation factor TFIID 28 kDa subunit) (TAF(II)28) (TAFII-28) (TAFII28) (TFIID subunit p30-beta)	NA
											XM_377879	LOC646103	646103	similar to Transcription initiation factor TFIID subunit 11 (Transcription initiation factor TFIID 28 kDa subunit) (TAF(II)28) (TAFII-28) (TAFII28) (TFIID subunit p30-beta)	NA
											XM_377880	LOC402203	402203	similar to Transcription initiation factor TFIID subunit 11 (Transcription initiation factor TFIID 28 kDa subunit) (TAF(II)28) (TAFII-28) (TAFII28) (TFIID subunit p30-beta)	NA
											XM_377881	LOC202201	202201	similar to Transcription initiation factor TFIID subunit 11 (Transcription initiation factor TFIID 28 kDa subunit) (TAF(II)28) (TAFII-28) (TAFII28) (TFIID subunit p30-beta)	NA
											XM_377882	LOC402205	402205	similar to Transcription initiation factor TFIID subunit 11 (Transcription initiation factor TFIID 28 kDa subunit) (TAF(II)28) (TAFII-28) (TAFII28) (TFIID subunit p30-beta)	NA
											XM_377883	LOC646126	646126	similar to Transcription initiation factor TFIID subunit 11 (Transcription initiation factor TFIID 28 kDa subunit) (TAF(II)28) (TAFII-28) (TAFII28) (TFIID subunit p30-beta)	NA
											XM_377884	LOC402207	402207	similar to Transcription initiation factor TFIID subunit 11 (Transcription initiation factor TFIID 28 kDa subunit) (TAF(II)28) (TAFII-28) (TAFII28) (TFIID subunit p30-beta)	NA
											XM_377885	LOC402208	402208	similar to Transcription initiation factor TFIID subunit 11 (Transcription initiation factor TFIID 28 kDa subunit) (TAF(II)28) (TAFII-28) (TAFII28) (TFIID subunit p30-beta)	NA
											XM_377886	LOC646152	646152	similar to Transcription initiation factor TFIID subunit 11 (Transcription initiation factor TFIID 28 kDa subunit) (TAF(II)28) (TAFII-28) (TAFII28) (TFIID subunit p30-beta)	NA
											XM_377887	LOC646165	646165	similar to Transcription initiation factor TFIID subunit 11 (Transcription initiation factor TFIID 28 kDa subunit) (TAF(II)28) (TAFII-28) (TAFII28) (TFIID subunit p30-beta)	NA
											XM_373073	LOC391761	391761	similar to Transcription initiation factor TFIID subunit 11 (Transcription initiation factor TFIID 28 kDa subunit) (TAF(II)28) (TAFII-28) (TAFII28) (TFIID subunit p30-beta)	NA
											XM_377889	LOC646188	646188	similar to Transcription initiation factor TFIID subunit 11 (Transcription initiation factor TFIID 28 kDa subunit) (TAF(II)28) (TAFII-28) (TAFII28) (TFIID subunit p30-beta)	NA
											XM_373075	LOC391763	391763	similar to Transcription initiation factor TFIID subunit 11 (Transcription initiation factor TFIID 28 kDa subunit) (TAF(II)28) (TAFII-28) (TAFII28) (TFIID subunit p30-beta)	NA
											XM_373076	LOC391764	391764	similar to TAF11 RNA polymerase II, TATA box binding protein (TBP)-associated factor	NA
											XM_929162	LOC391765	391765	similar to H3 histone, family 3B	NA
											XM_373077	LOC391766	391766	similar to Transcription initiation factor TFIID subunit 11 (Transcription initiation factor TFIID 28 kDa subunit) (TAF(II)28) (TAFII-28) (TAFII28) (TFIID subunit p30-beta)	-
											XM_373078	LOC391767	391767	similar to Transcription initiation factor TFIID subunit 11 (Transcription initiation factor TFIID 28 kDa subunit) (TAF(II)28) (TAFII-28) (TAFII28) (TFIID subunit p30-beta)	NA
											XM_373079	LOC391769	391769	similar to HIStone family member (his-72)	NA
											XM_373080	LOC391770	391770	similar to H3 histone, family 3B	NA
											XM_933487	LOC646241	646241	hypothetical protein LOC646241	NA
chr5:19455597,20320969	0	0.27782	0	0	0.28298	0	0	0.33004	p14.3	865,373 bp	NM_004934	CDH18	1016	cadherin 18, type 2. This gene encodes a type II classical cadherin from the cadherin superfamily of integral membrane proteins that mediate calcium-dependent cell-cell adhesion. Mature cadherin proteins are composed of a large N-terminal extracellular domain, a single membrane-spanning domain, and a small, highly conserved C-terminal cytoplasmic domain. Type II (atypical) cadherins are defined b…	NA
											XM_929223	LOC646280	646280	hypothetical protein LOC646280	NA
											XM_933521	partially containingLOC646296	646296	hypothetical protein LOC646296	NA
chr5:21488497,21612069	0	0.27782	0	0	0	0	0.26941	0.33004	p14.3	123,573 bp	XM_929262	LOC646326	646326	hypothetical protein LOC646326	NA
											XM_929269	LOC646335	646335	similar to Nuclear envelope pore membrane protein POM 121 (Pore membrane protein of 121 kDa) (P145)	NA
chr5:21612069,24442605	0	0.27782	0	0	0.36389	0	0.26941	0.33004	p14.3|p14.2	2,830,537 bp	XM_929283	LOC646351	646351	similar to heat shock protein 90Bf	NA
											XM_927273	LOC643300	643300	similar to 60 kDa heat shock protein, mitochondrial precursor (Hsp60) (60 kDa chaperonin) (CPN60) (Heat shock protein 60) (HSP-60) (Mitochondrial matrix protein P1) (P60 lymphocyte protein) (HuCHA60)	NA
											XM_927265	LOC643288	643288	similar to 60 kDa heat shock protein, mitochondrial precursor (Hsp60) (60 kDa chaperonin) (CPN60) (Heat shock protein 60) (HSP-60) (Mitochondrial matrix protein P1) (P60 lymphocyte protein) (HuCHA60)	NA
											AY008410	PMCHL1	5369	pro-melanin-concentrating hormone-like 1, pseudogene	↑
											NM_004061	CDH12	1010	cadherin 12, type 2 (N-cadherin 2)	-
											XM_929316	LOC391771	391771	similar to protein tyrosine phosphatase, non-receptor type 11	NA
											XM_929320	LOC646393	646393	hypothetical protein LOC646393	NA
											XM_929325	LOC646398	646398	hypothetical protein LOC646398	NA
											NM_020227	PRDM9	56979	PR domain containing 9, The PR domain is a protein-protein interaction module of about 100 amino acids. PR domain-containing proteins, such as PRDM9, are often involved in transcriptional regulation	NA
											AK092155	LOC439936	439936	hypothetical gene supported by NM_173668	NA
chr5:24442605,27519779	0	0	0	0	0.36389	0	0.26941	0.33004	p14.2|p14.1	3,077,175 bp	NM_006727	CDH10	1008	cadherin 10, type 2 (T2-cadherin), This gene encodes a type II classical cadherin from the cadherin superfamily, integral membrane proteins that mediate calcium-dependent cell-cell adhesion. Mature cadherin proteins are composed of a large N-terminal extracellular domain, a single membrane-spanning domain, and a small, highly conserved C-terminal cytoplasmic domain. The extracellular domain consi…	-
											XM_929364	LOC646435	646435	similar to SET domain and mariner transposase fusion gene	NA
											XM_932003	LOC643379	643379	hypothetical protein LOC643379	NA
											XM_932005	LOC643379	643379	hypothetical protein LOC643379	NA
											XM_929428	LOC646504	646504	similar to Glycine cleavage system H protein, mitochondrial precursor	NA
											BC113745	CDH9	1007	cadherin 9, type 2 (T1-cadherin). his gene encodes a type II classical cadherin from the cadherin superfamily, integral membrane proteins that mediate calcium-dependent cell-cell adhesion. Mature cadherin proteins are composed of a large N-terminal extracellular domain, a single membrane-spanning domain, and a small, highly conserved C-terminal cytoplasmic domain. The extracellular domain consist…	NA
											XM_932012	LOC643401	643401	hypothetical protein LOC643401	↑
chr7:136363,478785	0.30022	0	0	0	0.30402	0.25067	0	0	p22.3	342,423 bp	XM_932788	LOC645284	645284	hypothetical protein LOC645284	NA
											XM_928334	FAM20C	56975	family with sequence similarity 20, member C	NA
											XM_928345	LOC645302	645302	similar to MEGF11 protein	NA
chr7:54989787,55769659	0.30022	0.69506	0	0	0.51885	0	0	0	p11.2	779,873 bp	NM_201283	EGFR	1956	epidermal growth factor receptor (erythroblastic leukemia viral (v-erb-b) oncogene homolog, avian), The protein encoded by this gene is a transmembrane glycoprotein that is a member of the protein kinase superfamily. This protein is a receptor for members of the epidermal growth factor family. EGFR is a cell surface protein that binds to epidermal growth factor. Binding of the protein to a ligand…	-
											NM_018697	LANCL2	55915	LanC lantibiotic synthetase component C-like 2 (bacterial)	NA
											NM_030796	ECOP	81552	EGFR-coamplified and overexpressed protein	NA
											XM_926667	LOC643336	643336	similar to cell division cycle 42	NA
											NM_182827	FKBP9L	360132	FK506 binding protein 9-like	NA
											XM_926684	LOC653281	653281	similar to FK506-binding protein 9 (Peptidyl-prolyl cis-trans isomerase) (PPIase) (Rotamase)	NA
											XM_926688	LOC643357	643357	similar to SMT3 suppressor of mif two 3 homolog 2	NA
chr8:79282515,79584188	0	0	0	0.52239	0.28938	0.35929	0	0	q21.12	301,674 bp	XM_933572	LOC646374	646374	hypothetical protein LOC646374	NA
chr8:79587922,80003750	0	0	0	0.30949	0.28938	0.35929	0	0	q21.12	415,829 bp	BC022265	PKIA	5569	protein kinase (cAMP-dependent, catalytic) inhibitor alpha. The protein encoded by this gene is a member of the cAMP-dependent protein kinase (PKA) inhibitor family. This protein was demonstrated to interact with and inhibit the activities of both C alpha and C beta catalytic subunits of the PKA. Alternatively spliced transcript variants encoding the same protein have been reported.	↓
											NM_016010	C8orf70	51101	chromosome 8 open reading frame 70	NA
											BC047698	IL7	3574	interleukin 7. The protein encoded by this gene is a cytokine important for B and T cell development. This cytokine and the hepatocyte growth factor (HGF) form a heterodimer that functions as a pre-pro-B cell growth-stimulating factor. This cytokine is found to be a cofactor for V(D)J rearrangement of the T cell receptor beta (TCRB) during early T cell development. This cytokine can be produced l…	NA
chr8:80175394,80433401	0	0	0	0.31843	0.28938	0.35929	0	0	q21.12|q21.13	258,008 bp	XM_929326	LOC646399	646399	hypothetical protein LOC646399	NA
chr8:80437231,80753285	0	0	0	0.79825	0.28938	0.35929	0	0	q21.13	316,055 bp	NM_007029	STMN2	11075	stathmin-like 2	↑
chr8:80756352,81238430	0	0	0	1.09679	0.28938	0.35929	0	0	q21.13	482,079 bp	BC001873	HEY1	23462	hairy/enhancer-of-split related with YRPW motif 1. This gene encodes a nuclear protein belonging to the hairy and enhancer of split-related (HESR) family of basic helix-loop-helix (bHLH)-type transcriptional repressors. Expression of this gene is induced by the Notch and c-Jun signal transduction pathways. Two similar and redundant genes in mouse are required for embryonic cardiovascular developm…	-
											BC010150	MRPS28	28957	mitochondrial ribosomal protein S28	-
											NM_001025252	TPD52	7163	tumor protein D52. TPD52 appears to be involved in plasma membrane-based exocytic (Thomas et al., 2001; Kaspar et al., 2003a; Kaspar et al., 2003b; Chew et al., 2008) and endocytic functions (Thomas et al., 2004), and trafficking within the exo- and endocytic pathways (Thomas et al., 2002; Thomas et al., 2004). At a cellular level, TPD52 has been shown to promote proliferation (Lewis et al., 2007…	-
chr8:81592461,81654094	0	0	0	1.08559	0.28938	0.31724	0	0	q21.13	61,634 bp	AK056913	partially containingZBTB10	65986	zinc finger and BTB domain containing 10	-
											XM_933904	LOC389672	389672	similar to 40S ribosomal protein SA (p40) (34/67 kDa laminin receptor) (Colon carcinoma laminin-binding protein) (NEM/1CHD4) (Multidrug resistance-associated protein MGr1-Ag)	NA
											XM_933618	LOC646437	646437	hypothetical protein LOC646437	NA
chr8:81718686,82433172	0	0	0	1.07234	0.28938	0.31724	0	0	q21.13	714,487 bp	NM_001033723	partially containingZNF704	619279	zinc finger protein 704	-
											AK095177	PAG1	55824	phosphoprotein associated with glycosphingolipid microdomains 1. The protein encoded by this gene is a type III transmembrane adaptor protein that binds to the tyrosine kinase csk protein. It is thought to be involved in the regulation of T cell activatio	-
											XM_929376	LOC653745	653745	similar to phosphoprotein associated with glycosphingolipid microdomains 1	NA
											XM_933630	LOC653746	653746	similar to phosphoprotein associated with glycosphingolipid microdomains 1	NA
											XM_929387	LOC646463	646463	similar to Ubiquitin-conjugating enzyme E2 H (Ubiquitin-protein ligase H) (Ubiquitin carrier protein H) (UBCH2) (E2-20K)	NA
											BC070303	FABP5	2171	fatty acid binding protein 5 (psoriasis-associated). This gene encodes the fatty acid binding protein found in epidermal cells, and was first identified as being upregulated in psoriasis tissue. Fatty acid binding proteins are a family of small, highly conserved, cytoplasmic proteins that bind long-chain fatty acids and other hydrophobic ligands. FABPs may play roles in fatty acid uptake, transpo…	-
chr8:82435662,82717833	0	0	0	0.7853	0.28938	0.31724	0	0	q21.13	282,172 bp	NM_002677	PMP2	5375	peripheral myelin protein 2	NA
											XM_929401	LOC646480	646480	similar to Fatty acid-binding protein, adipocyte (AFABP) (Adipocyte lipid-binding protein) (ALBP) (A-FABP) (P2 adipocyte protein) (Myelin P2 protein homolog) (3T3-L1 lipid binding protein) (422 protein) (P15)	NA
											BC003672	FABP4	2167	fatty acid binding protein 4, adipocyte	↓
											XM_929407	LOC646486	646486	fatty acid binding protein	NA
chr8:95372666,96348526	0	0	0	0.52098	0.28938	0.54191	0	0	q22.1	975,861 bp	NM_134434	RAD54B	25788	RAD54 homolog B (S. cerevisiae)	↑
											BC053875	KIAA1429	25962	KIAA1429	-
											NM_001034915	RBM35A	54845	RNA binding motif protein 35A	NA
											NM_181787	DPY19L4	286148	dpy-19-like 4 (C. elegans)	NA
											NM_017864	INTS8	55656	integrator complex subunit 8	↑
											BC007015	CCNE2	9134	cyclin E2. The protein encoded by this gene belongs to the highly conserved cyclin family, whose members are characterized by a dramatic periodicity in protein abundance through the cell cycle. Cyclins function as regulators of CDK kinases. Different cyclins exhibit distinct expression and degradation patterns which contribute to the temporal coordination of each mitotic event. This cyclin forms …	↑
											NM_033285	TP53INP1	94241	tumor protein p53 inducible nuclear protein 1	-
											AY444560	C8orf38	137682	chromosome 8 open reading frame 38	-
											XM_931334	LOC653212	653212	similar to pleckstrin homology domain containing, family F (with FYVE domain) member 2	NA
											BC011806	PLEKHF2	79666	pleckstrin homology domain containing, family F (with FYVE domain) member 2	NA
											NM_177965	partially containingC8orf37	157657	chromosome 8 open reading frame 37	-
chr8:102462829,103474256	0	0	0	0.26141	0.28938	0.46443	0	0	q22.3	1,011,428 bp	BC069618	GRHL2	79977	grainyhead-like 2 (Drosophila). The protein encoded by this gene is a transcription factor that can act as a homodimer or as a heterodimer with either GRHL1 or GRHL3. Defects in this gene are a cause of non-syndromic sensorineural deafness autosomal dominant type 28 (DFNA28).	↑
											NM_032041	NCALD	83988	neurocalcin delta. This gene encodes a member of the neuronal calcium sensor (NCS) family of calcium-binding proteins. The protein contains an N-terminal myristoylation signal and four EF-hand calcium binding loops. The protein is cytosolic at resting calcium levels; however, elevated intracellular calcium levels induce a conformational change that exposes the myristoyl group, resulting in protei…	↓
											XM_927112	LOC643831	643831	similar to phosducin-like 3	NA
											NM_015713	RRM2B	50484	ribonucleotide reductase M2 B (TP53 inducible)	-
											BC044598	partially containingEDD1	51366	E3 ubiquitin protein ligase, HECT domain containing, 1	NA
chr8:103630996,103849228	0	0	0	0.26141	0.28938	0.49696	0	0	q22.3	218,233 bp	BC104456	ODF1	4956	outer dense fiber of sperm tails 1. The outer dense fibers are cytoskeletal structures that surround the axoneme in the middle piece and principal piece of the sperm tail. The fibers function in maintaining the elastic structure and recoil of the sperm tail as well as in protecting the tail from shear forces during epididymal transport and ejaculation. Defects in the outer dense fibers lead to ab…	NA
							0	0			NM_005655	KLF10	7071	Kruppel-like factor 10	↓
chr8:103856352,104144193	0	0	0	0.55731	0.28938	0.49696	0	0	q22.3	287,842 bp	NM_207505	FLJ45248	401472	FLJ45248 protein	-
											BC013420	AZIN1	51582	antizyme inhibitor 1. Ornithine decarboxylase (ODC) catalyzes the conversion of ornithine to putrescine in the first and apparently rate-limiting step in polyamine biosynthesis. Ornithine decarboxylase antizymes play a role in the regulation of polyamine synthesis by binding to and inhibiting ornithine decarboxylase. The protein encoded by this gene is highly similar to ODC. It binds to ODC antiz…	NA
											XM_931952	LOC643972	643972	hypothetical protein LOC643972	NA
											BC010960	partially containingATP6V1C1	528	ATPase, H+ transporting, lysosomal 42kDa, V1 subunit C1. This gene encodes a component of vacuolar ATPase (V-ATPase), a multisubunit enzyme that mediates acidification of intracellular compartments of eukaryotic cells. V-ATPase dependent acidification is necessary for such intracellular processes as protein sorting, zymogen activation, receptor-mediated endocytosis, and synaptic vesicle proton gr…	-
chr8:104149770,104765560	0	0	0	0.27432	0.28938	0.49696	0	0	q22.3	615,791 bp	BC010960	partially containingATP6V1C1	528	ATPase, H+ transporting, lysosomal 42kDa, V1 subunit C1	-
											NM_024812	BAALC	79870	brain and acute leukemia, cytoplasmic	-
											XM_931970	LOC644001	644001	hypothetical protein LOC644001	NA
											BC060836	FZD6	8323	frizzled homolog 6 (Drosophila), This gene represents a member of the 'frizzled' gene family, which encode 7-transmembrane domain proteins that are receptors for Wnt signaling proteins. The protein encoded by this family member contains a signal peptide, a cysteine-rich domain in the N-terminal extracellular region, and seven transmembrane domains, but unlike other family members, this protein do…	NA
											NM_138455	CTHRC1	115908	collagen triple helix repeat containing 1	↑
											NM_030780	SLC25A32,This gene encodes a member of the P(I/L)W subfamily of mitochondrial carrier family transport proteins. The encoded protein transports folate across the inner mitochondrial membrane. Alternatively spliced transcript variants have been described.	81034	solute carrier family 25, member 32	NA
											BC101810	WDSOF1	25879	WD repeats and SOF1 domain containing	NA
											AK126939	RIMS2	9699	regulating synaptic membrane exocytosis 2	↑
chr8:107627585,108503880	0	0	0	1.1933	0.28938	0.49696	0	0	q23.1	876,296 bp	XM_927980	LOC643319	643319	similar to Transgelin-2	NA
											AK096148	OXR1	55074	oxidation resistance 1	-
											NM_139166	ABRA	137735	actin-binding Rho activating protein	↓
											BC029406	partially containingANGPT1	284	angiopoietin 1, Angiopoietins are proteins with important roles in vascular development and angiogenesis. All angiopoietins bind with similar affinity to an endothelial cell-specific tyrosine-protein kinase receptor. The protein encoded by this gene is a secreted glycoprotein that activates the receptor by inducing its tyrosine phosphorylation. It plays a critical role in mediating reciprocal int…	↓
chr8:108962975,109534011	0	0	0	0.54237	0.28938	0.49696	0	0	q23.1	571,037 bp	BC027938	RSPO2	340419	R-spondin 2 homolog (Xenopus laevis), R-spondins (RSPOs), such as RSPO2, are secreted proteins that regulate beta-catenin (CTNNB1; MIM 116806) signaling	↓
											BC008419	EIF3S6	3646	eukaryotic translation initiation factor 3, subunit 6 48kDa	NA
											BC020753	partially containingKIAA0103	9694	KIAA0103	NA
chr8:110143020,110414628	0	0	0	1.07258	0.28938	0.49696	0	0	q23.1	271,609 bp	BC105045	TRHR	7201	thyrotropin-releasing hormone receptor, This gene encodes a G protein-coupled receptor for thyrotropin-releasing hormone (TRH). Upon binding to TRH, this receptor activates the inositol phospholipid-calcium-protein kinase C transduction pathway. Mutations in this gene have been associated with generalized thyrotropin-releasing hormone resistance.	-
											BC031258	partially containingNUDCD1	84955	NudC domain containing 1	-
chr8:110496232,110689673	0	0	0	1.09481	0.28938	0.49696	0	0	q23.1|q23.2	193,442 bp	NM_177531	partially containingPKHD1L1	93035	polycystic kidney and hepatic disease 1 (autosomal recessive)-like 1	↓
											BC005249	EBAG9	9166	estrogen receptor binding site associated, antigen, 9, This gene was identified as an estrogen-responsive gene. Regulation of transcription by estrogen is mediated by estrogen receptor, which binds to the estrogen-responsive element found in the 5'-flanking region of this gene. The encoded protein is a tumor-associated antigen that is expressed at high frequency in a variety of cancers. Alternate…	NA
											BC012082	partially containingFLJ20366	55638	hypothetical protein FLJ20366	NA
chr8:110697169,110915327	0	0	0	0.73659	0.28938	0.49696	0	0	q23.2	218,159 bp	NM_017786	partially containingFLJ20366	55638	hypothetical protein FLJ20366	NA
											XM_927498	LOC644335	644335	similar to Est1p-like protein B	NA
chr8:118584139,118626715	0	0	0	0	0.28938	0.52594	1.23507	0	q24.11	42,577 bp	BC008226	THRAP6	90390	thyroid hormone receptor associated protein 6, The multiprotein TRAP/Mediator complex facilitates gene expression through a wide variety of transcriptional activators. MED30 is a component of this complex that appears to be metazoan specific	NA
chr8:121617619,122330989	0	0	0	0	0.28938	0.34506	0.30318	0	q24.12	713,371 bp	BC098573	SNTB1, Dystrophin is a large, rod-like cytoskeletal protein found at the inner surface of muscle fibers. Dystrophin is missing in Duchenne Muscular Dystrophy patients and is present in reduced amounts in Becker Muscular Dystrophy patients. The protein encoded by this gene is a peripheral membrane protein found associated with dystrophin and dystrophin-related proteins. This gene is a member of th…	6641	syntrophin, beta 1 (dystrophin-associated protein A1, 59kDa, basic component 1)	↑
chr8:124301834,124488436	0	0	0	0	0.28938	0.34506	0.57638	0	q24.13	186,603 bp	BC067796	C8orf76	84933	chromosome 8 open reading frame 76	-
											BC040481	ZHX1	11244	zinc fingers and homeoboxes 1	NA
											BC112942	partially containingATAD2	29028	ATPase family, AAA domain containing 2, A large family of ATPases has been described, whose key feature is that they share a conserved region of about 220 amino acids that contains an ATP-binding site. The proteins that belong to this family either contain one or two AAA (ATPases Associated with diverse cellular Activities) domains. AAA family proteins often perform chaperone-like functions that …	↑
chr8:124529533,124985146	0	0	0	0	0.28938	0.34506	1.19633	0	q24.13	455,614 bp	NM_148177	FBXO32	114907	F-box protein 32, This gene encodes a member of the F-box protein family which is characterized by an approximately 40 amino acid motif, the F-box. The F-box proteins constitute one of the four subunits of the ubiquitin protein ligase complex called SCFs (SKP1-cullin-F-box), which function in phosphorylation-dependent ubiquitination. The F-box proteins are divided into 3 classes: Fbws containing …	↑
											NM_004306	ANXA13	312	annexin A13	↑
											DQ228141	FAM91A1	157769	family with sequence similarity 91, member A1	↑
											NM_001039112	C8ORFK23	654463	C8orfK23 protein	NA
chr8:128501258,129666438	0	0	0	0	0.28938	0.36489	0.31428	0	q24.21	1,165,181 bp	BC000917	MYC	4609	v-myc myelocytomatosis viral oncogene homolog (avian), The protein encoded by this gene is a multifunctional, nuclear phosphoprotein that plays a role in cell cycle progression, apoptosis and cellular transformation. It functions as a transcription factor that regulates transcription of specific target genes. Mutations, overexpression, rearrangement and translocation of this gene have been associ…	↓
											XM_933342	PVT1	5820	Pvt1 oncogene homolog, MYC activator (mouse)	↑
											NM_001037234	TMEM75	641384	transmembrane protein 75	NA
											XM_499128	LOC441378	441378	hypothetical LOC441378	NA
chr11:129705556,129762130	-0.38928	0	0	-0.30507	0	-0.40441	0	0	q24.3	56,575 bp	NM_001039787	partially containingFLJ34521	646383	hypothetical protein LOC646383	NA
chr21:17559651,17823071	-0.39867	0	0	-0.31966	0	-0.35959	0	0	q21.1	263,421 bp	NM_001005521	partially containingC21orf37	54076	chromosome 21 open reading frame 37	NA
											BC003684	partially containingCXADR	1525	coxsackie virus and adenovirus receptor, The protein encoded by this gene is a type I membrane receptor for group B coxsackieviruses and subgroup C adenoviruses. Several transcript variants encoding different isoforms have been found for this gene. Pseudogenes of this gene are found on chromosomes 15, 18, and 21.	-
chr21:36356593,36821536	-0.39867	0	0	-0.29252	0	-0.37666	0	0	q22.12|q22.13	464,944 bp	XM_932362	partially containingLOC644772	644772	hypothetical protein LOC644772	NA
											NM_001007258	SETD4	54093	SET domain containing 4	-
											BC015640	CBR1	873	carbonyl reductase 1	↑
											CR606022	C2orf4	51072	chromosome 2 open reading frame 4	NA
											BC002812	CBR3	874	carbonyl reductase 3, Carbonyl reductase 3 catalyzes the reduction of a large number of biologically and pharmacologically active carbonyl compounds to their corresponding alcohols. The enzyme is classified as a monomeric NADPH-dependent oxidoreductase. CBR3 contains three exons spanning 11.2 kilobases and is closely linked to another carbonyl reductase gene - CBR1.	↑
											XM_932374	LOC644783	644783	hypothetical protein LOC644783	NA
											NM_005128	DOPEY2	9980	dopey family member 2	-
											BC094779	MORC3	23515	MORC family CW-type zinc finger 3, This gene encodes a protein that localizes to the nuclear matrix. The protein also has RNA binding activity, and has a predicted coiled-coil domain.	NA
											NM_005441	CHAF1B	8208	chromatin assembly factor 1, subunit B (p60)	↑
											NM_012130	CLDN14	23562	claudin 14, Tight junctions represent one mode of cell-to-cell adhesion in epithelial or endothelial cell sheets, forming continuous seals around cells and serving as a physical barrier to prevent solutes and water from passing freely through the paracellular space. These junctions are comprised of sets of continuous networking strands in the outwardly facing cytoplasmic leaflet, with complementa…	↑
chr21:39568333,39679987	-0.39867	0	0	-0.29252	0	-0.37792	0	0	q22.2	111,655 bp	AB080587	partially containingBRWD1	54014	bromodomain and WD repeat domain containing 1, This gene encodes a member of the WD repeat protein family. WD repeats are minimally conserved regions of approximately 40 amino acids typically bracketed by gly-his and trp-asp (GH-WD) residues which may facilitate formation of heterotrimeric or multiprotein complexes. Members of this family are involved in a variety of cellular processes including …	-
											AF426265	C21orf87	257357	chromosome 21 open reading frame 87	NA
											AK056033	HMGN1	3150	high-mobility group nucleosome binding domain 1, The protein encoded by this gene binds nucleosomal DNA and is associated with transcriptionally active chromatin. Along with a similar protein, HMG17, the encoded protein may help maintain an open chromatin configuration around transcribable genes.	NA
											BC012415	partially containingWRB	7485	tryptophan rich basic protein, This gene encodes a basic nuclear protein of unknown function. The gene is widely expressed in adult and fetal tissues. Since the region proposed to contain the gene(s) for congenital heart disease (CHD) in Down syndrome (DS) patients has been restricted to 21q22.2-22.3, this gene, which maps to 21q22.3, has a potential role in the pathogenesis of Down syndrome cong…	NA
↑: upregulation; ↓: downregulation; -: unchanged; NA: undetected

## Sheet: Sheet2
LOC442132	442132	similar to hypothetical protein FLJ36144
